# Supplementary material for: Effect of myopia and astigmatism deepening on the corneal biomechanical parameter stress-strain index in individuals of Chinese ethnicity
Source: Front Bioeng Biotechnol. 2022 Nov 7;10:1018653. doi: 10.3389/fbioe.2022.1018653 (PMC9676639; doi:10.3389/fbioe.2022.1018653)
Supplement: Supplementary file 1 [file DataSheet1.xlsx]

## Sheet: 20220419
Last Name:;First Name:;Pat-ID:;D.o.Birth:;Exam Date:;Exam Time:;Exam Eye:;Exam Comment:;QS;IOP [mmHg];Pachy [祄];Def. Amp. Max [mm];A1 Time [ms];A1 Velocity [m/s];A2 Time [ms];A2 Velocity [m/s];HC Time [ms];Peak Dist. [mm];Radius [mm];A1 Deformation Amp. [mm];HC Deformation Amp. [mm];A2 Deformation Amp. [mm];A1 Deflection Length [mm];HC Deflection Length [mm];A2 Deflection Length [mm];A1 Deflectio…
00_Demo_Corvis;IOP Follow Up;IOP Progression;14.09.1969;01.07.2016;08:33:46;Left;;OK;13.5;549;1.114;6.846;0.152;22.031;-0.286;17.094;5.141;7.668;0.123;1.114;0.380;2.481;6.894;3.207;0.095;0.923;0.112;0.945;16.478;0.269;22.253;;OK;;OK;;OK;0.172;3.525;0.237;-0.019;-0.142;-0.023;-0.182;0.153;4.43647;42.38531;1.55098;554.75910;13.0;8.048;99.010;0.006;;;;;;;0;;;;;1.3r1512;2;6001-1160;
Xing;Xiaoyan;2018051501;20.06.1986;15.05.2018;09:58:06;Right;;OK;13.0;514;1.137;6.911;0.158;22.463;-0.259;18.018;5.130;6.806;0.124;1.137;0.365;2.044;4.566;4.566;0.095;0.969;0.093;0.969;17.676;0.276;20.910;;OK;;OK;;OK;0.176;3.493;0.194;-0.012;-0.135;-0.022;-0.135;0.188;5.27607;38.03211;1.76205;547.43558;13.6;10.168;81.174;0.008;;;;;;;;;;;;1.3r1512;3;1502-6111;
Xing;Xiaoyan;2018051501;20.06.1986;15.05.2018;10:02:21;Left;;OK;11.0;520;1.153;6.724;0.153;22.487;-0.278;17.094;5.166;6.325;0.112;1.153;0.287;0.328;;;0.081;0.999;0.076;0.999;16.858;0.216;20.554;;OK;;OK;;OK;0.166;3.601;0.171;-0.012;-0.116;-0.010;-0.135;0.206;5.32334;33.51717;1.75643;628.33517;11.8;10.438;85.756;0.001;;;;;;;;;;;;1.3r1512;4;1502-6111;
Suo;Zonghao;2018051502;29.06.2000;15.05.2018;10:13:22;Right;;OK;11.5;510;1.246;6.808;0.163;22.660;-0.277;18.018;5.334;6.115;0.113;1.246;0.421;2.279;2.758;;0.088;1.040;0.103;1.062;15.176;0.327;23.030;;OK;;OK;;OK;0.173;3.877;0.198;-0.007;-0.120;-0.010;-0.131;0.191;5.34575;49.59723;1.77454;331.52380;12.9;10.535;76.577;0.618;;;;;;;;;;;;1.3r1512;5;1502-6111;
Suo;Zonghao;2018051502;29.06.2000;15.05.2018;10:17:18;Right;;OK;12.5;505;1.125;6.890;0.143;22.083;-0.284;16.401;5.096;5.926;0.105;1.125;0.313;1.093;1.093;2.674;0.070;0.982;0.083;0.984;15.006;0.234;22.398;;OK;;OK;;OK;0.136;3.542;0.191;-0.009;-0.116;-0.014;-0.130;0.184;5.22542;52.42339;1.70384;361.00391;13.7;9.636;103.613;0.595;;;;;;;;;;;;1.3r1512;6;1502-6111;
Suo;Zonghao;2018051502;29.06.2000;15.05.2018;10:18:28;Left;;OK;14.5;520;1.117;7.056;0.140;21.858;-0.251;16.863;5.139;6.285;0.110;1.117;0.338;1.724;2.409;;0.081;0.956;0.080;0.957;16.417;0.262;22.423;;OK;;OK;;OK;0.151;3.473;0.151;-0.006;-0.126;-0.002;-0.134;0.215;4.93435;52.36962;1.70748;382.70965;15.1;9.577;104.819;0.094;;;;;;;;;;;;1.3r1512;7;1502-6111;
Ma;Yaowu;;30.09.1999;15.05.2018;10:59:04;Right;;Lost Points!;18.0;510;0.857;7.596;0.109;21.379;-0.251;16.170;4.635;6.989;0.116;0.857;0.247;;;;0.084;0.739;0.087;0.739;15.945;0.167;19.872;1;Lost Points!;;OK;;OK;0.156;2.382;0.175;-0.008;-0.083;-0.008;-0.093;0.175;4.43938;29.57997;1.67052;612.31185;19.0;8.147;120.109;0.000;;;;;;;;;;;;1.3r1512;8;1502-6111;
Ma;Yaowu;;30.09.1999;15.05.2018;11:00:15;Right;;OK;15.5;509;0.992;7.230;0.128;21.944;-0.239;17.325;4.746;6.417;0.114;0.992;0.325;;;;0.075;0.798;0.088;0.805;16.376;0.242;19.841;;OK;;OK;;OK;0.146;2.648;0.197;-0.011;-0.093;-0.011;-0.115;0.174;4.40710;37.89859;1.65073;487.11885;16.4;8.619;118.362;0.002;;;;;;;;;;;;1.3r1512;9;1502-6111;
Ma;Yaowu;;30.09.1999;15.05.2018;11:01:42;Right;;OK;15.0;511;1.003;7.182;0.132;21.995;-0.264;16.632;5.000;6.997;0.116;1.003;0.271;0.294;;;0.087;0.874;0.090;0.874;16.372;0.183;22.378;;OK;;OK;;OK;0.170;3.072;0.192;-0.012;-0.106;-0.016;-0.112;0.158;4.69065;33.91349;1.67987;626.25356;16.0;8.775;99.055;0.000;;;;;;;;;;;;1.3r1512;10;1502-6111;
Ma;Yaowu;;30.09.1999;15.05.2018;11:03:25;Left;;OK;16.0;515;0.968;7.272;0.137;21.997;-0.225;17.325;4.746;6.300;0.111;0.968;0.331;2.605;;;0.077;0.785;0.080;0.797;16.603;0.253;20.530;;OK;;OK;;OK;0.174;2.622;0.164;-0.009;-0.086;-0.007;-0.132;0.179;4.59056;37.33009;1.70076;613.28204;16.8;8.184;120.303;0.000;;;;;;;;;;;;1.3r1512;11;1502-6111;
Tian;Zhenyu;2018051504;08.11.1997;15.05.2018;12:25:41;Left;;Lost Images!;8.5;488;1.100;6.484;0.163;22.715;-0.353;12.243;4.802;4.150;0.112;1.100;0.334;;;;0.086;1.021;0.099;1.021;11.997;0.235;21.699;2;Lost Images!;1;Alignment!;1;Model Deviation!;0.158;3.123;0.210;-0.013;-0.076;-0.007;-0.087;0.281;8.13221;88.69819;2.12767;160.21880;10.3;15.832;54.845;1.000;;;;;;;;;;;;1.3r1512;12;1502-6111;
Tian;Zhenyu;2018051504;08.11.1997;15.05.2018;12:26:31;Left;;Lost Images!;9.0;491;1.062;6.499;0.168;;;11.781;4.845;4.632;0.110;1.062;;1.742;5.111;;0.084;0.962;;0.962;11.663;0.238;21.365;2;Lost Images!;1;Alignment!;1;Model Deviation!;0.165;3.172;;-0.015;-0.073;;-0.083;0.217;7.75367;87.56354;2.10290;178.34835;10.4;14.479;57.682;1.000;;;;;;;;;;;;1.3r1512;13;1502-6111;
Tian;Zhenyu;2018051504;08.11.1997;15.05.2018;12:27:32;Left;;Lost Images!;8.5;496;1.251;6.510;0.168;22.643;-0.340;18.018;5.171;5.803;0.120;1.251;0.427;2.086;3.501;;0.095;1.053;0.127;1.128;15.841;0.308;23.926;2;Lost Images!;1;Alignment!;1;Model Deviation!;0.146;3.227;0.289;-0.014;-0.136;-0.003;-0.169;0.233;7.87559;86.51087;1.99596;179.77094;10.3;12.887;50.386;1.000;;;;;;;;;;;;1.3r1512;14;1502-6111;
Tian;Zhenyu;2018051504;08.11.1997;15.05.2018;12:28:22;Right;;Lost Points!;6.0;414;1.487;6.291;0.149;22.956;-0.508;17.325;5.352;3.556;0.033;1.487;0.272;;;;0.022;1.275;0.059;1.349;16.601;0.234;23.069;2;Lost Points!;1;Alignment!;2;Std.Dev. (Sequence)!;0.174;4.790;0.396;-0.019;-0.036;-0.014;-0.084;0.342;8.79177;117.93810;1.71837;70.50013;8.7;19.153;122.235;1.000;;;;;;;;;;;;1.3r1512;15;1502-6111;
Suo;Zonghao;2018051502;29.06.2000;15.05.2018;15:50:02;Right;;Lost Images!;13.0;506;1.342;6.914;0.152;;;17.556;5.420;5.887;0.118;1.342;;1.433;4.165;;0.076;1.092;;1.102;15.964;0.333;22.663;2;Lost Images!;;OK;1;Model Deviation!;0.123;3.693;;-0.007;-0.126;;-0.126;0.196;5.08013;43.25527;1.80539;397.42200;14.2;11.162;98.583;0.005;;;;;;;;;;;;1.3r1512;16;1502-6111;
Zhou;Ruiping;2018051505;14.11.1985;15.05.2018;15:54:13;Right;;Model Deviation!;12.5;427;1.300;6.825;0.163;22.122;-0.413;16.401;5.281;3.469;0.119;1.300;0.359;2.388;3.643;3.643;0.088;1.104;0.111;1.106;15.425;0.258;21.431;1;Model Deviation!;;OK;1;Model Deviation!;0.143;3.713;0.210;-0.016;0.034;-0.026;-0.047;0.345;6.08906;117.40561;1.76209;124.15114;14.7;15.864;66.434;1.000;;;;;;;;;;;;1.3r1512;17;150…
Zhou;Ruiping;2018051505;14.11.1985;15.05.2018;15:55:20;Right;;Model Deviation!;12.5;431;1.261;6.909;0.169;21.996;-0.305;16.863;5.166;4.091;0.113;1.261;0.379;2.229;3.570;2.930;0.080;1.077;0.106;1.077;16.859;0.280;21.710;1;Model Deviation!;;OK;1;Model Deviation!;0.132;3.630;0.197;-0.009;0.006;-0.018;-0.045;0.374;5.83919;112.21576;1.79673;123.21897;15.0;16.095;76.571;1.000;;;;;;;;;;;;1.3r1512;18;150…
Zhou;Ruiping;2018051505;14.11.1985;15.05.2018;15:56:16;Right;;Model Deviation!;12.0;428;1.314;6.821;0.169;22.215;-0.396;17.094;5.404;4.100;0.106;1.314;0.372;1.854;;;0.077;1.121;0.109;1.121;17.066;0.273;20.762;1;Model Deviation!;;OK;1;Model Deviation!;0.168;3.857;0.256;-0.008;0.006;-0.021;-0.040;0.285;6.20074;113.71228;1.79423;124.90396;14.2;15.173;73.832;1.000;;;;;;;;;;;;1.3r1512;19;1502-6111;
Zhou;Ruiping;2018051505;14.11.1985;15.05.2018;15:57:53;Left;;OK;10.5;424;1.303;6.614;0.150;22.709;-0.385;18.480;5.421;5.001;0.102;1.303;0.403;1.746;5.883;2.824;0.074;1.077;0.093;1.140;16.346;0.309;22.583;;OK;;OK;;OK;0.098;3.861;0.162;-0.009;-0.027;-0.012;-0.072;0.260;6.37702;115.27758;1.83428;111.74388;12.8;13.917;65.083;1.000;;;;;;;;;;;;1.3r1512;20;1502-6111;
Zhou;Ruiping;2018051505;14.11.1985;15.05.2018;15:59:11;Right;;Model Deviation!;12.0;431;1.333;6.817;0.181;22.326;-0.376;17.325;5.419;4.059;0.108;1.333;0.341;1.456;;;0.083;1.132;0.084;1.132;17.524;0.263;19.603;1;Model Deviation!;;OK;1;Model Deviation!;0.166;3.920;0.183;-0.010;0.009;-0.010;-0.030;0.287;6.40607;108.13631;1.80956;126.11894;14.4;15.185;70.343;1.000;;;;;;;;;;;;1.3r1512;21;1502-6111;
Zhou;Ruiping;2018051505;14.11.1985;15.05.2018;16:00:40;Right;;Model Deviation!;12.5;427;1.361;6.890;0.184;22.375;-0.348;17.556;5.265;4.399;0.122;1.361;0.477;;;;0.086;1.062;0.083;1.062;17.487;0.394;22.338;1;Model Deviation!;;OK;1;Model Deviation!;0.166;3.521;0.154;-0.014;0.024;-0.010;-0.037;0.266;5.75866;114.89706;1.78358;123.48728;14.8;13.932;69.384;1.000;;;;;;;;;;;;1.3r1512;22;1502-6111;
Suo;Zonghao;2018051502;29.06.2000;16.05.2018;08:48:57;Left;;Lost Images!;13.5;537;1.163;6.978;0.133;;;16.170;5.416;6.745;0.109;1.163;;;;;0.083;0.979;;0.979;15.833;0.485;26.228;2;Lost Images!;;OK;1;Model Deviation!;0.150;2.717;;-0.018;-0.079;;-0.248;0.156;4.95092;22.06371;1.75779;;13.8;8.953;101.182;;;;;;;;;;;;;1.3r1512;23;1502-6111;
Suo;Zonghao;2018051502;29.06.2000;16.05.2018;08:51:01;Right;;OK;11.5;508;1.228;6.800;0.155;22.727;-0.273;18.018;5.110;5.572;0.114;1.228;0.430;2.178;3.234;3.234;0.076;1.006;0.092;1.025;16.555;0.339;23.023;;OK;;OK;;OK;0.123;3.621;0.201;-0.009;-0.108;-0.011;-0.121;0.196;5.15968;50.41091;1.80584;374.88660;12.8;11.505;89.918;0.069;;;;;;;;;;;;1.3r1512;24;1502-6111;
Suo;Zonghao;2018051502;29.06.2000;16.05.2018;08:52:05;Right;;OK;11.0;510;1.283;6.700;0.158;23.033;-0.256;18.480;5.209;5.743;0.106;1.283;0.427;2.030;;;0.076;1.058;0.090;1.094;15.390;0.342;23.244;;OK;;OK;;OK;0.141;3.922;0.189;-0.006;-0.120;-0.019;-0.139;0.194;5.38608;49.72036;1.84431;373.90487;12.1;11.132;84.903;0.054;;;;;;;;;;;;1.3r1512;25;1502-6111;
Suo;Zonghao;2018051502;29.06.2000;16.05.2018;08:53:41;Left;;OK;12.5;540;1.210;6.854;0.141;22.563;-0.307;17.556;5.222;5.797;0.094;1.210;0.337;1.789;5.741;1.288;0.074;1.029;0.087;1.038;16.292;0.253;22.991;;OK;;OK;;OK;0.120;3.636;0.130;-0.012;-0.110;-0.015;-0.141;0.185;5.38635;50.21781;1.82017;336.74313;12.8;9.968;106.684;0.118;;;;;;;;;;;;1.3r1512;26;1502-6111;
Suo;Zonghao;2018051502;29.06.2000;16.05.2018;08:54:57;Left;;OK;11.5;517;1.338;6.766;0.156;22.975;-0.310;18.249;5.376;6.204;0.114;1.338;0.444;2.446;2.506;2.506;0.077;1.062;0.081;1.097;16.378;0.365;23.308;;OK;;OK;;OK;0.133;3.950;0.135;-0.010;-0.115;-0.005;-0.169;0.171;5.16675;47.26482;1.73501;337.28932;12.6;10.340;89.337;0.293;;;;;;;;;;;;1.3r1512;27;1502-6111;
Liu;Wenju;2018051601;07.07.2001;16.05.2018;09:05:11;Right;;Lost Points!;16.0;470;0.991;7.319;0.103;21.315;-0.230;17.325;4.425;5.429;0.134;0.991;0.413;2.055;2.759;;0.104;0.795;0.117;0.799;16.527;0.335;22.764;2;Lost Points!;1;Alignment!;1;Alignment!;0.174;2.350;0.238;-0.048;-0.111;-0.045;-0.134;0.207;5.24854;75.08458;1.77046;142.82611;18.1;10.009;77.557;1.000;;;;;;;;;;;;1.3r1512;28;1502-6111;
Liu;Wenju;2018051601;07.07.2001;16.05.2018;09:06:02;Right;;Lost Points!;15.0;471;1.058;7.160;0.129;21.841;-0.234;17.556;4.620;5.361;0.130;1.058;0.433;2.264;3.654;;0.103;0.838;0.109;0.853;16.611;0.331;22.155;2;Lost Points!;1;Alignment!;2;Std.Dev. (Sequence)!;0.191;2.650;0.253;-0.014;-0.099;-0.022;-0.134;0.217;5.43968;75.35980;1.74822;131.28427;16.7;10.393;73.093;1.000;;;;;;;;;;;;1.3r1512;29;1502-6…
Liu;Wenju;2018051601;07.07.2001;16.05.2018;09:07:24;Left;;OK;14.0;522;1.083;7.057;0.144;22.200;-0.249;17.556;4.928;6.171;0.118;1.083;0.393;2.304;6.203;4.368;0.087;0.879;0.072;0.896;16.411;0.326;22.417;;OK;;OK;;OK;0.172;3.075;0.101;-0.014;-0.115;-0.004;-0.127;0.181;4.88197;68.68986;1.72219;279.23727;14.8;9.739;96.246;0.861;;;;;;;;;;;;1.3r1512;30;1502-6111;
Wu;Dongliang;2018051602;09.03.1992;16.05.2018;09:29:40;Right;;Lost Points!;21.0;433;1.027;7.931;0.086;21.438;-0.190;17.787;4.458;6.555;0.181;1.027;0.470;2.453;5.146;2.574;0.104;0.767;0.104;0.812;15.264;0.374;22.194;1;Lost Points!;;OK;1;Model Deviation!;0.200;2.447;0.216;-0.020;-0.116;-0.026;-0.128;0.194;3.79318;103.19226;1.49480;72.93866;23.3;8.287;86.908;1.000;;;;;;;;;;;;1.3r1512;31;1502-6111;
Wu;Dongliang;2018051602;09.03.1992;16.05.2018;09:30:46;Left;;OK;16.5;480;1.073;7.323;0.126;21.575;-0.269;16.863;4.775;5.852;0.128;1.073;0.378;1.897;5.532;;0.091;0.890;0.091;0.890;16.696;0.291;22.009;;OK;;OK;;OK;0.157;2.957;0.088;-0.016;-0.108;-0.008;-0.126;0.205;5.32782;75.18236;1.79555;202.18390;17.9;9.935;95.594;0.951;;;;;;;;;;;;1.3r1512;32;1502-6111;
Chang;Yuchen;201710301451;10.04.2004;16.05.2018;09:42:40;Right;;OK;12.0;517;1.109;6.820;0.147;22.514;-0.307;17.325;4.874;4.927;0.109;1.109;0.351;2.181;4.159;4.159;0.105;0.967;0.113;0.978;16.793;0.239;22.337;;OK;;OK;;OK;0.163;3.192;0.194;-0.013;-0.084;-0.020;-0.119;0.246;6.88465;101.92656;1.90465;144.87015;12.9;13.084;65.847;1.000;;;;;;;;;;;;1.3r1512;33;1502-6111;
Chang;Yuchen;201710301451;10.04.2004;16.05.2018;09:42:40;Right;;OK;12.0;517;1.109;6.820;0.147;22.514;-0.307;17.325;4.874;4.927;0.109;1.109;0.351;2.181;4.159;4.159;0.105;0.967;0.113;0.978;16.793;0.239;22.337;;OK;;OK;;OK;0.163;3.192;0.194;-0.013;-0.084;-0.020;-0.119;0.246;6.88465;101.92656;1.90465;144.87015;12.9;13.084;65.847;1.000;;;;;;;;;;;;1.3r1512;34;1502-6111;
Tao;Qiongqiong;2018051603;24.03.1983;16.05.2018;11:36:36;Right;;OK;13.0;485;1.305;6.936;0.175;22.701;-0.385;17.094;5.366;5.708;0.121;1.305;0.357;2.149;3.713;3.713;0.090;1.137;0.135;1.137;17.016;0.244;20.943;;OK;;OK;;OK;0.144;4.230;0.299;-0.013;-0.130;-0.027;-0.148;0.197;5.20515;45.81287;1.69135;342.91164;14.1;11.018;80.345;0.506;;;;;;;;;;;;1.3r1512;35;1502-6111;
Tao;Qiongqiong;2018051603;24.03.1983;16.05.2018;11:37:28;Right;;OK;13.0;482;1.262;6.926;0.160;22.549;-0.368;17.325;5.336;5.705;0.117;1.262;0.365;2.265;7.115;7.544;0.083;1.094;0.124;1.099;16.849;0.242;22.624;;OK;;OK;;OK;0.125;4.064;0.264;-0.012;-0.135;-0.023;-0.147;0.188;5.16390;44.37846;1.68383;378.14788;14.2;10.922;86.021;0.419;;;;;;;;;;;;1.3r1512;36;1502-6111;
Tao;Qiongqiong;2018051603;24.03.1983;16.05.2018;11:38:15;Right;;OK;12.5;484;1.301;6.868;0.172;22.709;-0.350;17.556;5.390;6.077;0.123;1.301;0.389;2.697;3.010;3.010;0.091;1.125;0.114;1.132;17.061;0.276;22.836;;OK;;OK;;OK;0.173;4.309;0.250;-0.015;-0.147;-0.020;-0.154;0.199;5.27165;40.71006;1.70478;370.70646;13.9;11.131;76.961;0.523;;;;;;;;;;;;1.3r1512;37;1502-6111;
Tao;Qiongqiong;2018051603;24.03.1983;16.05.2018;11:39:12;Left;;OK;13.0;478;1.252;6.870;0.171;22.547;-0.336;17.094;5.320;6.271;0.125;1.252;0.482;2.300;6.443;4.033;0.095;1.077;0.113;1.084;16.644;0.375;22.881;;OK;;OK;;OK;0.170;4.098;0.158;-0.012;-0.165;-0.014;-0.173;0.183;5.47735;37.43221;1.76206;474.76247;14.3;10.287;73.758;0.022;;;;;;;;;;;;1.3r1512;38;1502-6111;
Tao;Qiongqiong;2018051603;24.03.1983;16.05.2018;11:39:53;Left;;OK;11.5;477;1.324;6.790;0.162;22.822;-0.342;18.018;5.334;6.075;0.116;1.324;0.513;2.070;3.570;0.616;0.084;1.067;0.109;1.099;17.087;0.404;22.862;;OK;;OK;;OK;0.133;4.012;0.182;-0.009;-0.151;-0.018;-0.183;0.174;5.41198;43.12097;1.71358;394.97083;13.2;10.389;76.127;0.667;;;;;;;;;;;;1.3r1512;39;1502-6111;
Tao;Qiongqiong;2018051603;24.03.1983;16.05.2018;11:40:41;Left;;OK;12.0;478;1.297;6.755;0.160;22.730;-0.326;17.094;5.376;6.432;0.114;1.297;0.495;1.486;2.800;0.631;0.085;1.077;0.104;1.083;16.776;0.392;22.782;;OK;;OK;;OK;0.163;4.144;0.159;-0.010;-0.156;-0.014;-0.189;0.174;5.31421;41.08624;1.72748;431.98180;13.3;9.962;76.377;0.116;;;;;;;;;;;;1.3r1512;40;1502-6111;
Zhou;Shaojie;2018051604;15.11.1985;16.05.2018;16:19:16;Right;;OK;14.5;521;1.160;7.097;0.153;22.083;-0.323;17.325;5.156;6.733;0.132;1.160;0.405;2.167;3.250;3.250;0.104;0.993;0.134;0.993;17.344;0.275;22.426;;OK;;OK;;OK;0.181;3.666;0.312;-0.016;-0.156;-0.027;-0.156;0.197;4.79671;61.65198;1.63922;288.72309;14.8;9.697;83.819;0.888;;;;;;;;;;;;1.3r1512;41;1502-6111;
Zhou;Shaojie;2018051604;15.11.1985;16.05.2018;16:21:24;Left;;OK;14.5;536;1.300;7.080;0.155;22.124;-0.394;17.094;5.364;5.763;0.124;1.300;0.317;1.995;4.200;3.724;0.092;1.150;0.123;1.152;16.424;0.196;22.430;;OK;;OK;;OK;0.168;4.327;0.263;-0.016;-0.158;-0.020;-0.175;0.193;5.14878;71.03586;1.69487;273.44091;14.5;10.480;100.442;0.785;;;;;;;;;;;;1.3r1512;42;1502-6111;
Xu;Jingyu;2018051605;19.08.2002;16.05.2018;17:09:37;Right;;OK;11.0;550;1.106;6.711;0.138;22.088;-0.404;17.094;5.155;6.190;0.102;1.106;0.390;2.077;4.242;4.242;0.079;0.958;0.150;0.969;16.281;0.246;22.518;;OK;;OK;;OK;0.145;3.460;0.498;-0.012;-0.120;-0.040;-0.141;0.182;5.10674;44.39720;1.71848;518.15622;11.3;9.244;92.103;0.089;;;;;;;;;;;;1.3r1512;43;1502-6111;
Xu;Jingyu;2018051605;19.08.2002;16.05.2018;17:14:02;Left;;Out of Range!;4.0;482;1.308;6.159;0.158;23.039;-0.350;18.480;5.251;4.868;0.108;1.308;0.464;0.071;3.304;3.304;0.090;1.067;0.123;1.147;16.086;0.359;24.633;1;Out of Range!;1;Out of Range!;;OK;0.157;3.791;0.257;-0.013;-0.076;-0.026;-0.123;0.236;6.83185;82.06381;1.84854;147.25364;5.9;14.547;24.706;1.000;;;;;;;;;;;;1.3r1512;44;1502-6111;
Li;Yaxin;2018051701;17.12.1998;17.05.2018;15:34:58;Right;;OK;11.0;463;1.366;6.703;0.212;23.053;-0.379;18.480;5.195;4.513;0.145;1.366;0.394;2.746;3.150;3.150;0.119;1.162;0.124;1.195;15.605;0.270;22.997;;OK;;OK;;OK;0.224;3.995;0.247;-0.017;-0.076;-0.024;-0.096;0.251;6.83215;100.24279;1.87337;143.37468;13.1;15.460;45.580;1.000;;;;;;;;;;;;1.3r1512;45;1502-6111;
Li;Yaxin;2018051701;17.12.1998;17.05.2018;15:38:07;Left;;OK;11.0;501;1.298;6.691;0.174;23.105;-0.315;18.480;5.278;5.645;0.110;1.298;0.423;0.523;2.758;2.758;0.089;1.054;0.095;1.090;15.194;0.329;22.124;;OK;;OK;;OK;0.183;3.878;0.216;-0.014;-0.091;-0.010;-0.131;0.223;5.75948;61.45026;1.79320;274.70250;12.5;12.322;70.852;0.980;;;;;;;;;;;;1.3r1512;46;1502-6111;
Lang;Yichao;2018051702;10.01.1992;17.05.2018;15:52:15;Right;;OK;15.5;494;1.028;7.268;0.138;21.758;-0.237;17.094;4.737;6.202;0.121;1.028;0.385;1.832;5.602;4.421;0.084;0.816;0.093;0.824;16.379;0.298;21.923;;OK;;OK;;OK;0.155;2.706;0.233;-0.009;-0.088;-0.014;-0.099;0.198;4.72114;29.11802;1.71013;598.05840;16.9;9.742;103.782;0.000;;;;;;;;;;;;1.3r1512;47;1502-6111;
Lang;Yichao;2018051702;10.01.1992;17.05.2018;15:53:29;Left;;OK;11.0;442;1.264;6.713;0.155;22.082;-0.287;17.325;4.820;5.318;0.170;1.264;0.654;3.135;6.093;5.101;0.158;1.068;0.228;1.086;16.366;0.459;24.913;;OK;;OK;;OK;0.296;3.759;0.625;-0.037;-0.185;-0.056;-0.217;0.207;6.70862;64.10497;1.68701;205.64681;13.6;10.876;31.799;1.000;;;;;;;;;;;;1.3r1512;48;1502-6111;
Lu;Shanshan;2018051703;12.03.1987;17.05.2018;16:24:23;Right;;OK;14.5;561;1.028;7.109;0.156;22.571;-0.249;17.094;5.000;7.365;0.129;1.028;0.370;1.924;6.539;4.606;0.099;0.892;0.111;0.896;16.178;0.260;23.108;;OK;;OK;;OK;0.183;3.210;0.260;-0.014;-0.146;-0.025;-0.156;0.154;4.43628;40.45509;1.60699;558.29991;14.1;8.388;100.153;0.002;;;;;;;;;;;;1.3r1512;49;1502-6111;
Lu;Shanshan;2018051703;12.03.1987;17.05.2018;16:25:20;Left;;OK;14.5;564;1.069;7.079;0.152;22.689;-0.257;17.787;4.985;7.740;0.128;1.069;0.456;2.226;6.680;3.677;0.095;0.875;0.108;0.919;16.036;0.351;22.966;;OK;;OK;;OK;0.174;3.191;0.185;-0.012;-0.157;-0.016;-0.171;0.161;4.43024;39.06687;1.64716;617.97016;13.9;8.336;103.494;0.000;;;;;;;;;;;;1.3r1512;50;1502-6111;
Liu;Songling;2018051801;24.03.1997;18.05.2018;10:08:01;Right;;Model Deviation!;15.5;524;1.070;7.274;0.131;22.115;-0.251;17.787;4.551;5.078;0.147;1.070;0.445;1.847;;;0.104;0.807;0.102;0.807;17.764;0.345;22.384;1;Model Deviation!;;OK;1;Model Deviation!;0.199;2.554;0.195;-0.016;-0.098;-0.014;-0.102;0.214;4.78147;96.74320;1.64886;198.04598;16.2;11.283;89.775;0.995;;;;;;;;;;;;1.3r1512;51;1502-6111;
Liu;Songling;2018051801;24.03.1997;18.05.2018;10:08:57;Right;;Alignment!;16.0;542;0.977;7.260;0.129;21.872;-0.242;17.787;4.468;5.114;0.123;0.977;0.362;2.548;4.133;4.133;0.108;0.776;0.107;0.796;15.223;0.256;21.922;1;Alignment!;1;Alignment!;1;Model Deviation!;0.185;2.380;0.209;-0.016;-0.080;-0.018;-0.095;0.210;5.08485;102.26925;1.81734;194.71919;16.0;10.691;91.650;0.965;;;;;;;;;;;;1.3r1512;52;1502-…
Liu;Songling;2018051801;24.03.1997;18.05.2018;10:10:36;Left;;Model Deviation!;13.5;472;1.243;6.934;0.162;22.563;-0.293;18.018;4.608;3.913;0.170;1.243;0.523;;;;0.127;0.946;0.143;0.979;15.468;0.382;22.860;1;Model Deviation!;;OK;1;Model Deviation!;0.227;2.907;0.293;-0.026;-0.074;-0.031;-0.098;0.272;6.32083;130.86478;1.85084;104.10603;15.3;15.783;54.290;1.000;;;;;;;;;;;;1.3r1512;53;1502-6111;
Li;Mengmeng;2018051802;01.05.1999;18.05.2018;16:52:49;Right;;OK;12.0;511;1.149;6.893;0.146;22.381;-0.282;16.863;4.987;5.550;0.105;1.149;0.429;1.679;3.110;0.809;0.074;0.908;0.083;0.915;16.897;0.348;24.058;;OK;;OK;;OK;0.145;3.044;0.219;-0.006;-0.095;-0.000;-0.138;0.189;4.73844;113.99459;1.73315;172.16996;13.2;9.893;96.327;0.935;;;;;;;;;;;;1.3r1512;54;1502-6111;
Li;Mengmeng;2018051802;01.05.1999;18.05.2018;16:54:01;Left;;OK;12.0;506;1.183;6.880;0.156;22.408;-0.289;17.325;5.152;6.409;0.108;1.183;0.467;1.815;6.021;4.209;0.075;0.915;0.077;0.932;16.701;0.400;22.938;;OK;;OK;;OK;0.139;3.341;0.160;-0.007;-0.102;0.005;-0.143;0.186;5.08902;101.13500;1.72419;180.84049;13.3;9.749;93.023;0.983;;;;;;;;;;;;1.3r1512;55;1502-6111;
Zhu;Feiyu;2018051901;14.02.2003;19.05.2018;16:17:59;Right;;OK;18.0;585;1.120;7.539;0.133;22.099;-0.303;17.787;4.984;6.334;0.129;1.120;0.365;1.951;5.489;3.531;0.103;0.917;0.110;0.923;17.145;0.256;21.534;;OK;;OK;;OK;0.218;3.310;0.297;-0.016;-0.133;-0.019;-0.156;0.191;4.20470;52.87907;1.55992;461.28428;16.7;9.022;116.342;0.002;;;;;;;;;;;;1.3r1512;56;1502-6111;
Zhu;Feiyu;2018051901;14.02.2003;19.05.2018;16:19:30;Left;;OK;15.5;579;1.263;7.281;0.145;22.431;-0.364;17.325;5.377;6.984;0.130;1.263;0.458;1.746;2.619;0.738;0.096;1.038;0.121;1.041;16.952;0.341;22.496;;OK;;OK;;OK;0.197;4.002;0.291;-0.016;-0.177;-0.027;-0.207;0.172;4.13213;55.36192;1.58551;425.85008;14.7;8.333;110.045;0.002;;;;;;;;;;;;1.3r1512;57;1502-6111;
Liu;Yalei;2018051902;15.06.1996;19.05.2018;16:34:18;Right;;OK;16.5;524;1.131;7.369;0.147;21.912;-0.319;16.863;5.040;6.807;0.133;1.131;0.449;2.473;4.428;4.428;0.096;0.900;0.104;0.906;16.431;0.346;22.206;;OK;;OK;;OK;0.177;3.146;0.203;-0.015;-0.110;-0.014;-0.152;0.174;4.24033;43.12087;1.57735;440.65875;17.1;8.130;102.076;0.009;;;;;;;;;;;;1.3r1512;58;1502-6111;
Liu;Yalei;2018051902;15.06.1996;19.05.2018;16:35:28;Left;;OK;17.5;526;1.093;7.509;0.139;21.980;-0.278;17.094;5.096;7.569;0.141;1.093;0.446;2.133;5.964;3.392;0.101;0.874;0.098;0.896;16.494;0.353;22.269;;OK;;OK;;OK;0.156;3.184;0.149;-0.014;-0.136;-0.016;-0.148;0.174;4.20147;40.45843;1.58789;469.34541;17.8;8.131;100.505;0.001;;;;;;;;;;;;1.3r1512;59;1502-6111;
Zhang;Qi;2018051903;20.08.1996;19.05.2018;16:39:08;Right;;OK;14.0;587;1.090;7.034;0.155;22.216;-0.317;17.325;4.914;6.792;0.117;1.090;0.424;2.522;6.105;5.894;0.093;0.882;0.130;0.893;17.146;0.303;22.459;;OK;;OK;;OK;0.190;3.109;0.358;-0.012;-0.131;-0.012;-0.148;0.175;4.62694;52.70431;1.62718;481.48846;12.9;8.622;105.894;0.008;;;;;;;;;;;;1.3r1512;60;1502-6111;
Zhang;Qi;2018051903;20.08.1996;19.05.2018;16:40:08;Left;;OK;14.0;578;1.101;7.063;0.147;22.192;-0.295;17.325;4.914;6.954;0.114;1.101;0.438;1.801;5.447;3.011;0.087;0.849;0.079;0.858;17.018;0.360;22.331;;OK;;OK;;OK;0.162;2.968;0.093;-0.008;-0.121;-0.006;-0.129;0.164;4.61021;42.73855;1.65051;576.27809;13.2;8.653;111.669;0.000;;;;;;;;;;;;1.3r1512;61;1502-6111;
Zhao;Jingyu;2018051904;02.04.1990;19.05.2018;16:53:22;Right;;OK;12.5;578;1.101;6.861;0.147;21.989;-0.295;17.325;4.914;6.954;0.114;1.101;0.438;1.801;5.447;3.011;0.087;0.849;0.079;0.858;16.816;0.360;22.129;;OK;;OK;;OK;0.162;2.968;0.093;-0.008;-0.121;-0.006;-0.129;0.164;4.69226;42.73855;1.65411;576.27809;11.9;8.653;104.314;0.002;;;;;;;;;;;;1.3r1512;62;1502-6111;
Zhao;Jingyu;2018051904;02.04.1990;19.05.2018;16:56:35;Left;;OK;16.5;517;1.186;7.366;0.140;21.751;-0.356;16.632;5.489;6.655;0.126;1.186;0.290;2.106;4.242;4.242;0.087;1.056;0.093;1.061;16.474;0.197;21.556;;OK;;OK;;OK;0.158;4.112;0.244;-0.012;-0.137;-0.022;-0.149;0.185;4.44459;40.02490;1.62102;485.32127;16.9;8.896;110.484;0.001;;;;;;;;;;;;1.3r1512;63;1502-6111;
Zhao;Shuaihua;2017111501;01.09.1987;21.05.2018;08:24:29;Left;;Model Deviation!;12.0;456;1.214;6.839;0.149;22.810;-0.290;16.632;5.460;5.759;0.103;1.214;0.345;1.437;6.202;0.553;0.073;1.109;0.088;1.109;16.618;0.260;23.086;2;Model Deviation!;1;Alignment!;1;Model Deviation!;0.105;4.147;0.119;-0.004;-0.071;-0.011;-0.094;0.529;6.67904;91.07375;1.89161;165.34550;13.9;12.347;83.256;1.000;;;;;;;;;;;;1.3r15…
Zhao;Shuaihua;2017111501;01.09.1987;21.05.2018;08:25:21;Left;;Model Deviation!;12.5;438;1.259;6.865;0.188;22.942;-0.306;17.787;5.390;5.045;0.119;1.259;0.324;2.206;5.894;4.508;0.092;1.105;0.088;1.119;15.680;0.237;23.072;2;Model Deviation!;;OK;;OK;0.147;4.025;0.119;-0.012;-0.051;-0.009;-0.074;0.290;6.61416;100.62915;1.82258;137.12243;14.7;13.097;65.502;1.000;;;;;;;;;;;;1.3r1512;65;1502-6111;
Zhao;Shuaihua;2017111501;01.09.1987;15.11.2017;11:44:55;Left;;OK;13.5;449;1.240;7.043;0.156;22.361;-0.283;16.863;5.264;5.471;0.108;1.240;0.473;2.146;5.936;3.995;0.082;0.981;0.084;0.997;16.281;0.389;22.518;;OK;;OK;;OK;0.136;3.439;0.170;-0.011;-0.041;-0.011;-0.078;0.220;6.61336;94.47956;1.78432;163.23162;15.5;11.865;81.599;1.000;;;;;;;;;;;;1.3r1512;66;1502-6111;
Zhao;Shuaihua;2017111501;01.09.1987;15.11.2017;11:38:32;Right;;OK;9.0;439;1.355;6.595;0.156;22.810;-0.304;17.094;5.530;5.066;0.124;1.355;0.626;2.988;3.486;;0.096;1.226;0.118;1.305;14.821;0.569;25.216;;OK;;OK;;OK;0.174;4.589;0.232;-0.014;-0.087;-0.012;-0.234;0.257;8.24009;120.08718;1.78790;116.13552;11.2;14.306;42.836;1.000;;;;;;;;;;;;1.3r1512;67;1502-6111;
Zhao;Shuaihua;2017111501;01.09.1987;21.05.2018;08:28:22;Left;;Model Deviation!;11.5;445;1.304;6.786;0.174;23.203;-0.267;19.404;5.292;5.460;0.112;1.304;0.476;1.652;2.940;;0.084;1.004;0.063;1.151;15.987;0.413;23.148;1;Model Deviation!;;OK;1;Model Deviation!;0.133;3.583;0.056;-0.010;-0.064;-0.004;-0.129;0.218;6.54486;93.59601;1.81802;160.82048;13.5;12.579;65.861;1.000;;;;;;;;;;;;1.3r1512;68;1502-611…
Zhao;Shuaihua;2017111501;01.09.1987;21.05.2018;08:29:15;Left;;OK;10.0;443;1.354;6.617;0.151;23.172;-0.289;16.863;5.503;5.465;0.104;1.354;0.447;2.024;6.456;4.800;0.077;1.154;0.082;1.154;16.936;0.366;22.942;;OK;;OK;;OK;0.127;4.428;0.114;-0.010;-0.091;-0.013;-0.144;0.211;6.81660;101.93837;1.80977;139.99658;12.0;12.069;61.086;1.000;;;;;;;;;;;;1.3r1512;69;1502-6111;
Zhao;Shuaihua;2017111501;01.09.1987;21.05.2018;08:30:27;Right;;Alignment!;11.5;429;1.293;6.704;0.119;22.478;-0.329;17.094;5.530;4.854;0.111;1.293;0.303;;3.192;;0.112;1.258;0.121;1.265;16.647;0.193;22.884;1;Alignment!;1;Alignment!;1;Model Deviation!;0.243;4.791;0.250;-0.021;-0.112;-0.022;-0.129;0.217;7.17442;144.14853;1.74675;92.16036;13.7;12.336;46.210;1.000;;;;;;;;;;;;1.3r1512;70;1502-6111;
Zhao;Shuaihua;2017111501;01.09.1987;21.05.2018;08:31:19;Right;;Model Deviation!;11.5;426;1.341;6.713;0.146;22.573;-0.358;17.094;5.600;5.109;0.140;1.341;0.357;3.171;7.000;6.804;0.124;1.244;0.136;1.251;16.193;0.230;22.892;1;Model Deviation!;;OK;1;Model Deviation!;0.239;4.757;0.283;-0.019;-0.102;-0.019;-0.134;0.209;6.11994;122.55885;1.64813;110.75650;13.8;12.400;41.025;1.000;;;;;;;;;;;;1.3r1512;71;1…
Dong;Shichang;2018052101;01.03.2000;21.05.2018;08:36:58;Right;;OK;16.5;546;0.979;7.339;0.132;22.046;-0.228;17.556;5.012;7.482;0.125;0.979;0.350;2.587;2.829;2.829;0.086;0.830;0.095;0.831;17.377;0.267;23.152;;OK;;OK;;OK;0.166;3.000;0.210;-0.011;-0.128;-0.018;-0.132;0.149;4.14652;50.14853;1.57702;429.70008;16.3;7.599;118.669;0.008;;;;;;;;;;;;1.3r1512;72;1502-6111;
Dong;Shichang;2018052101;01.03.2000;21.05.2018;08:39:11;Left;;OK;16.5;543;0.906;7.375;0.121;21.780;-0.246;16.401;4.817;6.882;0.103;0.906;0.268;1.877;5.936;5.050;0.077;0.790;0.079;0.790;16.197;0.194;20.355;;OK;;OK;;OK;0.135;2.648;0.091;-0.009;-0.097;-0.005;-0.107;0.163;4.39722;48.30476;1.69320;442.42799;16.7;8.003;134.995;0.001;;;;;;;;;;;;1.3r1512;73;1502-6111;
Cheng;Peilin;2018052102;29.02.2000;21.05.2018;08:40:59;Right;;OK;14.5;540;1.041;7.120;0.161;22.545;-0.266;17.094;4.985;6.246;0.123;1.041;0.292;2.263;6.554;2.788;0.095;0.885;0.092;0.885;17.195;0.201;20.429;;OK;;OK;;OK;0.180;3.047;0.190;-0.013;-0.089;-0.015;-0.101;0.190;4.78875;46.55298;1.65077;506.30216;14.7;9.966;95.284;0.009;;;;;;;;;;;;1.3r1512;74;1502-6111;
Cheng;Peilin;2018052102;29.02.2000;21.05.2018;08:42:47;Left;;OK;13.0;533;1.052;6.944;0.152;22.578;-0.285;17.787;5.040;6.795;0.111;1.052;0.324;2.334;2.549;2.549;0.080;0.885;0.089;0.890;15.577;0.236;22.738;;OK;;OK;;OK;0.146;3.168;0.170;-0.012;-0.108;-0.012;-0.112;0.177;4.89840;39.15301;1.74825;504.82156;13.5;9.264;100.493;0.003;;;;;;;;;;;;1.3r1512;75;1502-6111;
Zhao;Shuaihua;2017111501;01.09.1987;21.05.2018;08:45:07;Right;;Model Deviation!;10.0;429;1.415;6.647;0.166;22.857;-0.320;17.325;5.547;5.062;0.142;1.415;0.521;3.068;;;0.117;1.313;0.149;1.325;16.674;0.395;24.759;1;Model Deviation!;;OK;1;Model Deviation!;0.237;5.066;0.376;-0.018;-0.142;-0.033;-0.148;0.247;8.82782;134.87273;1.81228;102.14096;12.6;13.939;38.767;1.000;;;;;;;;;;;;1.3r1512;76;1502-6111;
Zhao;Shuaihua;2017111501;01.09.1987;21.05.2018;08:45:53;Right;;Alignment!;10.5;439;1.328;6.628;0.148;22.597;-0.282;16.401;5.311;4.794;0.134;1.328;0.594;2.727;2.690;;0.117;1.225;0.134;1.250;15.834;0.497;24.381;1;Alignment!;1;Alignment!;1;Model Deviation!;0.215;4.058;0.319;-0.018;-0.123;0.049;-0.258;0.247;8.93607;139.32819;1.79228;101.65789;12.8;12.811;41.582;1.000;;;;;;;;;;;;1.3r1512;77;1502-6111;
Zhao;Shuaihua;2017111501;01.09.1987;21.05.2018;08:31:19;Right;;Model Deviation!;11.5;426;1.341;6.713;0.146;22.573;-0.358;17.094;5.600;5.109;0.140;1.341;0.357;3.171;7.000;6.804;0.124;1.244;0.136;1.251;16.193;0.230;22.892;1;Model Deviation!;;OK;1;Model Deviation!;0.239;4.757;0.283;-0.019;-0.102;-0.019;-0.134;0.209;6.11994;122.55885;1.64813;110.75650;13.8;12.400;41.025;1.000;;;;;;;;;;;;1.3r1512;78;1…
Qiao;Zhen;2018052103;15.06.1987;21.05.2018;09:06:56;Right;;Model Deviation!;12.5;203;1.112;6.872;0.180;22.757;-0.247;18.249;5.026;5.807;0.120;1.112;0.429;1.834;;2.996;0.091;0.885;0.090;0.929;15.333;0.339;22.956;2;Model Deviation!;1;Model Deviation!;2;Model Deviation!;0.167;3.017;0.183;-0.010;-0.067;-0.010;-0.088;0.207;5.79832;339.72096;1.73964;4.14512;11.9;11.944;96.453;1.000;;;;;;;;;;;;1.3r1512;…
Qiao;Zhen;2018052103;15.06.1987;21.05.2018;09:09:29;Left;;OK;15.5;520;1.057;7.263;0.184;22.560;-0.247;17.787;4.844;6.572;0.144;1.057;0.437;;;;0.112;0.853;0.090;0.879;15.366;0.347;22.527;;OK;;OK;;OK;0.230;2.877;0.104;-0.019;-0.102;-0.006;-0.125;0.195;4.69421;41.45177;1.63880;265.39458;16.2;9.850;83.199;0.708;;;;;;;;;;;;1.3r1512;80;1502-6111;
Jia;Lihang;201710231627;28.03.1997;21.05.2018;09:14:12;Right;;OK;11.0;483;1.395;6.735;0.169;22.152;-0.327;18.018;5.279;5.263;0.132;1.395;0.424;2.147;6.989;5.222;0.111;1.224;0.141;1.266;14.454;0.291;22.539;;OK;;OK;;OK;0.192;4.467;0.308;-0.019;-0.171;-0.027;-0.241;0.230;8.04466;77.08246;1.85143;227.37400;12.7;11.610;52.321;1.000;;;;;;;;;;;;1.3r1512;81;1502-6111;
Jia;Lihang;201710231627;28.03.1997;21.05.2018;09:15:08;Left;;Lost Points!;10.5;469;1.478;6.668;0.177;22.470;-0.368;16.632;5.295;4.706;0.116;1.478;0.376;2.405;;;0.104;1.340;0.144;1.357;16.351;0.240;23.050;2;Lost Points!;1;Alignment!;1;Alignment!;0.185;4.897;0.343;-0.013;-0.180;-0.026;-0.213;0.251;9.90393;64.83744;2.00935;175.07055;12.3;13.833;50.027;1.000;;;;;;;;;;;;1.3r1512;82;1502-6111;
Jia;Lihang;201710231627;28.03.1997;21.05.2018;09:16:43;Left;;Lost Points!;7.0;456;1.581;6.435;0.186;22.881;-0.431;16.863;5.447;4.584;0.115;1.581;0.418;2.522;;;0.108;1.428;0.157;1.428;17.013;0.274;23.481;2;Lost Points!;1;Alignment!;1;Model Deviation!;0.213;5.073;0.429;-0.021;-0.186;-0.040;-0.242;0.249;9.55308;82.29839;1.93145;136.56731;9.4;14.392;30.553;1.000;;;;;;;;;;;;1.3r1512;83;1502-6111;
Wan;Jiale;2018052104;15.10.1997;21.05.2018;09:42:09;Right;;Model Deviation!;14.0;573;1.136;7.059;0.145;22.468;-0.281;16.632;5.222;7.107;0.108;1.136;0.409;;;;0.079;0.927;0.094;0.940;16.318;0.315;22.555;1;Model Deviation!;;OK;1;Model Deviation!;0.159;3.480;0.268;-0.011;-0.142;-0.015;-0.150;0.168;4.76669;44.61276;1.63684;496.31538;13.3;8.671;121.677;0.002;;;;;;;;;;;;1.3r1512;84;1502-6111;
Wan;Jiale;2018052104;15.10.1997;21.05.2018;09:43:01;Right;;Model Deviation!;14.5;567;1.094;7.130;0.144;22.450;-0.255;16.863;5.068;7.067;0.118;1.094;0.418;1.246;6.454;4.201;0.086;0.907;0.091;0.920;15.947;0.330;22.646;1;Model Deviation!;;OK;1;Model Deviation!;0.177;3.356;0.204;-0.010;-0.139;-0.016;-0.153;0.148;4.41216;50.78971;1.61491;436.74992;13.9;8.070;112.274;0.008;;;;;;;;;;;;1.3r1512;85;1502-6…
Wan;Jiale;2018052104;15.10.1997;21.05.2018;09:44:04;Right;;OK;13.5;568;1.103;7.086;0.149;22.397;-0.282;16.863;5.208;7.129;0.113;1.103;0.336;2.162;6.342;6.342;0.086;0.925;0.092;0.929;16.605;0.246;20.763;;OK;;OK;;OK;0.155;3.472;0.213;-0.010;-0.131;-0.016;-0.144;0.185;4.55718;45.79591;1.66315;460.75013;13.3;8.882;108.768;0.002;;;;;;;;;;;;1.3r1512;86;1502-6111;
Wan;Jiale;2018052104;15.10.1997;21.05.2018;09:45:09;Left;;OK;14.5;564;1.078;7.184;0.146;22.152;-0.242;17.556;4.915;6.922;0.120;1.078;0.413;2.303;6.860;6.386;0.087;0.846;0.093;0.864;16.189;0.320;21.964;;OK;;OK;;OK;0.169;3.008;0.259;-0.013;-0.111;-0.022;-0.152;0.155;4.32099;44.81442;1.60877;516.35742;14.3;7.256;113.092;0.001;;;;;;;;;;;;1.3r1512;87;1502-6111;
Zhao;Tengfei;2018052105;03.02.1996;21.05.2018;10:09:52;Left;;OK;14.0;534;1.126;7.077;0.141;22.278;-0.298;16.170;5.376;6.773;0.115;1.126;0.245;1.883;3.080;3.080;0.083;0.994;0.079;0.994;16.441;0.175;19.675;;OK;;OK;;OK;0.129;3.790;0.153;-0.012;-0.110;-0.015;-0.117;0.164;4.49673;43.88739;1.65310;486.00152;14.4;9.049;105.487;0.002;;;;;;;;;;;;1.3r1512;88;1502-6111;
Zhao;Tengfei;2018052105;03.02.1996;21.05.2018;10:10:51;Right;;Model Deviation!;13.5;542;1.317;7.029;0.148;20.570;0.231;17.325;5.435;6.832;0.136;1.317;0.577;2.313;3.416;3.416;0.083;1.019;0.175;1.033;17.135;0.414;22.448;2;Model Deviation!;;OK;;OK;0.157;3.569;0.593;-0.011;-0.126;0.148;-0.175;0.274;4.17661;34.05198;1.57173;591.81331;13.6;7.565;102.973;0.000;;;;;;;;;;;;1.3r1512;89;1502-6111;
Zhao;Tengfei;2018052105;03.02.1996;21.05.2018;10:11:42;Right;;OK;14.0;547;1.140;7.068;0.144;22.096;-0.303;17.094;5.362;6.569;0.110;1.140;0.261;0.679;2.800;2.800;0.082;1.010;0.100;1.011;15.097;0.164;19.717;;OK;;OK;;OK;0.152;3.878;0.258;-0.012;-0.111;-0.020;-0.125;0.160;4.65903;40.27675;1.64889;494.70466;13.9;8.875;110.238;0.003;;;;;;;;;;;;1.3r1512;90;1502-6111;
Su;Yuanyuan;2018052106;11.06.1992;21.05.2018;10:18:55;Right;;OK;14.5;519;1.075;7.104;0.147;22.356;-0.261;17.556;5.041;6.910;0.116;1.075;0.393;1.822;4.816;1.536;0.086;0.926;0.089;0.946;16.687;0.306;22.462;;OK;;OK;;OK;0.158;3.376;0.160;-0.009;-0.145;-0.011;-0.157;0.173;5.07338;44.93249;1.71701;373.96867;15.0;9.319;100.110;0.217;;;;;;;;;;;;1.3r1512;91;1502-6111;
Su;Yuanyuan;2018052106;11.06.1992;21.05.2018;10:19:52;Right;;OK;17.0;518;0.989;7.405;0.136;21.841;-0.254;17.094;5.026;7.286;0.119;0.989;0.303;1.991;5.321;5.321;0.088;0.842;0.088;0.846;16.915;0.217;21.766;;OK;;OK;;OK;0.161;2.963;0.204;-0.013;-0.115;-0.017;-0.117;0.198;4.86055;44.18039;1.68972;463.21135;17.4;9.306;111.639;0.008;;;;;;;;;;;;1.3r1512;92;1502-6111;
Su;Yuanyuan;2018052106;11.06.1992;21.05.2018;10:20:52;Left;;OK;15.5;516;1.019;7.291;0.146;22.065;-0.251;17.094;4.844;6.234;0.127;1.019;0.331;1.946;5.922;4.327;0.088;0.872;0.089;0.872;17.088;0.242;22.170;;OK;;OK;;OK;0.164;2.971;0.171;-0.013;-0.111;-0.012;-0.124;0.188;4.88482;37.32223;1.66622;512.85646;16.4;9.539;105.099;0.013;;;;;;;;;;;;1.3r1512;93;1502-6111;
Li;Yang;2018052107;28.07.1992;21.05.2018;10:24:40;Left;;OK;20.0;588;0.941;7.810;0.112;21.646;-0.259;16.632;4.718;6.285;0.129;0.941;0.264;2.283;5.362;3.262;0.098;0.806;0.108;0.809;16.457;0.163;19.460;;OK;;OK;;OK;0.200;2.706;0.243;-0.014;-0.112;-0.021;-0.142;0.189;4.37225;33.01122;1.61239;773.58913;18.4;7.789;135.030;0.000;;;;;;;;;;;;1.3r1512;94;1502-6111;
Li;Yang;2018052107;28.07.1992;21.05.2018;10:26:17;Right;;OK;18.0;573;1.010;7.556;0.133;21.969;-0.280;16.863;4.746;6.298;0.133;1.010;0.261;2.563;5.984;4.919;0.101;0.858;0.100;0.858;16.869;0.178;19.410;;OK;;OK;;OK;0.178;2.960;0.186;-0.014;-0.113;-0.019;-0.126;0.174;4.56686;38.59189;1.60672;597.34937;17.1;8.764;119.071;0.000;;;;;;;;;;;;1.3r1512;95;1502-6111;
Ren;Mingjie;;20.12.1995;21.05.2018;10:51:40;Right;;OK;16.0;531;1.109;7.278;0.148;21.726;-0.314;16.632;4.847;5.297;0.128;1.109;0.402;2.527;2.604;3.150;0.097;0.926;0.109;0.937;16.171;0.299;21.946;;OK;;OK;;OK;0.202;3.262;0.239;-0.017;-0.127;-0.022;-0.156;0.213;4.54106;55.34419;1.60289;391.49628;16.5;9.970;101.009;0.125;;;;;;;;;;;;1.3r1512;96;1502-6111;
Ren;Mingjie;;20.12.1995;21.05.2018;10:52:27;Right;;OK;15.0;539;1.240;7.171;0.152;22.235;-0.224;18.480;4.872;4.946;0.130;1.240;0.420;2.170;6.263;2.609;0.098;0.968;0.090;1.011;17.340;0.333;21.960;;OK;;OK;;OK;0.184;3.314;0.184;-0.017;-0.110;-0.013;-0.193;0.236;4.51815;51.38290;1.59419;384.66177;15.3;10.213;97.081;0.056;;;;;;;;;;;;1.3r1512;97;1502-6111;
Ren;Mingjie;;20.12.1995;21.05.2018;10:54:36;Left;;Model Deviation!;14.5;531;1.140;7.157;0.146;22.095;-0.291;16.401;5.041;6.010;0.118;1.140;0.430;2.120;2.814;1.312;0.089;0.967;0.096;0.980;15.965;0.335;21.740;2;Model Deviation!;;OK;;OK;0.128;3.540;0.166;-0.010;-0.159;-0.016;-0.181;0.188;4.62070;47.31222;1.62321;411.13278;14.8;9.013;99.937;0.109;;;;;;;;;;;;1.3r1512;98;1502-6111;
Ren;Mingjie;;20.12.1995;21.05.2018;10:52:27;Right;;OK;15.0;539;1.240;7.171;0.152;22.235;-0.224;18.480;4.872;4.946;0.130;1.240;0.420;2.170;6.263;2.609;0.098;0.968;0.090;1.011;17.340;0.333;21.960;;OK;;OK;;OK;0.184;3.314;0.184;-0.017;-0.110;-0.013;-0.193;0.236;4.51815;51.38290;1.59419;384.66177;15.3;10.213;97.081;0.056;;;;;;;;;;;;1.3r1512;99;1502-6111;
Hu;Xin;;10.11.1992;21.05.2018;10:58:49;Right;;OK;14.5;587;1.138;7.100;0.146;22.484;-0.294;18.018;5.251;6.903;0.116;1.138;0.327;1.925;6.286;2.115;0.086;0.962;0.085;1.006;15.759;0.245;21.996;;OK;;OK;;OK;0.145;3.675;0.158;-0.013;-0.135;-0.013;-0.172;0.186;4.38011;64.17142;1.61368;387.11709;13.3;9.317;120.795;0.011;;;;;;;;;;;;1.3r1512;100;1502-6111;
Hu;Xin;;10.11.1992;21.05.2018;10:59:56;Left;;OK;16.0;579;1.030;7.263;0.134;22.080;-0.261;17.094;4.956;6.921;0.124;1.030;0.369;1.716;6.735;3.739;0.086;0.856;0.097;0.883;16.180;0.274;22.417;;OK;;OK;;OK;0.138;3.090;0.164;-0.011;-0.121;-0.016;-0.154;0.182;4.14938;56.70019;1.61089;400.52489;14.8;8.812;127.470;0.004;;;;;;;;;;;;1.3r1512;101;1502-6111;
Su;Junwei;;18.07.2000;21.05.2018;11:03:59;Right;;Model Deviation!;18.0;531;0.944;7.538;0.110;21.650;-0.212;17.325;4.848;7.836;0.120;0.944;0.397;2.136;5.617;5.101;0.083;0.782;0.092;0.796;16.725;0.315;24.117;1;Model Deviation!;;OK;1;Model Deviation!;0.135;2.534;0.177;-0.009;-0.114;-0.014;-0.135;0.172;4.47350;25.63633;1.62454;675.32269;18.4;7.584;127.799;0.000;;;;;;;;;;;;1.3r1512;102;1502-6111;
Su;Junwei;;18.07.2000;21.05.2018;11:07:43;Left;;OK;18.0;527;0.940;7.602;0.107;21.499;-0.234;17.325;4.620;6.230;0.121;0.940;0.409;2.124;3.991;3.991;0.086;0.737;0.096;0.764;15.802;0.321;22.501;;OK;;OK;;OK;0.150;2.324;0.159;-0.011;-0.077;-0.012;-0.091;0.208;4.65305;40.89013;1.67289;333.57816;18.5;9.595;122.428;0.177;;;;;;;;;;;;1.3r1512;103;1502-6111;
Su;Junwei;;18.07.2000;21.05.2018;11:03:59;Right;;Model Deviation!;18.0;531;0.944;7.538;0.110;21.650;-0.212;17.325;4.848;7.836;0.120;0.944;0.397;2.136;5.617;5.101;0.083;0.782;0.092;0.796;16.725;0.315;24.117;1;Model Deviation!;;OK;1;Model Deviation!;0.135;2.534;0.177;-0.009;-0.114;-0.014;-0.135;0.172;4.47350;25.63633;1.62454;675.32269;18.4;7.584;127.799;0.000;;;;;;;;;;;;1.3r1512;104;1502-6111;
Guo;Dingyi;2018052107;09.03.2000;21.05.2018;12:37:49;Left;;OK;12.0;401;1.201;6.854;0.158;22.620;-0.327;17.325;5.418;5.216;0.104;1.201;0.314;1.850;6.034;5.619;0.077;1.046;0.086;1.055;15.829;0.229;22.759;;OK;;OK;;OK;0.136;3.747;0.116;-0.005;-0.041;-0.005;-0.044;0.261;6.41301;109.06515;1.79036;105.88191;14.8;13.446;66.383;1.000;;;;;;;;;;;;1.3r1512;105;1502-6111;
Guo;Dingyi;2018052107;09.03.2000;21.05.2018;12:38:53;Right;;OK;14.5;417;1.109;7.105;0.167;22.382;-0.287;17.094;5.208;5.800;0.115;1.109;0.317;1.952;5.796;2.662;0.084;0.957;0.077;0.977;16.284;0.241;22.290;;OK;;OK;;OK;0.130;3.419;0.158;-0.007;-0.061;-0.010;-0.079;0.218;5.96212;95.17944;1.77817;140.24956;17.2;11.426;76.257;1.000;;;;;;;;;;;;1.3r1512;106;1502-6111;
Guo;Dingyi;2018052107;09.03.2000;21.05.2018;12:37:49;Left;;OK;12.0;401;1.201;6.854;0.158;22.620;-0.327;17.325;5.418;5.216;0.104;1.201;0.314;1.850;6.034;5.619;0.077;1.046;0.086;1.055;15.829;0.229;22.759;;OK;;OK;;OK;0.136;3.747;0.116;-0.005;-0.041;-0.005;-0.044;0.261;6.41301;109.06515;1.79036;105.88191;14.8;13.446;66.383;1.000;;;;;;;;;;;;1.3r1512;107;1502-6111;
Li;Zhong;2018052108;17.08.1990;21.05.2018;16:36:59;Right;;OK;18.0;527;1.001;7.535;0.135;21.725;-0.267;16.863;4.876;6.957;0.126;1.001;0.339;2.408;3.375;3.375;0.093;0.871;0.101;0.885;15.541;0.239;21.778;;OK;;OK;;OK;0.164;3.061;0.205;-0.014;-0.139;-0.017;-0.142;0.195;4.95319;34.98490;1.65850;704.04141;18.0;9.036;113.334;0.000;;;;;;;;;;;;1.3r1512;108;1502-6111;
Li;Zhong;2018052108;17.08.1990;21.05.2018;16:37:55;Left;;OK;17.5;541;0.978;7.511;0.135;21.558;-0.263;16.170;4.930;6.654;0.118;0.978;0.280;2.212;3.514;2.182;0.091;0.884;0.104;0.884;16.236;0.183;22.011;;OK;;OK;;OK;0.133;3.148;0.177;-0.014;-0.136;-0.021;-0.148;0.185;4.96009;32.59115;1.72232;697.80137;17.4;8.439;119.415;0.000;;;;;;;;;;;;1.3r1512;109;1502-6111;
Du;Wenli;201712041553;16.11.1999;21.05.2018;16:50:05;Right;;OK;15.0;544;1.087;7.283;0.148;22.315;-0.305;16.863;5.166;6.266;0.117;1.087;0.263;1.887;4.733;2.060;0.088;0.964;0.086;0.965;16.761;0.181;22.074;;OK;;OK;;OK;0.165;3.517;0.203;-0.013;-0.121;-0.019;-0.125;0.212;4.98331;62.51524;1.68487;332.35653;15.3;10.086;108.881;0.402;;;;;;;;;;;;1.3r1512;110;1502-6111;
Du;Wenli;201712041553;16.11.1999;21.05.2018;16:51:19;Right;;OK;15.0;544;1.111;7.205;0.149;22.350;-0.287;16.863;5.139;6.542;0.125;1.111;0.354;2.302;3.976;3.976;0.091;0.975;0.109;0.979;16.699;0.246;22.705;;OK;;OK;;OK;0.176;3.561;0.253;-0.011;-0.148;-0.022;-0.157;0.191;4.52001;61.68003;1.64300;354.77915;15.2;9.527;104.484;0.055;;;;;;;;;;;;1.3r1512;111;1502-6111;
Du;Wenli;201712041553;16.11.1999;21.05.2018;16:52:16;Left;;OK;15.0;537;1.089;7.220;0.142;22.337;-0.301;17.094;5.097;6.363;0.112;1.089;0.337;2.219;6.568;5.058;0.083;0.948;0.095;0.969;16.730;0.245;20.888;;OK;;OK;;OK;0.147;3.414;0.163;-0.012;-0.130;-0.015;-0.154;0.197;4.84950;57.80972;1.74010;343.52805;15.4;10.183;112.402;0.017;;;;;;;;;;;;1.3r1512;112;1502-6111;
Li;Shuo;2018052109;15.04.1991;21.05.2018;17:28:43;Right;;OK;11.5;498;1.554;6.756;0.181;22.917;-0.453;16.863;5.433;4.543;0.162;1.554;0.529;;;;0.124;1.333;0.153;1.333;17.150;0.392;24.311;;OK;;OK;;OK;0.260;4.910;0.401;-0.022;-0.145;-0.036;-0.212;0.277;6.30660;105.47806;1.74172;163.00510;12.7;14.992;51.626;1.000;;;;;;;;;;;;1.3r1512;113;1502-6111;
Li;Shuo;2018052109;15.04.1991;21.05.2018;17:30:05;Left;;OK;14.0;562;1.212;7.102;0.150;22.618;-0.328;17.556;5.321;6.040;0.120;1.212;0.441;2.758;3.406;1.562;0.099;1.057;0.117;1.089;15.563;0.360;24.803;;OK;;OK;;OK;0.198;3.987;0.216;-0.016;-0.159;-0.022;-0.209;0.213;4.49488;66.16788;1.63614;331.55342;13.6;10.371;96.543;0.225;;;;;;;;;;;;1.3r1512;114;1502-6111;
Yuan;Qianqian;201801291615;05.08.1997;22.05.2018;09:52:05;Right;;OK;13.5;516;1.057;7.040;0.152;22.318;-0.267;17.787;5.043;6.620;0.120;1.057;0.327;1.696;3.572;;0.097;0.913;0.100;0.917;17.542;0.228;22.162;;OK;;OK;;OK;0.186;3.280;0.215;-0.009;-0.112;-0.007;-0.121;0.188;4.90478;64.51447;1.72677;308.45214;14.3;9.509;81.126;0.755;;;;;;;;;;;;1.3r1512;115;1502-6111;
Yuan;Qianqian;201801291615;05.08.1997;22.05.2018;09:56:28;Left;;OK;13.5;511;1.093;6.977;0.152;22.351;-0.293;17.556;5.026;6.151;0.106;1.093;0.343;2.057;6.841;1.035;0.091;0.959;0.104;0.976;16.647;0.239;22.191;;OK;;OK;;OK;0.151;3.340;0.162;-0.014;-0.131;-0.018;-0.147;0.212;6.12844;74.31696;1.88712;232.59203;14.6;11.084;86.010;0.994;;;;;;;;;;;;1.3r1512;116;1502-6111;
Du;Yang;2018052201;13.05.2001;22.05.2018;10:23:06;Right;;Model Deviation!;12.5;519;1.385;6.854;0.165;19.766;-0.156;18.018;5.132;2.970;0.125;1.385;1.148;2.724;;;0.102;1.148;0.849;1.333;16.654;0.373;19.888;2;Model Deviation!;;OK;;OK;0.168;2.880;3.240;-0.018;0.435;0.368;-0.188;0.618;5.97458;74.79648;1.81824;236.91498;13.1;12.359;72.064;0.987;;;;;;;;;;;;1.3r1512;117;1502-6111;
Du;Yang;2018052201;13.05.2001;22.05.2018;10:24:54;Right;;Alignment!;12.0;535;1.253;6.852;0.157;22.340;-0.287;18.018;5.096;5.428;0.112;1.253;0.412;1.389;3.332;3.332;0.090;1.030;0.121;1.054;17.318;0.296;22.631;1;Alignment!;1;Alignment!;1;Model Deviation!;0.189;3.625;0.347;-0.010;-0.140;-0.028;-0.166;0.200;5.99339;70.14431;1.90647;259.29570;12.7;11.144;84.862;0.834;;;;;;;;;;;;1.3r1512;118;1502-6111;
Du;Yang;2018052201;13.05.2001;22.05.2018;10:27:37;Right;;OK;11.0;525;1.385;6.733;0.163;22.641;-0.327;17.094;5.295;4.849;0.141;1.385;0.487;2.367;6.616;6.616;0.110;1.137;0.125;1.149;16.540;0.368;23.932;;OK;;OK;;OK;0.179;4.056;0.303;-0.019;-0.132;-0.033;-0.172;0.212;5.59548;69.32140;1.73042;286.83752;11.8;12.137;60.030;0.996;;;;;;;;;;;;1.3r1512;119;1502-6111;
Du;Yang;2018052201;13.05.2001;22.05.2018;10:28:29;Left;;OK;12.5;507;1.254;6.907;0.158;22.440;-0.339;17.325;5.335;5.306;0.135;1.254;0.322;1.697;6.035;1.680;0.113;1.144;0.131;1.144;17.503;0.203;22.816;;OK;;OK;;OK;0.185;4.161;0.258;-0.017;-0.157;-0.025;-0.160;0.220;5.99556;71.67915;1.76309;244.58401;13.5;12.001;62.069;1.000;;;;;;;;;;;;1.3r1512;120;1502-6111;
Shi;Shenghan;2018052202;15.12.2002;22.05.2018;11:01:28;Left;;OK;13.0;522;1.170;6.942;0.141;22.326;-0.281;17.787;5.222;6.025;0.108;1.170;0.358;1.770;5.992;2.793;0.080;0.993;0.080;1.003;15.423;0.279;22.122;;OK;;OK;;OK;0.128;3.573;0.138;-0.010;-0.101;-0.013;-0.136;0.192;5.29721;41.37253;1.80741;493.23922;13.7;10.157;96.230;0.016;;;;;;;;;;;;1.3r1512;121;1502-6111;
Shi;Shenghan;2018052202;15.12.2002;22.05.2018;11:02:20;Right;;Alignment!;8.0;414;1.698;6.486;0.227;22.760;-0.518;16.170;5.306;3.083;0.179;1.698;0.397;;;;0.156;1.540;0.153;1.540;16.273;0.247;23.203;1;Alignment!;1;Alignment!;1;Model Deviation!;0.314;5.165;0.363;-0.035;-0.026;-0.046;-0.081;0.359;11.25368;150.19981;1.98335;81.51930;10.9;22.041;19.287;1.000;;;;;;;;;;;;1.3r1512;122;1502-6111;
Xu;Menglin;201805221125;06.03.1999;22.05.2018;11:27:09;Right;;OK;17.0;559;0.955;7.389;0.138;22.158;-0.254;17.556;4.802;7.228;0.118;0.955;0.391;2.063;5.754;4.650;0.091;0.763;0.099;0.782;16.813;0.292;22.126;;OK;;OK;;OK;0.176;2.629;0.185;-0.012;-0.116;-0.014;-0.119;0.166;4.40052;44.97916;1.63058;428.65451;16.4;8.480;118.562;0.004;;;;;;;;;;;;1.3r1512;123;1502-6111;
Xu;Menglin;201805221125;06.03.1999;22.05.2018;11:28:18;Left;;OK;17.0;563;0.972;7.457;0.129;22.056;-0.230;17.094;4.706;6.856;0.127;0.972;0.421;2.061;7.003;3.975;0.090;0.770;0.106;0.785;16.403;0.317;21.716;;OK;;OK;;OK;0.174;2.591;0.211;-0.013;-0.107;-0.018;-0.117;0.187;4.17746;44.53876;1.59692;496.75878;16.4;8.779;123.261;0.001;;;;;;;;;;;;1.3r1512;124;1502-6111;
Cao;Weiheng;201805221129;03.11.2000;22.05.2018;11:31:08;Right;;OK;17.0;566;1.029;7.433;0.132;21.914;-0.269;17.325;5.152;7.067;0.122;1.029;0.287;2.212;6.944;2.354;0.089;0.880;0.080;0.890;16.330;0.207;21.874;;OK;;OK;;OK;0.184;3.190;0.175;-0.014;-0.115;-0.012;-0.130;0.159;4.19890;35.52308;1.58100;468.67051;16.5;8.055;124.553;0.002;;;;;;;;;;;;1.3r1512;125;1502-6111;
Cao;Weiheng;201805221129;03.11.2000;22.05.2018;11:32:09;Left;;Model Deviation!;16.5;573;1.105;7.325;0.141;21.887;-0.293;17.094;5.012;5.953;0.124;1.105;0.344;2.120;5.642;3.492;0.088;0.917;0.090;0.925;15.903;0.253;21.909;1;Model Deviation!;;OK;1;Model Deviation!;0.140;3.235;0.176;-0.012;-0.096;-0.016;-0.134;0.183;4.15006;28.05006;1.61925;641.72740;15.5;8.511;123.898;0.000;;;;;;;;;;;;1.3r1512;126;15…
Cao;Weiheng;201805221129;03.11.2000;22.05.2018;11:33:09;Left;;OK;15.5;572;1.138;7.258;0.146;22.193;-0.309;17.556;5.208;6.117;0.119;1.138;0.322;2.507;6.468;3.780;0.089;0.970;0.096;0.974;17.238;0.232;21.858;;OK;;OK;;OK;0.173;3.561;0.188;-0.013;-0.116;-0.014;-0.135;0.176;4.24478;32.36524;1.63326;670.70026;14.8;8.604;117.008;0.000;;;;;;;;;;;;1.3r1512;127;1502-6111;
Niu;Dongdong;201805221134;13.01.1990;22.05.2018;11:36:02;Right;;OK;12.5;455;1.336;6.879;0.200;22.499;-0.351;18.249;5.170;4.397;0.151;1.336;0.441;0.370;3.306;3.306;0.120;1.107;0.127;1.138;17.473;0.318;22.786;;OK;;OK;;OK;0.201;3.689;0.224;-0.017;-0.058;-0.013;-0.069;0.276;7.45702;132.21134;1.81954;109.51132;14.5;15.616;51.331;1.000;;;;;;;;;;;;1.3r1512;128;1502-6111;
Niu;Dongdong;201805221134;13.01.1990;22.05.2018;11:37:03;Right;;OK;12.0;455;1.306;6.833;0.183;22.569;-0.322;16.632;5.166;3.953;0.130;1.306;0.385;2.359;2.968;2.968;0.101;1.157;0.104;1.165;15.445;0.285;22.837;;OK;;OK;;OK;0.185;3.868;0.221;-0.015;-0.046;-0.014;-0.066;0.288;7.93393;134.63484;1.84112;106.60548;14.2;16.303;60.549;1.000;;;;;;;;;;;;1.3r1512;129;1502-6111;
Niu;Dongdong;201805221134;13.01.1990;22.05.2018;11:38:17;Right;;OK;12.0;452;1.308;6.839;0.181;22.500;-0.344;17.556;5.152;4.184;0.135;1.308;0.431;2.222;6.076;4.624;0.111;1.117;0.131;1.136;16.555;0.305;22.792;;OK;;OK;;OK;0.194;3.772;0.272;-0.017;-0.052;-0.017;-0.068;0.282;7.53298;129.68978;1.83337;109.41361;14.1;15.509;53.458;1.000;;;;;;;;;;;;1.3r1512;130;1502-6111;
Niu;Dongdong;201805221134;13.01.1990;22.05.2018;11:40:54;Left;;Alignment!;13.5;462;1.308;7.045;0.204;22.297;-0.342;18.018;4.971;4.017;0.149;1.308;0.419;2.356;2.356;2.356;0.120;1.064;0.108;1.084;15.864;0.312;22.332;1;Alignment!;1;Model Deviation!;1;Model Deviation!;0.246;3.381;0.203;-0.021;-0.030;-0.016;-0.051;0.294;7.19674;133.39816;1.83380;107.95993;15.5;16.345;57.590;1.000;;;;;;;;;;;;1.3r1512;1…
Niu;Dongdong;201805221134;13.01.1990;22.05.2018;11:42:02;Left;;Model Deviation!;13.0;449;1.339;7.011;0.215;22.423;-0.381;16.863;5.166;3.999;0.148;1.339;0.420;2.630;5.698;2.383;0.119;1.126;0.122;1.136;16.655;0.300;22.661;1;Model Deviation!;1;Model Deviation!;;OK;0.202;3.773;0.247;-0.019;-0.013;-0.025;-0.054;0.295;7.94344;145.49109;1.79427;94.08256;15.3;16.626;53.988;1.000;;;;;;;;;;;;1.3r1512;132;1…
Niu;Dongdong;201805221134;13.01.1990;22.05.2018;11:42:59;Left;;Model Deviation!;13.5;458;1.347;7.047;0.234;22.559;-0.374;17.094;5.208;4.125;0.158;1.347;0.401;2.700;5.964;3.973;0.130;1.146;0.102;1.147;16.165;0.302;22.633;1;Model Deviation!;1;Model Deviation!;;OK;0.315;3.878;0.196;-0.020;-0.033;-0.014;-0.059;0.299;7.93052;132.93705;1.82626;102.83106;15.7;16.794;52.500;1.000;;;;;;;;;;;;1.3r1512;133;…
Niu;Dongdong;201805221134;13.01.1990;22.05.2018;11:44:42;Left;;Model Deviation!;14.5;452;1.312;7.137;0.235;22.444;-0.359;17.325;5.084;4.032;0.161;1.312;0.412;2.783;5.782;2.604;0.131;1.088;0.099;1.107;16.411;0.313;22.648;1;Model Deviation!;1;Model Deviation!;;OK;0.230;3.538;0.200;-0.022;-0.018;-0.019;-0.049;0.298;7.54340;138.55678;1.76544;105.31306;16.4;16.885;53.617;1.000;;;;;;;;;;;;1.3r1512;134;…
Niu;Dongdong;201805221134;13.01.1990;22.05.2018;11:46:17;Left;;Alignment!;13.0;466;1.295;6.994;0.182;22.280;-0.355;17.094;4.999;3.829;0.139;1.295;0.408;2.058;2.940;2.940;0.109;1.087;0.107;1.092;16.175;0.303;22.412;1;Alignment!;1;Alignment!;1;Model Deviation!;0.220;3.432;0.172;-0.017;-0.022;-0.015;-0.061;0.296;6.54611;134.94329;1.87198;104.53131;15.0;16.241;62.861;1.000;;;;;;;;;;;;1.3r1512;135;150…
Niu;Dongdong;201805221134;13.01.1990;22.05.2018;11:42:59;Left;;Model Deviation!;13.5;458;1.347;7.047;0.234;22.559;-0.374;17.094;5.208;4.125;0.158;1.347;0.401;2.700;5.964;3.973;0.130;1.146;0.102;1.147;16.165;0.302;22.633;1;Model Deviation!;1;Model Deviation!;;OK;0.315;3.878;0.196;-0.020;-0.033;-0.014;-0.059;0.299;7.93052;132.93705;1.82626;102.83106;15.7;16.794;52.500;1.000;;;;;;;;;;;;1.3r1512;136;…
Wu;Miaomiao;2018052201;26.08.1995;22.05.2018;17:50:15;Right;;OK;16.0;510;1.027;7.307;0.143;22.045;-0.274;17.556;4.887;6.989;0.123;1.027;0.432;2.338;;;0.091;0.838;0.112;0.893;15.681;0.323;22.149;;OK;;OK;;OK;0.180;2.940;0.262;-0.014;-0.130;-0.014;-0.150;0.180;4.53079;44.68070;1.64329;410.99705;16.9;9.023;101.036;0.014;;;;;;;;;;;;1.3r1512;137;1502-6111;
Wu;Miaomiao;2018052201;26.08.1995;22.05.2018;17:51:43;Left;;OK;13.5;505;1.087;7.052;0.148;22.406;-0.272;18.018;5.027;7.242;0.115;1.087;0.425;2.286;6.577;2.997;0.079;0.876;0.075;0.921;17.049;0.354;22.593;;OK;;OK;;OK;0.143;3.160;0.112;-0.012;-0.129;-0.001;-0.156;0.174;4.80054;40.18787;1.66809;496.44399;14.6;8.945;98.213;0.007;;;;;;;;;;;;1.3r1512;138;1502-6111;
Li;Yaodong;2018052301;06.06.2001;23.05.2018;09:39:41;Right;;OK;13.0;506;1.088;6.959;0.142;22.249;-0.217;17.556;4.999;5.762;0.121;1.088;0.277;2.325;3.011;3.598;0.092;0.961;0.102;0.961;17.501;0.176;22.583;;OK;;OK;;OK;0.161;3.416;0.212;-0.013;-0.126;-0.015;-0.133;0.235;4.98603;55.47906;1.67178;334.35639;14.2;11.111;80.355;0.967;;;;;;;;;;;;1.3r1512;139;1502-6111;
Li;Yaodong;2018052301;06.06.2001;23.05.2018;09:41:44;Left;;OK;9.5;456;1.284;6.627;0.180;22.815;-0.331;17.094;5.055;4.488;0.127;1.284;0.397;2.212;6.175;3.649;0.108;1.101;0.118;1.113;16.153;0.281;21.928;;OK;;OK;;OK;0.205;3.739;0.246;-0.019;-0.083;-0.029;-0.121;0.259;7.58605;98.44449;1.84650;114.60787;11.7;14.858;40.994;1.000;;;;;;;;;;;;1.3r1512;140;1502-6111;
Li;Yaodong;2018052301;06.06.2001;23.05.2018;09:42:45;Left;;Alignment!;10.0;491;1.264;6.613;0.163;22.712;-0.326;16.863;5.124;4.661;0.125;1.264;0.361;2.197;;;0.101;1.115;0.109;1.115;16.850;0.254;22.625;1;Alignment!;1;Alignment!;1;Alignment!;0.172;3.827;0.206;-0.018;-0.091;-0.014;-0.115;0.279;7.18776;94.71848;1.92401;118.69088;11.5;14.861;52.284;1.000;;;;;;;;;;;;1.3r1512;141;1502-6111;
Li;Yaodong;2018052301;06.06.2001;23.05.2018;09:41:44;Left;;OK;9.5;456;1.284;6.627;0.180;22.815;-0.331;17.094;5.055;4.488;0.127;1.284;0.397;2.212;6.175;3.649;0.108;1.101;0.118;1.113;16.153;0.281;21.928;;OK;;OK;;OK;0.205;3.739;0.246;-0.019;-0.083;-0.029;-0.121;0.259;7.58605;98.44449;1.84650;114.60787;11.7;14.858;40.994;1.000;;;;;;;;;;;;1.3r1512;142;1502-6111;
Li;Yaodong;2018052301;06.06.2001;23.05.2018;09:39:41;Right;;OK;13.0;506;1.088;6.959;0.142;22.249;-0.217;17.556;4.999;5.762;0.121;1.088;0.277;2.325;3.011;3.598;0.092;0.961;0.102;0.961;17.501;0.176;22.583;;OK;;OK;;OK;0.161;3.416;0.212;-0.013;-0.126;-0.015;-0.133;0.235;4.98603;55.47906;1.67178;334.35639;14.2;11.111;80.355;0.967;;;;;;;;;;;;1.3r1512;143;1502-6111;
Zhou;Xue;2018052302;06.12.1986;23.05.2018;10:12:17;Left;;OK;13.5;577;1.114;7.041;0.154;22.645;-0.272;18.018;5.292;8.491;0.123;1.114;0.462;2.178;6.314;2.145;0.087;0.888;0.098;0.907;15.391;0.365;22.783;;OK;;OK;;OK;0.125;3.406;0.187;-0.012;-0.129;-0.014;-0.150;0.175;4.43109;54.60658;1.59423;438.34689;12.9;8.066;112.975;0.009;;;;;;;;;;;;1.3r1512;144;1502-6111;
Zhou;Xue;2018052302;06.12.1986;23.05.2018;10:13:17;Right;;OK;15.0;583;1.053;7.212;0.151;22.402;-0.253;18.018;4.900;7.410;0.122;1.053;0.451;2.469;7.627;7.627;0.090;0.813;0.094;0.902;15.488;0.358;22.649;;OK;;OK;;OK;0.153;2.892;0.219;-0.013;-0.109;-0.021;-0.159;0.165;4.26973;62.15290;1.57389;385.21086;13.8;8.238;119.184;0.032;;;;;;;;;;;;1.3r1512;145;1502-6111;
Lou;Manman;2018052301;18.09.1999;23.05.2018;10:51:45;Right;;Model Deviation!;17.5;563;0.966;7.511;0.107;19.998;-0.113;17.325;4.873;5.535;0.082;0.966;0.693;;;;-0.785;-2.766;-0.689;2.386;0.014;8.193;15.029;2;Model Deviation!;2;Model Deviation!;;OK;0.022;1.691;1.006;0.024;-0.055;0.029;-0.123;0.661;9.38842;38.57327;2.55596;557.38432;17.1;10.880;-19.952;;;;;;;;;;;;;1.3r1512;146;1502-6111;
Lou;Manman;2018052301;18.09.1999;23.05.2018;10:54:21;Left;;OK;15.0;566;1.024;7.144;0.141;22.087;-0.225;16.863;5.180;7.949;0.115;1.024;0.410;1.905;6.261;0.336;0.083;0.882;0.085;0.886;16.567;0.339;24.652;;OK;;OK;;OK;0.137;3.356;0.150;-0.012;-0.144;-0.015;-0.146;0.159;4.34174;40.26050;1.63473;587.91681;14.5;7.983;119.711;0.000;;;;;;;;;;;;1.3r1512;147;1502-6111;
Lou;Manman;2018052301;18.09.1999;23.05.2018;10:56:23;Right;;OK;15.0;559;1.036;7.183;0.148;22.080;-0.231;17.094;5.168;8.713;0.115;1.036;0.432;2.275;;;0.084;0.887;0.088;0.889;16.673;0.364;24.758;;OK;;OK;;OK;0.151;3.419;0.185;-0.013;-0.157;-0.008;-0.163;0.146;4.39177;39.96402;1.62639;513.05592;14.9;7.390;117.563;0.001;;;;;;;;;;;;1.3r1512;148;1502-6111;
Han;Xiaoxing;;01.03.1981;23.05.2018;14:49:29;Left;;OK;24.0;465;0.859;8.294;0.093;20.928;-0.176;17.787;4.466;5.119;0.118;0.859;0.355;2.367;5.410;3.981;0.084;0.689;0.078;0.738;15.015;0.314;24.255;;OK;;Model Deviation!;;OK;0.159;2.062;0.185;-0.014;-0.038;-0.010;-0.058;0.233;4.61500;64.51716;1.67053;234.11524;25.3;9.858;129.831;0.980;;;;;;;;;;;;1.3r1512;149;1502-6111;
Han;Xiaoxing;;01.03.1981;23.05.2018;14:51:14;Right;;OK;26.5;477;0.831;8.603;0.105;20.520;-0.181;15.939;4.410;4.902;0.141;0.831;0.316;2.031;3.780;3.780;0.080;0.660;0.075;0.670;15.721;0.253;21.727;;OK;;OK;;OK;0.174;1.987;0.173;-0.005;-0.045;-0.005;-0.045;0.230;4.01425;53.01208;1.57946;240.02578;27.4;10.003;143.187;0.049;;;;;;;;;;;;1.3r1512;150;1502-6111;
Han;Xiaoxing;;01.03.1981;23.05.2018;14:51:14;Right;;OK;26.5;477;0.831;8.603;0.105;20.520;-0.181;15.939;4.410;4.902;0.141;0.831;0.316;2.031;3.780;3.780;0.080;0.660;0.075;0.670;15.721;0.253;21.727;;OK;;OK;;OK;0.174;1.987;0.173;-0.005;-0.045;-0.005;-0.045;0.230;4.01425;53.01208;1.57946;240.02578;27.4;10.003;143.187;0.049;;;;;;;;;;;;1.3r1512;151;1502-6111;
Wang;Yu;2018052302;09.12.1997;23.05.2018;15:35:12;Right;;Lost Points!;13.5;534;1.060;7.031;0.127;22.540;-0.297;17.094;5.055;8.089;0.102;1.060;0.396;0.189;;;0.069;0.901;0.112;0.901;17.177;0.298;21.104;2;Lost Points!;;OK;;OK;0.103;2.768;0.259;-0.012;-0.146;-0.025;-0.146;0.147;4.49876;66.36838;1.70198;304.24191;14.0;7.934;123.590;0.064;;;;;;;;;;;;1.3r1512;152;1502-6111;
Wang;Yu;2018052302;09.12.1997;23.05.2018;15:42:43;Left;;Lost Points!;14.0;476;1.073;7.087;0.119;22.024;-0.239;17.556;4.774;6.405;0.101;1.073;0.425;1.520;4.985;2.380;0.059;0.711;0.054;0.768;16.860;0.391;21.249;2;Lost Points!;;OK;;OK;0.095;2.080;0.026;-0.008;-0.028;0.002;-0.095;0.160;4.65836;81.36173;1.78764;262.07962;15.8;8.117;127.152;0.048;;;;;;;;;;;;1.3r1512;153;1502-6111;
Wang;Yu;2018052302;09.12.1997;23.05.2018;15:53:44;Right;;Lost Points!;15.0;534;1.021;7.159;0.125;22.332;-0.272;17.325;4.816;6.870;0.112;1.021;0.350;2.146;;;0.085;0.821;0.100;0.847;16.436;0.265;20.825;2;Lost Points!;;OK;;OK;0.154;2.460;0.201;-0.023;-0.102;-0.015;-0.115;0.160;4.21271;56.19183;1.62316;301.81789;15.3;7.942;108.600;0.566;;;;;;;;;;;;1.3r1512;154;1502-6111;
Wang;Yu;2018052302;09.12.1997;23.05.2018;15:55:32;Right;;Lost Points!;14.5;527;1.053;7.113;0.121;22.396;-0.267;17.325;4.872;7.384;0.101;1.053;0.369;;;3.290;0.070;0.802;0.107;0.839;16.552;0.297;19.786;2;Lost Points!;;OK;;OK;0.111;2.423;0.228;-0.012;-0.113;-0.025;-0.129;0.163;4.31576;52.12524;1.67686;334.77659;14.9;7.807;125.111;0.026;;;;;;;;;;;;1.3r1512;155;1502-6111;
Bai;Juan;201803071436;23.12.1985;23.05.2018;16:02:41;Right;;Lost Points!;13.5;519;1.105;7.063;0.124;22.087;-0.280;17.094;5.056;7.100;0.107;1.105;0.385;1.525;;;0.066;0.858;0.093;0.877;15.950;0.299;22.649;2;Lost Points!;;OK;;OK;0.095;2.469;0.221;-0.010;-0.113;-0.022;-0.118;0.177;4.99457;34.63034;1.83373;544.76022;14.3;8.510;129.004;0.000;;;;;;;;;;;;1.3r1512;156;1502-6111;
Bai;Juan;201803071436;23.12.1985;23.05.2018;16:03:38;Right;;Lost Points!;13.5;520;1.112;6.988;0.124;22.328;-0.279;16.863;5.040;6.751;0.094;1.112;0.345;1.051;4.298;2.102;0.064;0.978;0.081;1.016;16.610;0.303;19.151;2;Lost Points!;;OK;;OK;0.087;2.840;0.162;-0.006;-0.116;-0.016;-0.124;0.161;5.23361;35.88683;1.90958;347.42581;14.0;8.721;131.289;0.004;;;;;;;;;;;;1.3r1512;157;1502-6111;
Feng;Yong;2018052401;01.12.1996;24.05.2018;09:02:08;Right;;Lost Points!;10.5;401;1.321;6.661;0.155;22.210;-0.212;17.325;4.720;4.858;0.158;1.321;0.645;2.492;3.969;3.969;0.140;1.026;0.236;1.037;15.265;0.430;24.043;2;Lost Points!;;OK;;OK;0.220;2.718;0.561;-0.030;-0.150;-0.074;-0.158;0.229;8.69490;121.87911;1.91961;106.01231;13.4;11.537;29.713;1.000;;;;;;;;;;;;1.3r1512;158;1502-6111;
Feng;Yong;2018052401;01.12.1996;24.05.2018;09:03:01;Left;;Lost Points!;10.0;465;1.216;6.650;0.140;22.588;-0.269;18.018;4.747;4.939;0.113;1.216;0.464;1.500;3.822;;0.081;0.924;0.063;0.965;15.143;0.420;19.532;2;Lost Points!;;OK;;OK;0.124;2.595;0.043;-0.005;-0.061;0.004;-0.081;0.226;7.87820;66.14738;2.05293;146.52489;12.2;13.168;63.839;1.000;;;;;;;;;;;;1.3r1512;159;1502-6111;
Feng;Yong;2018052401;01.12.1996;24.05.2018;09:04:50;Left;;Alignment!;12.0;473;1.246;6.797;0.157;22.471;-0.272;18.018;4.873;5.233;0.141;1.246;0.553;2.445;;;0.114;0.951;0.127;0.992;15.432;0.443;23.286;1;Alignment!;1;Alignment!;1;Alignment!;0.206;3.148;0.265;-0.017;-0.111;-0.034;-0.126;0.237;7.41589;62.20877;1.79990;257.81117;13.9;12.463;53.809;1.000;;;;;;;;;;;;1.3r1512;160;1502-6111;
Feng;Yong;2018052401;01.12.1996;24.05.2018;09:06:12;Left;;OK;13.5;466;1.220;6.945;0.161;22.310;-0.289;17.325;4.832;4.925;0.139;1.220;0.487;2.436;4.551;2.512;0.124;0.981;0.139;0.986;17.198;0.360;22.973;;OK;;OK;;OK;0.215;3.154;0.256;-0.014;-0.100;-0.031;-0.110;0.238;8.18703;70.88016;1.86085;210.18084;15.2;12.979;53.521;1.000;;;;;;;;;;;;1.3r1512;161;1502-6111;
Feng;Yong;2018052401;01.12.1996;24.05.2018;09:07:45;Right;;Model Deviation!;10.0;400;1.353;6.637;0.170;22.566;-0.258;17.094;4.874;4.895;0.168;1.353;0.651;2.568;4.249;4.249;0.149;1.070;0.237;1.098;15.784;0.447;24.100;2;Model Deviation!;;OK;;OK;0.291;3.521;0.653;-0.027;-0.142;-0.076;-0.218;0.247;6.74116;86.80607;1.72490;111.52838;12.7;12.098;25.363;1.000;;;;;;;;;;;;1.3r1512;162;1502-6111;
Feng;Yong;2018052401;01.12.1996;24.05.2018;09:08:46;Right;;OK;10.5;400;1.306;6.683;0.179;22.529;-0.277;16.170;4.858;4.196;0.174;1.306;0.523;1.113;2.718;2.718;0.152;1.140;0.200;1.140;16.291;0.339;24.145;;OK;;OK;;OK;0.256;3.771;0.449;-0.025;-0.153;-0.061;-0.159;0.287;8.78671;84.94581;1.82256;93.93013;13.5;15.737;27.355;1.000;;;;;;;;;;;;1.3r1512;163;1502-6111;
Liu;Songling;2018051801;24.03.1997;24.05.2018;09:56:21;Right;;Alignment!;17.0;515;1.152;7.408;0.129;21.990;-0.245;16.863;4.626;5.606;0.184;1.152;0.529;2.504;3.473;3.473;0.110;0.841;0.119;0.843;16.354;0.412;22.129;1;Alignment!;1;Alignment!;1;Alignment!;0.202;2.711;0.245;-0.015;-0.105;-0.022;-0.113;0.214;3.72601;108.42587;1.51282;179.09212;17.7;10.473;88.114;0.929;;;;;;;;;;;;1.3r1512;164;1502-6111;
Liu;Songling;2018051801;24.03.1997;24.05.2018;09:57:16;Right;;OK;15.5;516;1.040;7.215;0.138;22.287;-0.271;17.325;4.710;5.340;0.141;1.040;0.350;2.550;5.881;3.040;0.113;0.861;0.133;0.868;16.840;0.221;19.843;;OK;;OK;;OK;0.203;2.837;0.298;-0.017;-0.102;-0.025;-0.109;0.214;4.73643;103.04201;1.64105;182.02317;16.0;11.252;77.985;0.999;;;;;;;;;;;;1.3r1512;165;1502-6111;
Liu;Songling;2018051801;24.03.1997;24.05.2018;09:58:49;Left;;Model Deviation!;13.0;469;1.179;6.972;0.156;22.354;-0.291;16.863;4.763;4.086;0.141;1.179;0.455;2.830;5.505;5.505;0.134;0.973;0.174;0.975;16.857;0.281;21.939;1;Model Deviation!;;OK;1;Model Deviation!;0.199;3.167;0.420;-0.026;-0.097;-0.049;-0.108;0.276;7.16979;112.11806;1.86587;134.76471;15.0;15.031;48.955;1.000;;;;;;;;;;;;1.3r1512;166;15…
Liu;Songling;2018051801;24.03.1997;24.05.2018;09:59:59;Left;;Alignment!;17.5;457;1.202;7.480;0.196;22.266;-0.281;16.170;4.654;3.548;0.203;1.202;0.419;2.606;5.426;3.631;0.177;1.021;0.176;1.021;16.447;0.244;22.222;1;Alignment!;1;Model Deviation!;1;Model Deviation!;0.352;3.043;0.378;-0.037;-0.082;-0.053;-0.097;0.293;7.45125;146.31367;1.80847;94.84045;19.4;15.723;45.619;1.000;;;;;;;;;;;;1.3r1512;167;…
Wei;Jinnan;201712261451;11.06.1988;24.05.2018;11:54:26;Left;;OK;14.0;473;1.121;7.029;0.181;22.425;-0.305;17.094;5.096;6.108;0.130;1.121;0.347;2.434;3.347;3.347;0.099;0.950;0.090;0.970;15.945;0.257;20.334;;OK;;OK;;OK;0.191;3.389;0.138;-0.016;-0.096;-0.012;-0.105;0.213;5.62812;49.83675;1.71381;234.32352;15.6;11.324;74.040;0.997;;;;;;;;;;;;1.3r1512;168;1502-6111;
Wei;Jinnan;201712261451;11.06.1988;24.05.2018;11:55:40;Right;;Model Deviation!;14.5;454;1.106;7.095;0.172;22.299;-0.267;18.018;4.999;6.335;0.129;1.106;0.362;2.405;;;0.096;0.913;0.087;0.957;15.508;0.275;22.207;1;Model Deviation!;1;Model Deviation!;;OK;0.180;3.200;0.190;-0.015;-0.091;-0.011;-0.106;0.208;5.49659;67.42002;1.72619;200.01913;16.5;11.163;75.823;0.994;;;;;;;;;;;;1.3r1512;169;1502-6111;
Wei;Jinnan;201712261451;11.06.1988;24.05.2018;11:56:35;Right;;OK;12.5;445;1.165;6.851;0.157;22.515;-0.290;16.863;5.307;5.980;0.107;1.165;0.359;;3.865;3.192;0.081;1.002;0.086;1.002;16.439;0.276;22.676;;OK;;OK;;OK;0.135;3.667;0.170;-0.011;-0.095;-0.011;-0.098;0.212;6.04414;65.07829;1.79138;220.73405;14.6;11.610;75.208;0.999;;;;;;;;;;;;1.3r1512;170;1502-6111;
Cheng;Jiahao;201803151046;12.03.1997;24.05.2018;15:26:39;Right;;Model Deviation!;14.5;537;1.038;7.163;0.142;22.372;-0.260;17.556;4.914;6.482;0.123;1.038;0.435;2.179;6.234;6.234;0.081;0.847;0.090;0.864;17.313;0.346;22.164;2;Model Deviation!;;OK;;OK;0.153;2.923;0.198;-0.014;-0.119;-0.016;-0.132;0.191;4.27329;53.25252;1.60619;373.37822;15.3;9.975;115.740;0.052;;;;;;;;;;;;1.4r1862;171;1502-6111;
Cheng;Jiahao;201803151046;12.03.1997;15.03.2018;10:48:23;Left;;OK;17.5;613;1.021;7.516;0.125;22.208;-0.254;17.325;4.704;5.643;0.125;1.021;0.462;2.227;6.244;3.911;0.088;0.817;0.106;0.819;15.516;0.356;22.215;;OK;;OK;;OK;0.135;2.814;0.203;-0.016;-0.117;-0.020;-0.135;0.186;4.07808;39.64656;1.54245;733.20841;15.4;9.327;143.993;0.000;;;;;;;;;;;;1.4r1862;172;1502-6111;
Feng;Dandan;;07.03.1994;24.05.2018;15:31:00;Right;;Alignment!;12.0;505;1.316;6.821;0.176;23.075;-0.338;18.480;5.085;5.837;0.118;1.316;0.475;1.952;6.289;1.869;0.083;1.013;0.086;1.078;15.499;0.400;22.429;1;Alignment!;1;Alignment!;1;Alignment!;0.166;3.525;0.178;-0.012;-0.111;-0.009;-0.182;0.194;5.84750;37.02630;1.77522;323.80468;13.1;11.383;83.595;0.859;;;;;;;;;;;;1.4r1862;173;1502-6111;
Feng;Dandan;;07.03.1994;24.05.2018;15:32:15;Right;;OK;11.5;493;1.375;6.790;0.185;23.156;-0.344;16.632;5.126;4.751;0.122;1.375;0.517;2.181;6.300;2.935;0.087;1.094;0.081;1.094;16.930;0.449;22.474;;OK;;OK;;OK;0.158;3.745;0.160;-0.010;-0.068;-0.015;-0.194;0.227;6.29370;41.53008;1.77517;387.68268;13.0;12.386;74.781;0.918;;;;;;;;;;;;1.4r1862;174;1502-6111;
Feng;Dandan;;07.03.1994;24.05.2018;15:33:23;Left;;OK;11.0;480;1.368;6.705;0.173;23.010;-0.354;18.018;5.236;5.689;0.117;1.368;0.466;1.886;6.679;3.166;0.084;1.090;0.090;1.137;17.417;0.387;22.730;;OK;;OK;;OK;0.136;3.942;0.154;-0.012;-0.124;-0.017;-0.196;0.196;6.22428;35.39742;1.72468;480.86729;12.8;11.402;71.168;0.880;;;;;;;;;;;;1.4r1862;175;1502-6111;
Feng;Dandan;;07.03.1994;24.05.2018;15:32:15;Right;;OK;11.5;493;1.375;6.790;0.185;23.156;-0.344;16.632;5.126;4.751;0.122;1.375;0.517;2.181;6.300;2.935;0.087;1.094;0.081;1.094;16.930;0.449;22.474;;OK;;OK;;OK;0.158;3.745;0.160;-0.010;-0.068;-0.015;-0.194;0.227;6.29370;41.53008;1.77517;387.68268;13.0;12.386;74.781;0.918;;;;;;;;;;;;1.4r1862;176;1502-6111;
Song;Jiaqi;2018052501;03.07.2001;25.05.2018;08:40:13;Right;;Alignment!;8.5;420;1.498;6.503;0.186;22.741;-0.408;17.094;5.296;3.946;0.151;1.498;0.509;2.273;7.001;2.859;0.127;1.312;0.183;1.322;16.620;0.335;22.164;1;Alignment!;1;Alignment!;1;Alignment!;0.173;4.741;0.404;-0.019;-0.137;-0.029;-0.185;0.278;7.85323;109.79977;1.89325;104.86389;11.1;16.028;26.244;1.000;;;;;;;;;;;;1.4r1862;177;1502-6111;
Song;Jiaqi;2018052501;03.07.2001;25.05.2018;08:41:00;Right;;OK;11.0;434;1.531;6.702;0.219;23.002;-0.369;17.787;5.279;3.979;0.171;1.531;0.500;2.328;6.566;1.907;0.137;1.321;0.156;1.358;16.696;0.348;21.778;;OK;;OK;;OK;0.209;4.656;0.289;-0.020;-0.130;-0.027;-0.160;0.296;8.81812;110.30855;1.82001;112.86359;13.5;17.097;34.894;1.000;;;;;;;;;;;;1.4r1862;178;1502-6111;
He;Liming;;15.08.1992;26.05.2018;10:38:45;Right;;OK;9.0;499;1.222;6.500;0.175;22.735;-0.313;18.249;4.872;5.318;0.137;1.222;0.485;2.563;6.035;3.780;0.115;1.011;0.146;1.077;15.544;0.348;23.398;;OK;;OK;;OK;0.216;3.484;0.342;-0.023;-0.153;-0.035;-0.185;0.238;6.17848;45.67917;1.73491;302.16385;10.4;12.416;43.344;1.000;;;;;;;;;;;;1.4r1862;179;1502-6111;
He;Liming;;15.08.1992;26.05.2018;10:40:35;Left;;OK;13.5;510;1.129;6.984;0.151;22.278;-0.273;18.249;4.816;6.612;0.133;1.129;0.511;2.068;6.402;3.574;0.085;0.830;0.109;0.848;15.280;0.403;22.210;;OK;;OK;;OK;0.164;2.810;0.242;-0.014;-0.110;-0.021;-0.149;0.173;4.53565;25.03196;1.58128;724.72801;14.5;9.062;93.302;0.000;;;;;;;;;;;;1.4r1862;180;1502-6111;
He;Liming;;15.08.1992;26.05.2018;10:38:45;Right;;OK;9.0;499;1.222;6.500;0.175;22.735;-0.313;18.249;4.872;5.318;0.137;1.222;0.485;2.563;6.035;3.780;0.115;1.011;0.146;1.077;15.544;0.348;23.398;;OK;;OK;;OK;0.216;3.484;0.342;-0.023;-0.153;-0.035;-0.185;0.238;6.17848;45.67917;1.73491;302.16385;10.4;12.416;43.344;1.000;;;;;;;;;;;;1.4r1862;181;1502-6111;
Zhang;Ying;201802021454;19.09.1996;26.05.2018;10:46:24;Left;;OK;13.5;390;1.070;6.965;0.155;22.168;-0.220;17.094;4.943;4.608;0.108;1.070;0.412;1.599;5.532;3.748;0.070;0.878;0.068;0.916;16.294;0.346;22.069;;OK;;OK;;OK;0.106;2.790;0.103;-0.006;-0.008;-0.003;-0.093;0.249;5.98348;92.06548;1.76187;125.72934;16.3;12.533;83.313;1.000;;;;;;;;;;;;1.4r1862;182;1502-6111;
Zhang;Ying;201802021454;19.09.1996;26.05.2018;10:47:32;Right;;Model Deviation!;14.5;409;1.051;7.094;0.185;22.289;-0.254;16.863;5.112;5.781;0.127;1.051;0.432;2.266;6.077;2.301;0.089;0.900;0.087;0.900;16.286;0.348;22.061;1;Model Deviation!;1;Model Deviation!;;OK;0.163;3.080;0.180;-0.012;-0.059;-0.016;-0.083;0.236;5.77589;75.98820;1.73602;154.13153;17.2;12.421;71.188;1.000;;;;;;;;;;;;1.4r1862;183;15…
Zhang;Ying;201802021454;19.09.1996;26.05.2018;10:48:37;Right;;OK;13.5;410;1.041;7.048;0.176;22.299;-0.242;17.556;5.110;5.867;0.118;1.041;0.398;1.897;5.768;2.095;0.079;0.884;0.075;0.904;17.089;0.321;22.171;;OK;;OK;;OK;0.130;3.007;0.166;-0.011;-0.056;-0.015;-0.090;0.242;5.83056;70.98670;1.74223;174.50119;16.6;12.334;78.021;1.000;;;;;;;;;;;;1.4r1862;184;1502-6111;
Kang;Huilin;;03.05.2006;26.05.2018;11:31:51;Right;;Model Deviation!;15.5;496;1.063;7.233;0.154;21.907;-0.248;18.249;4.901;7.213;0.129;1.063;0.491;2.237;6.314;3.005;0.091;0.864;0.156;0.900;16.752;0.348;22.527;2;Model Deviation!;;OK;;OK;0.179;3.048;0.438;-0.015;-0.124;-0.026;-0.154;0.248;4.44286;39.42906;1.61190;454.41294;16.9;8.321;91.425;0.034;;;;;;;;;;;;1.4r1862;185;1502-6111;
Kang;Huilin;;03.05.2006;26.05.2018;11:32:36;Right;;OK;15.0;494;1.056;7.208;0.156;22.121;-0.224;17.094;5.059;7.566;0.129;1.056;0.447;2.218;6.459;2.544;0.091;0.893;0.100;0.898;16.536;0.355;23.235;;OK;;OK;;OK;0.155;3.192;0.212;-0.015;-0.136;-0.015;-0.152;0.169;4.38795;42.02206;1.58770;434.90212;16.9;8.332;90.829;0.079;;;;;;;;;;;;1.4r1862;186;1502-6111;
Kang;Huilin;;03.05.2006;26.05.2018;11:35:05;Left;;OK;14.5;495;1.153;7.137;0.169;22.587;-0.265;18.249;5.068;6.571;0.124;1.153;0.427;2.258;6.610;3.810;0.090;0.920;0.098;0.963;16.797;0.335;22.110;;OK;;OK;;OK;0.148;3.293;0.191;-0.015;-0.117;-0.020;-0.157;0.160;4.72540;41.19589;1.62004;466.27778;15.9;8.435;86.753;0.036;;;;;;;;;;;;1.4r1862;187;1502-6111;
Wang;Dongdong;201805261530;07.12.1969;26.05.2018;15:32:51;Right;;OK;14.0;424;1.116;7.045;0.140;22.152;-0.260;17.556;5.180;5.531;0.103;1.116;0.385;1.766;6.048;1.725;0.067;0.950;0.071;0.969;15.884;0.320;21.659;;OK;;OK;;OK;0.114;3.281;0.137;-0.009;-0.052;-0.011;-0.072;0.238;5.85085;87.07658;1.74352;157.83279;16.1;12.251;104.686;1.000;;;;;;;;;;;;1.4r1862;188;1502-6111;
Wang;Dongdong;201805261530;07.12.1969;26.05.2018;15:33:45;Left;;OK;15.0;511;1.127;7.202;0.136;22.245;-0.286;16.863;5.124;6.033;0.111;1.127;0.445;2.125;6.752;3.615;0.078;0.960;0.092;0.974;15.940;0.354;21.946;;OK;;OK;;OK;0.170;3.515;0.186;-0.013;-0.120;-0.010;-0.127;0.205;5.39029;54.67726;1.71205;374.39454;15.2;10.788;119.418;0.429;;;;;;;;;;;;1.4r1862;189;1502-6111;
Cui;Tianyuan;201805270940;19.02.1991;27.05.2018;09:41:35;Right;;OK;14.0;574;1.156;7.108;0.159;22.441;-0.326;17.325;5.223;6.484;0.127;1.156;0.375;2.318;7.197;2.307;0.095;1.069;0.116;1.083;16.573;0.263;22.117;;OK;;OK;;OK;0.192;4.091;0.274;-0.019;-0.196;-0.026;-0.210;0.180;5.00880;57.25735;1.64706;437.72665;13.3;9.721;103.243;0.122;;;;;;;;;;;;1.4r1862;190;1502-6111;
Cui;Tianyuan;201805270940;19.02.1991;27.05.2018;09:42:22;Left;;OK;14.5;574;1.188;7.161;0.157;22.417;-0.307;16.632;5.166;6.238;0.127;1.188;0.398;2.331;7.093;3.494;0.098;1.046;0.108;1.062;16.323;0.292;22.329;;OK;;OK;;OK;0.181;3.917;0.244;-0.019;-0.163;-0.025;-0.221;0.176;5.03396;56.19401;1.64187;437.58933;13.8;9.112;104.014;0.119;;;;;;;;;;;;1.4r1862;191;1502-6111;
Cui;Tianyuan;201805270940;19.02.1991;27.05.2018;09:41:35;Right;;OK;14.0;574;1.156;7.108;0.159;22.441;-0.326;17.325;5.223;6.484;0.127;1.156;0.375;2.318;7.197;2.307;0.095;1.069;0.116;1.083;16.573;0.263;22.117;;OK;;OK;;OK;0.192;4.091;0.274;-0.019;-0.196;-0.026;-0.210;0.180;5.00880;57.25735;1.64706;437.72665;13.3;9.721;103.243;0.122;;;;;;;;;;;;1.4r1862;192;1502-6111;
Cui;Tianyuan;201805270940;19.02.1991;27.05.2018;09:42:22;Left;;OK;14.5;574;1.188;7.161;0.157;22.417;-0.307;16.632;5.166;6.238;0.127;1.188;0.398;2.331;7.093;3.494;0.098;1.046;0.108;1.062;16.323;0.292;22.329;;OK;;OK;;OK;0.181;3.917;0.244;-0.019;-0.163;-0.025;-0.221;0.176;5.03396;56.19401;1.64187;437.58933;13.8;9.112;104.014;0.119;;;;;;;;;;;;1.4r1862;193;1502-6111;
Zu;Dudu;2018052702;30.12.1997;27.05.2018;11:46:26;Right;;OK;14.0;521;1.189;7.088;0.169;22.523;-0.344;16.401;5.138;5.792;0.129;1.189;0.343;2.246;6.538;2.640;0.094;1.029;0.108;1.030;16.160;0.245;21.704;;OK;;OK;;OK;0.180;3.744;0.231;-0.016;-0.131;-0.016;-0.137;0.199;4.88185;46.97219;1.63212;343.89198;14.8;10.426;89.429;0.584;;;;;;;;;;;;1.4r1862;194;1502-6111;
Zu;Dudu;2018052702;30.12.1997;27.05.2018;11:48:01;Right;;OK;13.5;521;1.205;7.003;0.159;22.329;-0.338;17.094;5.152;5.568;0.121;1.205;0.408;2.263;7.197;1.855;0.090;1.034;0.108;1.037;16.915;0.305;21.997;;OK;;OK;;OK;0.187;3.819;0.247;-0.016;-0.151;-0.019;-0.160;0.233;5.11136;49.66984;1.65984;372.89821;14.1;11.380;89.575;0.663;;;;;;;;;;;;1.4r1862;195;1502-6111;
Zu;Dudu;2018052702;30.12.1997;27.05.2018;11:48:55;Left;;OK;14.5;522;1.179;7.137;0.164;22.669;-0.324;17.325;5.236;6.662;0.128;1.179;0.383;2.232;6.944;2.963;0.092;0.999;0.107;0.999;17.317;0.288;21.937;;OK;;OK;;OK;0.165;3.716;0.217;-0.015;-0.153;-0.021;-0.153;0.189;4.82762;46.87311;1.61942;438.41763;15.2;10.203;94.273;0.085;;;;;;;;;;;;1.4r1862;196;1502-6111;
Zu;Dudu;2018052702;30.12.1997;27.05.2018;11:46:26;Right;;OK;14.0;521;1.189;7.088;0.169;22.523;-0.344;16.401;5.138;5.792;0.129;1.189;0.343;2.246;6.538;2.640;0.094;1.029;0.108;1.030;16.160;0.245;21.704;;OK;;OK;;OK;0.180;3.744;0.231;-0.016;-0.131;-0.016;-0.137;0.199;4.88185;46.97219;1.63212;343.89198;14.8;10.426;89.429;0.584;;;;;;;;;;;;1.4r1862;197;1502-6111;
Su;Na;;20.07.1987;27.05.2018;17:06:37;Left;;OK;14.5;530;1.155;7.152;0.167;22.475;-0.310;17.325;5.222;6.555;0.131;1.155;0.426;2.264;6.653;2.456;0.091;0.960;0.098;0.975;17.171;0.333;22.022;;OK;;OK;;OK;0.174;3.482;0.209;-0.016;-0.111;-0.019;-0.115;0.218;5.02142;49.10038;1.63551;428.01550;14.9;10.835;99.646;0.134;;;;;;;;;;;;1.4r1862;198;1502-6111;
Su;Na;;20.07.1987;27.05.2018;17:07:49;Right;;OK;14.0;528;1.163;7.091;0.165;22.530;-0.300;17.094;5.111;5.577;0.124;1.163;0.409;2.185;7.489;2.309;0.083;0.966;0.097;0.982;15.566;0.319;22.265;;OK;;OK;;OK;0.170;3.392;0.204;-0.013;-0.090;-0.018;-0.122;0.215;4.88614;52.41244;1.66567;363.54611;14.3;11.028;106.216;0.110;;;;;;;;;;;;1.4r1862;199;1502-6111;
Liu;Xizi;201804011126;21.07.1995;27.05.2018;17:16:08;Right;;OK;11.5;393;1.131;6.805;0.142;22.175;-0.283;17.094;5.208;5.216;0.096;1.131;0.363;1.637;5.964;0.900;0.061;0.947;0.074;0.968;15.785;0.298;21.560;;OK;;OK;;OK;0.097;3.308;0.140;-0.008;-0.029;-0.012;-0.039;0.240;6.03198;105.50190;1.77246;109.22489;14.7;12.840;83.128;1.000;;;;;;;;;;;;1.4r1862;200;1502-6111;
Liu;Xizi;201804011126;21.07.1995;27.05.2018;17:17:00;Left;;Model Deviation!;12.5;395;1.152;6.866;0.173;22.410;-0.306;17.094;5.266;5.063;0.116;1.152;0.322;1.866;6.722;1.239;0.081;1.027;0.085;1.033;16.276;0.243;21.820;1;Model Deviation!;1;Model Deviation!;;OK;0.109;3.702;0.145;-0.009;-0.051;-0.009;-0.052;0.234;5.98549;101.51740;1.76277;104.72619;15.6;13.342;67.466;1.000;;;;;;;;;;;;1.4r1862;201;1502…
Liu;Xizi;201804011126;21.07.1995;27.05.2018;17:17:43;Left;;OK;11.0;399;1.197;6.706;0.173;22.667;-0.330;17.325;5.349;4.933;0.106;1.197;0.314;1.853;6.832;1.010;0.078;1.069;0.080;1.079;17.201;0.239;22.052;;OK;;OK;;OK;0.116;3.868;0.139;-0.010;-0.048;-0.005;-0.058;0.242;6.39458;102.66042;1.79270;103.13454;13.9;13.672;60.874;1.000;;;;;;;;;;;;1.4r1862;202;1502-6111;
Liu;Xizi;201804011126;21.07.1995;27.05.2018;17:16:08;Right;;OK;11.5;393;1.131;6.805;0.142;22.175;-0.283;17.094;5.208;5.216;0.096;1.131;0.363;1.637;5.964;0.900;0.061;0.947;0.074;0.968;15.785;0.298;21.560;;OK;;OK;;OK;0.097;3.308;0.140;-0.008;-0.029;-0.012;-0.039;0.240;6.03198;105.50190;1.77246;109.22489;14.7;12.840;83.128;1.000;;;;;;;;;;;;1.4r1862;203;1502-6111;
Pan;Huai;2018052801;28.03.1997;28.05.2018;08:13:15;Left;;Model Deviation!;15.0;538;1.173;7.200;0.166;22.325;-0.300;17.787;5.114;6.789;0.134;1.173;0.424;2.232;6.567;1.962;0.096;0.994;0.111;1.022;16.991;0.316;21.842;2;Model Deviation!;;OK;;OK;0.170;3.645;0.201;-0.019;-0.150;-0.009;-0.167;0.203;4.53380;61.50101;1.59703;359.05082;15.5;9.102;98.545;0.152;;;;;;;;;;;;1.4r1862;204;1502-6111;
Pan;Huai;2018052801;28.03.1997;28.05.2018;08:14:05;Left;;OK;15.0;546;1.196;7.246;0.160;22.378;-0.304;17.787;5.068;5.720;0.135;1.196;0.456;2.265;6.417;3.891;0.097;0.991;0.109;1.007;17.419;0.351;22.039;;OK;;OK;;OK;0.161;3.501;0.235;-0.020;-0.125;-0.025;-0.180;0.214;4.62230;60.75385;1.61707;378.49604;15.2;10.334;100.037;0.099;;;;;;;;;;;;1.4r1862;205;1502-6111;
Pan;Huai;2018052801;28.03.1997;28.05.2018;08:14:51;Right;;OK;18.0;565;1.095;7.571;0.132;21.732;-0.290;17.787;4.721;6.346;0.145;1.095;0.455;2.353;5.909;2.332;0.102;0.845;0.110;0.881;16.272;0.346;21.585;;OK;;OK;;OK;0.180;2.829;0.189;-0.018;-0.112;-0.015;-0.144;0.201;4.12172;69.06273;1.56431;342.86520;17.4;9.297;114.410;0.121;;;;;;;;;;;;1.4r1862;206;1502-6111;
Pan;Huai;2018052801;28.03.1997;28.05.2018;08:14:05;Left;;OK;15.0;546;1.196;7.246;0.160;22.378;-0.304;17.787;5.068;5.720;0.135;1.196;0.456;2.265;6.417;3.891;0.097;0.991;0.109;1.007;17.419;0.351;22.039;;OK;;OK;;OK;0.161;3.501;0.235;-0.020;-0.125;-0.025;-0.180;0.214;4.62230;60.75385;1.61707;378.49604;15.2;10.334;100.037;0.099;;;;;;;;;;;;1.4r1862;207;1502-6111;
Hu;Xiaoyu;2018052802;09.02.1995;28.05.2018;11:45:58;Right;;OK;16.5;576;1.172;7.362;0.162;22.147;-0.341;16.401;5.352;6.076;0.131;1.172;0.278;2.391;6.811;1.778;0.102;1.059;0.107;1.059;16.737;0.181;21.588;;OK;;OK;;OK;0.182;3.918;0.192;-0.018;-0.117;-0.014;-0.141;0.185;4.53114;58.02750;1.62096;449.70503;15.4;9.715;109.031;0.004;;;;;;;;;;;;1.4r1862;208;1502-6111;
Hu;Xiaoyu;2018052802;09.02.1995;28.05.2018;11:47:03;Left;;OK;16.5;573;1.133;7.415;0.144;22.114;-0.322;17.094;5.209;6.250;0.133;1.133;0.288;2.270;6.807;2.142;0.095;1.010;0.106;1.010;16.736;0.192;21.587;;OK;;OK;;OK;0.147;3.786;0.198;-0.015;-0.127;-0.017;-0.132;0.193;4.41123;54.22229;1.61025;462.25834;15.6;9.691;116.314;0.004;;;;;;;;;;;;1.4r1862;209;1502-6111;
Wu;Mengke;2018052901;30.08.1993;29.05.2018;08:20:01;Right;;OK;16.0;553;1.132;7.307;0.164;22.402;-0.301;17.325;5.223;6.287;0.131;1.132;0.330;2.293;6.762;1.730;0.094;1.015;0.104;1.017;15.615;0.227;22.083;;OK;;OK;;OK;0.151;3.787;0.172;-0.015;-0.140;-0.017;-0.151;0.196;4.88985;51.41188;1.61958;433.75864;15.6;9.862;109.977;0.043;;;;;;;;;;;;1.4r1862;210;1502-6111;
Wu;Mengke;2018052901;30.08.1993;29.05.2018;08:21:06;Left;;OK;15.5;552;1.124;7.245;0.159;22.394;-0.298;17.787;5.168;6.812;0.132;1.124;0.375;2.146;6.940;3.369;0.094;1.002;0.106;1.016;17.400;0.272;22.020;;OK;;OK;;OK;0.117;3.749;0.207;-0.013;-0.163;-0.020;-0.187;0.186;4.70795;48.69229;1.63181;460.15617;15.1;9.655;106.078;0.014;;;;;;;;;;;;1.4r1862;211;1502-6111;
Yang;Tianyuan;2018052902;20.02.2001;29.05.2018;15:15:25;Right;;OK;17.0;507;1.039;7.437;0.139;21.861;-0.320;17.094;4.929;6.149;0.126;1.039;0.289;2.153;6.188;2.128;0.088;0.906;0.107;0.914;16.901;0.191;21.290;;OK;;OK;;OK;0.158;3.164;0.223;-0.015;-0.103;-0.019;-0.107;0.209;4.49041;38.17278;1.60244;368.26890;18.2;10.073;108.849;0.209;;;;;;;;;;;;1.4r1862;210;1502-6111;
Yang;Tianyuan;2018052902;20.02.2001;29.05.2018;15:16:15;Left;;OK;17.0;510;1.059;7.421;0.139;21.930;-0.313;16.632;5.040;5.969;0.129;1.059;0.268;2.192;6.420;3.729;0.082;0.937;0.093;0.937;16.906;0.186;20.833;;OK;;OK;;OK;0.161;3.264;0.214;-0.015;-0.103;-0.020;-0.106;0.205;4.75725;34.09163;1.61844;482.47729;18.2;10.098;118.289;0.012;;;;;;;;;;;;1.4r1862;211;1502-6111;
Zhao;Shuaihua;2017111501;01.09.1987;30.05.2018;08:09:20;Right;;Alignment!;9.5;427;1.477;6.584;0.161;22.824;-0.365;18.018;5.461;4.995;0.125;1.477;0.535;2.336;6.552;4.066;0.103;1.282;0.152;1.305;17.146;0.393;24.538;1;Alignment!;1;Alignment!;1;Alignment!;0.179;4.786;0.373;-0.017;-0.122;-0.039;-0.139;0.230;8.18234;127.48071;1.82590;101.93425;12.1;13.879;41.580;1.000;;;;;;;;;;;;1.4r1862;212;1502-6111;
Zhao;Shuaihua;2017111501;01.09.1987;30.05.2018;08:10:16;Right;;OK;8.0;438;1.531;6.477;0.185;23.104;-0.395;17.094;5.587;4.771;0.124;1.531;0.559;2.448;6.710;4.561;0.107;1.386;0.168;1.386;17.238;0.413;24.399;;OK;;OK;;OK;0.209;5.336;0.472;-0.018;-0.120;-0.047;-0.141;0.241;9.07706;129.12226;1.85256;104.44441;10.3;14.577;33.273;1.000;;;;;;;;;;;;1.4r1862;213;1502-6111;
Zhao;Shuaihua;2017111501;01.09.1987;30.05.2018;08:12:57;Left;;OK;12.5;448;1.341;6.860;0.165;22.813;-0.292;18.018;5.222;5.241;0.111;1.341;0.603;1.895;6.533;0.459;0.078;1.008;0.081;1.056;15.460;0.525;23.776;;OK;;OK;;OK;0.129;3.462;0.161;-0.011;-0.046;-0.014;-0.082;0.227;6.29084;93.61316;1.70850;162.66858;14.4;12.464;78.675;1.000;;;;;;;;;;;;1.4r1862;214;1502-6111;
Wangyu;Furong;2018053001;12.01.2001;30.05.2018;08:33:53;Right;;OK;9.0;505;1.411;6.562;0.160;22.882;-0.329;18.249;5.186;5.613;0.126;1.411;0.579;1.981;6.364;2.343;0.081;1.051;0.085;1.118;16.601;0.500;22.376;;OK;;OK;;OK;0.148;3.642;0.222;-0.010;-0.076;-0.012;-0.154;0.210;5.84279;48.63055;1.71680;313.29069;10.7;12.215;65.699;0.998;;;;;;;;;;;;1.4r1862;215;1502-6111;
Wangyu;Furong;2018053001;12.01.2001;30.05.2018;08:35:57;Left;;Alignment!;6.0;457;1.465;6.353;0.173;23.106;-0.415;17.094;5.390;4.314;0.122;1.465;0.370;2.066;6.230;2.930;0.099;1.294;0.109;1.313;15.779;0.271;22.016;1;Alignment!;1;Alignment!;1;Alignment!;0.166;4.483;0.225;-0.018;-0.068;-0.022;-0.105;0.304;8.22670;94.19099;2.01958;113.51941;8.2;18.695;27.973;1.000;;;;;;;;;;;;1.4r1862;216;1502-6111;
Zhang;Chengrun;2018053002;16.04.2000;30.05.2018;09:23:45;Left;;OK;15.0;532;0.990;7.157;0.148;22.237;-0.255;17.094;4.998;6.999;0.121;0.990;0.282;2.272;6.398;2.546;0.089;0.872;0.099;0.876;16.832;0.189;21.914;;OK;;OK;;OK;0.148;3.141;0.185;-0.014;-0.111;-0.017;-0.115;0.176;4.41822;48.77664;1.60343;434.34527;15.3;9.051;101.399;0.086;;;;;;;;;;;;1.4r1862;217;1502-6111;
Zhang;Chengrun;2018053002;16.04.2000;30.05.2018;09:27:11;Right;;OK;14.0;537;1.033;7.041;0.150;22.574;-0.267;17.787;5.181;7.586;0.119;1.033;0.334;2.189;6.835;2.036;0.088;0.901;0.088;0.918;17.220;0.248;22.302;;OK;;OK;;OK;0.164;3.349;0.186;-0.014;-0.134;-0.018;-0.141;0.155;4.60232;57.45363;1.58615;384.59849;14.3;8.262;98.659;0.633;;;;;;;;;;;;1.4r1862;218;1502-6111;
Zhang;Chengrun;2018053002;16.04.2000;30.05.2018;09:27:57;Right;;OK;13.5;545;1.038;7.011;0.144;22.497;-0.297;16.863;5.124;7.000;0.106;1.038;0.284;2.061;7.381;1.860;0.078;0.931;0.088;0.936;16.644;0.203;21.957;;OK;;OK;;OK;0.139;3.399;0.206;-0.010;-0.124;-0.012;-0.132;0.174;4.75086;43.12282;1.63995;467.98907;13.6;9.058;109.735;0.051;;;;;;;;;;;;1.4r1862;219;1502-6111;
Bai;Yixiang;2018053003;07.03.2000;30.05.2018;09:31:17;Right;;OK;13.5;559;1.185;6.989;0.165;22.522;-0.288;16.632;5.376;6.062;0.121;1.185;0.363;2.081;6.832;2.070;0.083;1.034;0.099;1.037;16.462;0.265;22.468;;OK;;OK;;OK;0.140;3.920;0.220;-0.012;-0.111;-0.018;-0.112;0.198;4.61241;40.54605;1.62133;569.12494;13.2;9.643;107.210;0.000;;;;;;;;;;;;1.4r1862;220;1502-6111;
Bai;Yixiang;2018053003;07.03.2000;30.05.2018;09:32:18;Left;;OK;14.5;552;1.047;7.166;0.153;22.257;-0.269;17.094;5.222;7.261;0.112;1.047;0.331;2.118;6.678;1.906;0.080;0.926;0.089;0.935;16.627;0.245;24.481;;OK;;OK;;OK;0.125;3.506;0.198;-0.013;-0.111;-0.017;-0.114;0.166;4.80203;36.18242;1.62815;639.59102;14.7;9.013;118.706;0.000;;;;;;;;;;;;1.4r1862;221;1502-6111;
Li;Quan;2018053004;01.04.1988;30.05.2018;10:22:34;Left;;OK;14.5;526;1.076;7.134;0.161;22.426;-0.276;17.556;5.012;6.449;0.124;1.076;0.351;2.252;6.259;3.162;0.094;0.919;0.085;0.952;16.160;0.273;21.935;;OK;;OK;;OK;0.172;3.226;0.168;-0.016;-0.121;-0.016;-0.159;0.199;5.10000;37.90564;1.65805;580.37578;14.9;9.907;95.215;0.008;;;;;;;;;;;;1.4r1862;222;1502-6111;
Li;Quan;2018053004;01.04.1988;30.05.2018;10:23:43;Right;;Alignment!;15.0;527;1.060;7.197;0.153;22.077;-0.244;16.401;5.117;6.325;0.140;1.060;0.309;2.080;6.265;1.874;0.103;0.950;0.111;0.961;16.237;0.204;21.781;1;Alignment!;1;Alignment!;1;Alignment!;0.153;3.365;0.186;-0.015;-0.127;-0.022;-0.150;0.216;4.81070;46.55724;1.64974;341.02349;15.3;10.518;89.184;0.798;;;;;;;;;;;;1.4r1862;223;1502-6111;
Li;Quan;2018053004;01.04.1988;30.05.2018;10:24:23;Right;;OK;14.0;523;1.117;7.058;0.171;22.446;-0.287;16.170;5.132;6.002;0.139;1.117;0.358;2.265;6.735;2.269;0.102;0.987;0.097;0.998;15.508;0.267;22.207;;OK;;OK;;OK;0.167;3.534;0.187;-0.016;-0.115;-0.017;-0.166;0.185;5.07794;46.49669;1.65892;417.93080;14.6;9.859;85.160;0.383;;;;;;;;;;;;1.4r1862;224;1502-6111;
Li;Quan;2018053004;01.04.1988;30.05.2018;10:25:34;Right;;OK;13.5;532;1.106;7.042;0.154;22.338;-0.312;17.787;5.085;6.735;0.126;1.106;0.384;1.975;6.278;2.366;0.086;0.943;0.117;0.989;15.281;0.268;22.442;;OK;;OK;;OK;0.168;3.334;0.259;-0.009;-0.129;-0.022;-0.168;0.194;4.78961;42.04760;1.65489;434.69104;14.0;9.591;100.629;0.072;;;;;;;;;;;;1.4r1862;225;1502-6111;
Li;Quan;2018053004;01.04.1988;30.05.2018;10:26:47;Right;;Model Deviation!;14.5;522;1.077;7.104;0.167;22.214;-0.307;16.170;5.112;5.982;0.130;1.077;0.304;2.191;6.655;2.651;0.090;0.970;0.093;0.980;16.223;0.216;21.536;2;Model Deviation!;;OK;2;Model Deviation!;0.161;3.498;0.211;-0.014;-0.130;-0.017;-0.157;0.241;4.98712;41.17470;1.65231;468.07472;14.8;10.643;97.391;0.058;;;;;;;;;;;;1.4r1862;226;1502-61…
Li;Quan;2018053004;01.04.1988;30.05.2018;10:27:45;Right;;OK;16.0;527;1.036;7.258;0.172;21.902;-0.276;15.708;5.070;6.130;0.132;1.036;0.299;2.259;6.164;2.371;0.098;0.937;0.089;0.940;15.512;0.211;21.749;;OK;;OK;;OK;0.153;3.302;0.189;-0.014;-0.117;-0.012;-0.161;0.217;5.00705;40.23281;1.66941;470.32427;16.0;9.990;98.934;0.027;;;;;;;;;;;;1.4r1862;227;1502-6111;
Ji;Bo;2018053005;31.01.2001;30.05.2018;10:30:40;Right;;OK;18.0;592;0.952;7.563;0.120;21.954;-0.234;17.094;4.887;7.622;0.129;0.952;0.355;2.266;6.315;2.561;0.093;0.832;0.106;0.835;17.138;0.254;24.530;;OK;;OK;;OK;0.153;2.980;0.216;-0.016;-0.143;-0.022;-0.152;0.158;3.99715;36.12545;1.53394;590.93541;16.8;7.361;132.937;0.000;;;;;;;;;;;;1.4r1862;228;1502-6111;
Ji;Bo;2018053005;31.01.2001;30.05.2018;10:31:35;Left;;OK;20.5;590;0.900;7.906;0.105;21.620;-0.223;17.094;4.649;7.559;0.140;0.900;0.360;2.315;6.009;2.891;0.096;0.761;0.103;0.769;16.770;0.271;24.624;;OK;;OK;;OK;0.174;2.603;0.206;-0.019;-0.125;-0.022;-0.130;0.168;3.79183;33.45676;1.51003;754.10551;18.8;7.330;137.053;0.000;;;;;;;;;;;;1.4r1862;229;1502-6111;
Du;Wenli;201712041553;16.11.1999;30.05.2018;10:55:10;Right;;OK;14.0;448;1.073;7.105;0.137;22.256;-0.261;17.325;5.012;5.292;0.103;1.073;0.318;;5.924;2.888;0.020;0.753;0.013;0.769;16.892;0.271;24.746;;OK;;OK;;OK;0.031;2.572;0.014;-0.007;-0.123;-0.005;-0.130;0.168;3.79183;33.45676;1.51003;754.10551;23.9;7.330;;;;;;;;;;;;;;1.4r1862;230;1502-6111;
Du;Wenli;201712041553;16.11.1999;30.05.2018;10:57:35;Left;;Model Deviation!;17.0;435;1.047;7.434;0.165;21.936;-0.287;18.018;4.830;4.639;0.127;1.047;0.336;2.384;5.586;3.689;0.090;0.835;0.077;0.879;15.542;0.271;21.086;1;Model Deviation!;1;Model Deviation!;;OK;0.167;2.633;0.158;-0.013;-0.026;-0.010;-0.051;0.247;5.71598;108.41462;1.72684;133.22228;19.5;12.666;87.029;1.000;;;;;;;;;;;;1.4r1862;231;1502…
Du;Wenli;201712041553;16.11.1999;30.05.2018;10:58:33;Left;;Model Deviation!;15.0;439;1.091;7.197;0.174;22.239;-0.287;17.094;5.180;5.117;0.117;1.091;0.330;2.181;6.433;3.657;0.085;0.933;0.080;0.954;16.010;0.262;21.554;1;Model Deviation!;1;Model Deviation!;;OK;0.156;3.155;0.182;-0.012;-0.024;-0.016;-0.049;0.253;6.15698;106.52892;1.76569;142.97440;17.3;13.101;82.652;1.000;;;;;;;;;;;;1.4r1862;232;1502…
Du;Wenli;201712041553;16.11.1999;30.05.2018;11:03:03;Left;;Model Deviation!;19.0;450;0.952;7.686;0.131;21.751;-0.225;18.018;4.606;4.423;0.126;0.952;0.337;2.203;5.152;3.490;0.086;0.742;0.076;0.804;15.766;0.268;21.310;1;Model Deviation!;1;Model Deviation!;;OK;0.189;2.244;0.166;-0.012;-0.029;-0.014;-0.056;0.247;5.33342;107.66382;1.73343;145.48290;21.4;12.524;103.209;0.999;;;;;;;;;;;;1.4r1862;233;150…
Lou;Junhan;;15.08.2006;30.05.2018;11:14:21;Right;;OK;19.0;558;0.955;7.670;0.112;21.844;-0.211;17.787;4.704;7.587;0.128;0.955;0.439;2.344;6.048;2.557;0.089;0.725;0.102;0.748;15.456;0.339;21.924;;OK;;OK;;OK;0.187;2.488;0.212;-0.016;-0.114;-0.017;-0.120;0.161;3.84664;39.90942;1.52586;496.06574;18.5;7.492;129.594;0.003;;;;;;;;;;;;1.4r1862;234;1502-6111;
Lou;Junhan;;15.08.2006;30.05.2018;11:15:27;Left;;OK;18.5;565;0.913;7.592;0.118;21.969;-0.230;18.018;4.466;6.040;0.131;0.913;0.395;2.283;5.754;3.437;0.087;0.727;0.102;0.763;15.688;0.301;22.849;;OK;;OK;;OK;0.185;2.348;0.228;-0.016;-0.095;-0.017;-0.111;0.198;3.97613;31.78528;1.54088;607.66032;17.7;9.209;132.303;0.000;;;;;;;;;;;;1.4r1862;235;1502-6111;
Su;Junwei;;18.07.2000;30.05.2018;11:17:39;Right;;OK;13.5;427;1.158;7.002;0.161;22.124;-0.289;16.632;5.310;5.553;0.115;1.158;0.395;2.049;6.781;2.061;0.081;1.003;0.081;1.014;15.934;0.319;21.709;;OK;;OK;;OK;0.142;3.658;0.156;-0.011;-0.062;-0.009;-0.069;0.203;5.64369;76.77701;1.71349;164.87466;16.1;11.146;75.616;1.000;;;;;;;;;;;;1.4r1862;236;1502-6111;
Su;Junwei;;18.07.2000;30.05.2018;11:18:46;Left;;OK;10.5;432;1.249;6.719;0.145;22.513;-0.290;17.556;5.461;5.330;0.100;1.249;0.394;1.817;6.818;3.333;0.067;1.046;0.058;1.065;16.901;0.343;21.983;;OK;;OK;;OK;0.094;3.878;0.085;-0.007;-0.048;0.001;-0.081;0.228;6.09739;86.24678;1.74425;146.07952;13.3;12.639;73.103;1.000;;;;;;;;;;;;1.4r1862;237;1502-6111;
Qi;Haipo;201804131537;24.06.1999;30.05.2018;11:22:00;Right;;OK;12.5;531;1.255;6.900;0.144;21.871;-0.426;17.325;5.502;6.377;0.118;1.255;0.453;2.110;7.476;3.849;0.083;1.112;0.222;1.119;17.396;0.234;22.247;;OK;;OK;;OK;0.123;4.488;0.720;-0.013;-0.170;-0.048;-0.200;0.177;4.64147;50.86288;1.58534;409.67588;13.2;8.497;94.057;0.371;;;;;;;;;;;;1.4r1862;238;1502-6111;
Qi;Haipo;201804131537;24.06.1999;30.05.2018;11:23:04;Left;;OK;18.0;538;0.896;7.544;0.097;21.260;-0.220;16.401;4.592;6.752;0.113;0.896;0.315;2.097;5.881;3.356;0.078;0.747;0.082;0.747;16.531;0.235;20.920;;OK;;OK;;OK;0.126;2.468;0.107;-0.012;-0.091;-0.007;-0.102;0.187;3.96573;43.27271;1.55507;521.82366;18.0;8.007;138.363;0.002;;;;;;;;;;;;1.4r1862;239;1502-6111;
Fu;Guiyu;2018053006;25.04.1990;30.05.2018;11:25:33;Right;;OK;15.0;547;1.140;7.171;0.171;22.333;-0.296;17.094;5.210;6.337;0.129;1.140;0.424;2.297;6.612;2.287;0.095;0.978;0.108;0.978;17.367;0.318;22.218;;OK;;OK;;OK;0.178;3.564;0.238;-0.016;-0.121;-0.020;-0.128;0.198;4.95861;45.00561;1.63974;391.21113;14.8;9.731;102.411;0.154;;;;;;;;;;;;1.4r1862;240;1502-6111;
Fu;Guiyu;2018053006;25.04.1990;30.05.2018;11:26:21;Left;;OK;14.5;539;1.204;7.113;0.173;22.350;-0.305;17.787;5.251;6.795;0.130;1.204;0.500;2.293;6.700;4.148;0.095;0.969;0.113;0.992;17.136;0.387;22.218;;OK;;OK;;OK;0.172;3.565;0.230;-0.016;-0.129;-0.023;-0.142;0.202;4.94680;40.47690;1.64297;519.42552;14.4;9.518;96.025;0.005;;;;;;;;;;;;1.4r1862;241;1502-6111;
Wan;Shujuan;2018053007;21.10.1986;30.05.2018;11:31:05;Right;;Alignment!;17.5;605;1.082;7.456;0.139;22.026;-0.262;17.094;4.774;7.644;0.150;1.082;0.449;2.154;6.266;2.120;0.107;0.853;0.115;0.883;15.990;0.341;21.765;1;Alignment!;1;Alignment!;1;Alignment!;0.159;2.869;0.163;-0.020;-0.135;-0.024;-0.151;0.162;4.25016;39.63734;1.59351;692.93817;15.2;7.924;116.617;0.000;;;;;;;;;;;;1.4r1862;242;1502-6111;
Wan;Shujuan;2018053007;21.10.1986;30.05.2018;11:32:03;Right;;Model Deviation!;17.5;605;1.154;7.524;0.121;21.645;-0.242;18.018;3.633;2.150;0.124;1.154;0.480;2.141;4.223;3.714;0.090;0.878;0.104;0.878;18.305;0.376;21.539;2;Model Deviation!;;OK;;OK;0.165;2.085;0.228;-0.015;0.842;-0.020;-0.189;0.620;3.84704;41.91922;1.52724;578.20326;15.1;9.113;141.973;0.000;;;;;;;;;;;;1.4r1862;243;1502-6111;
Wan;Shujuan;2018053007;21.10.1986;30.05.2018;11:32:44;Right;;OK;18.0;636;1.026;7.570;0.135;21.774;-0.241;18.249;4.425;5.800;0.131;1.026;0.410;2.428;5.572;1.557;0.101;0.751;0.080;0.804;15.757;0.330;21.763;;OK;;OK;;OK;0.200;2.387;0.097;-0.019;-0.108;-0.015;-0.135;0.197;4.35927;45.62453;1.56915;725.68287;15.2;8.105;136.071;0.000;;;;;;;;;;;;1.4r1862;244;1502-6111;
Wan;Shujuan;2018053007;21.10.1986;30.05.2018;11:33:48;Left;;Alignment!;15.0;617;1.174;7.239;0.147;22.277;-0.265;17.787;4.779;6.578;0.157;1.174;0.517;2.252;5.943;2.262;0.119;0.875;0.132;0.905;16.203;0.388;21.747;1;Alignment!;1;Alignment!;1;Alignment!;0.167;2.883;0.237;-0.019;-0.119;-0.024;-0.175;0.165;4.32326;47.27494;1.56837;564.89401;13.1;8.216;96.606;0.003;;;;;;;;;;;;1.4r1862;245;1502-6111;
Wan;Shujuan;2018053007;21.10.1986;30.05.2018;11:34:37;Left;;OK;16.5;611;1.104;7.363;0.144;22.190;-0.266;17.556;4.956;7.576;0.131;1.104;0.434;2.337;6.482;3.362;0.097;0.868;0.111;0.875;16.005;0.330;21.780;;OK;;OK;;OK;0.184;3.138;0.243;-0.018;-0.139;-0.025;-0.163;0.152;4.21024;35.07372;1.57432;739.00531;14.4;7.537;125.926;0.000;;;;;;;;;;;;1.4r1862;246;1502-6111;
Chang;Haokuan;2018053008;14.01.1997;30.05.2018;12:33:27;Left;;OK;17.5;546;1.042;7.472;0.145;22.048;-0.261;17.094;4.915;6.398;0.138;1.042;0.380;2.572;6.459;3.800;0.121;0.867;0.150;0.875;15.970;0.330;21.745;;OK;;OK;;OK;0.235;3.051;0.334;-0.021;-0.135;-0.032;-0.163;0.152;4.21024;35.07372;1.57432;739.00531;16.1;7.537;81.920;0.000;;;;;;;;;;;;1.4r1862;247;1502-6111;
Chang;Haokuan;2018053008;14.01.1997;30.05.2018;12:34:25;Right;;OK;16.5;548;1.062;7.335;0.145;22.088;-0.277;16.632;5.027;6.054;0.128;1.062;0.325;2.249;6.273;2.475;0.092;0.934;0.106;0.934;16.880;0.221;21.500;;OK;;OK;;OK;0.183;3.295;0.234;-0.018;-0.128;-0.022;-0.133;0.191;4.36949;41.52202;1.59189;470.36568;16.2;9.734;111.763;0.008;;;;;;;;;;;;1.4r1862;248;1502-6111;
Zhou;Li;2018053101;29.08.1989;31.05.2018;08:26:27;Right;;OK;14.0;479;1.111;7.094;0.159;22.395;-0.248;17.787;4.874;5.455;0.120;1.111;0.431;2.074;5.867;3.671;0.084;0.879;0.078;0.899;15.544;0.360;22.012;;OK;;OK;;OK;0.144;2.937;0.156;-0.013;-0.082;-0.014;-0.117;0.225;5.49003;79.08948;1.72088;224.34290;15.7;11.548;91.621;0.995;;;;;;;;;;;;1.4r1862;249;1502-6111;
Zhou;Li;2018053101;29.08.1989;31.05.2018;08:27:31;Left;;OK;13.5;492;1.170;7.022;0.175;22.663;-0.294;17.787;5.068;5.957;0.120;1.170;0.435;2.016;6.419;3.490;0.087;0.932;0.087;0.950;16.321;0.351;22.096;;OK;;OK;;OK;0.151;3.225;0.138;-0.014;-0.099;-0.010;-0.131;0.205;5.50215;77.84587;1.69545;231.67059;14.8;11.108;87.234;0.993;;;;;;;;;;;;1.4r1862;250;1502-6111;
Zhou;Li;2018053101;29.08.1989;31.05.2018;08:26:27;Right;;OK;14.0;479;1.111;7.094;0.159;22.395;-0.248;17.787;4.874;5.455;0.120;1.111;0.431;2.074;5.867;3.671;0.084;0.879;0.078;0.899;15.544;0.360;22.012;;OK;;OK;;OK;0.144;2.937;0.156;-0.013;-0.082;-0.014;-0.117;0.225;5.49003;79.08948;1.72088;224.34290;15.7;11.548;91.621;0.995;;;;;;;;;;;;1.4r1862;251;1502-6111;
Wang;Kun;2018053102;06.05.1990;31.05.2018;11:02:52;Right;;OK;14.0;558;1.079;7.115;0.154;22.263;-0.232;16.401;4.720;5.338;0.128;1.079;0.495;2.267;6.023;3.161;0.090;0.854;0.104;0.865;15.986;0.397;24.533;;OK;;OK;;OK;0.180;2.905;0.266;-0.018;-0.110;-0.026;-0.138;0.206;4.24703;51.15203;1.57573;411.61081;13.7;9.966;106.291;0.048;;;;;;;;;;;;1.4r1862;252;1502-6111;
Tian;Fengtai;201803301509;19.03.1997;31.05.2018;12:23:35;Right;;OK;13.5;671;0.895;7.012;0.129;22.532;-0.263;16.863;4.593;9.027;0.129;0.895;0.325;2.244;5.701;2.402;0.098;0.756;0.108;0.761;15.710;0.222;22.178;;OK;;OK;;OK;0.157;2.555;0.214;-0.018;-0.135;-0.025;-0.143;0.167;4.81270;-19.67798;1.62806;138.04959;11.0;8.310;117.482;1.000;;;;;;;;;;;;1.4r1862;253;1502-6111;
Tian;Fengtai;201803301509;19.03.1997;31.05.2018;12:24:41;Left;;OK;14.0;675;0.921;7.083;0.128;22.479;-0.234;18.018;4.299;7.014;0.132;0.921;0.338;2.254;5.614;3.125;0.094;0.728;0.103;0.777;16.000;0.245;21.544;;OK;;OK;;OK;0.155;2.354;0.193;-0.017;-0.123;-0.021;-0.133;0.180;4.59971;-16.97495;1.63244;;11.3;8.807;127.259;;;;;;;;;;;;;1.4r1862;254;1502-6111;
Cui;Chaoxu;2018053103;16.11.1996;31.05.2018;15:31:58;Right;;OK;13.0;493;1.190;6.947;0.164;22.467;-0.329;16.863;5.405;5.600;0.120;1.190;0.271;2.271;6.905;2.378;0.090;1.081;0.094;1.087;16.451;0.177;22.226;;OK;;OK;;OK;0.174;4.008;0.187;-0.015;-0.100;-0.017;-0.106;0.182;5.22374;42.94349;1.64375;411.37080;14.4;10.896;80.122;0.786;;;;;;;;;;;;1.4r1862;255;1502-6111;
Cui;Chaoxu;2018053103;16.11.1996;31.05.2018;15:32:47;Right;;OK;13.0;482;1.200;6.929;0.172;22.554;-0.324;16.401;5.363;5.677;0.121;1.200;0.235;2.266;6.819;1.940;0.096;1.113;0.093;1.113;16.717;0.144;22.261;;OK;;OK;;OK;0.152;4.186;0.166;-0.016;-0.105;-0.012;-0.115;0.185;5.34051;45.15222;1.66899;390.47702;14.7;10.873;72.539;0.871;;;;;;;;;;;;1.4r1862;256;1502-6111;
Cui;Chaoxu;2018053103;16.11.1996;31.05.2018;15:33:32;Right;;OK;12.0;491;1.209;6.873;0.151;22.511;-0.318;17.325;5.320;5.720;0.109;1.209;0.282;1.988;6.734;2.130;0.079;1.071;0.084;1.088;15.789;0.202;22.026;;OK;;OK;;OK;0.134;3.957;0.181;-0.011;-0.099;-0.017;-0.135;0.186;5.33944;45.77548;1.65406;378.66182;13.7;10.644;86.389;0.941;;;;;;;;;;;;1.4r1862;257;1502-6111;
Cui;Chaoxu;2018053103;16.11.1996;31.05.2018;15:31:58;Right;;OK;13.0;493;1.190;6.947;0.164;22.467;-0.329;16.863;5.405;5.600;0.120;1.190;0.271;2.271;6.905;2.378;0.090;1.081;0.094;1.087;16.451;0.177;22.226;;OK;;OK;;OK;0.174;4.008;0.187;-0.015;-0.100;-0.017;-0.106;0.182;5.22374;42.94349;1.64375;411.37080;14.4;10.896;80.122;0.786;;;;;;;;;;;;1.4r1862;258;1502-6111;
Cui;Chaoxu;2018053103;16.11.1996;31.05.2018;15:34:45;Left;;OK;13.0;487;1.168;6.948;0.160;22.394;-0.314;17.094;5.223;5.593;0.120;1.168;0.296;2.132;6.880;2.576;0.087;1.041;0.098;1.049;16.700;0.204;21.782;;OK;;OK;;OK;0.138;3.811;0.194;-0.012;-0.096;-0.015;-0.101;0.204;5.39507;44.16172;1.64790;387.94825;14.5;11.211;81.331;0.953;;;;;;;;;;;;1.4r1862;259;1502-6111;
Cui;Chaoxu;2018053103;16.11.1996;31.05.2018;15:37:28;Left;;OK;13.5;483;1.196;6.932;0.162;22.435;-0.304;16.863;5.264;5.437;0.122;1.196;0.294;2.205;6.778;3.930;0.076;1.056;0.090;1.057;16.871;0.217;21.722;;OK;;OK;;OK;0.131;3.871;0.214;-0.013;-0.089;-0.020;-0.090;0.204;5.21717;45.32210;1.63108;379.29423;15.3;11.343;97.486;0.677;;;;;;;;;;;;1.4r1862;260;1502-6111;
Cui;Chaoxu;2018053103;16.11.1996;31.05.2018;15:38:37;Left;;OK;12.5;486;1.192;6.866;0.163;22.462;-0.327;17.325;5.406;5.798;0.121;1.192;0.320;2.032;6.786;3.735;0.087;1.059;0.101;1.067;17.125;0.225;22.207;;OK;;OK;;OK;0.140;3.935;0.182;-0.013;-0.108;-0.017;-0.127;0.203;5.20593;45.34612;1.65882;396.24281;13.9;10.542;76.421;0.844;;;;;;;;;;;;1.4r1862;261;1502-6111;
Feng;Yong;2018052401;01.12.1996;01.06.2018;09:29:24;Left;;Alignment!;11.5;471;1.245;6.762;0.186;22.771;-0.302;18.018;4.956;5.219;0.111;1.245;0.443;2.306;6.048;3.770;0.108;1.033;0.141;1.081;15.697;0.322;22.165;1;Alignment!;1;Alignment!;1;Model Deviation!;0.243;3.510;0.356;-0.017;-0.116;-0.033;-0.159;0.242;8.44050;77.61604;1.91817;192.14331;13.3;12.870;54.030;1.000;;;;;;;;;;;;1.4r1862;262;1502-6111;
Feng;Yong;2018052401;01.12.1996;01.06.2018;09:30:13;Left;;Alignment!;12.5;470;1.328;6.903;0.220;22.659;-0.320;17.325;4.886;4.443;0.160;1.328;0.526;2.274;6.240;3.773;0.126;1.086;0.141;1.090;16.698;0.390;22.473;1;Alignment!;1;Model Deviation!;1;Alignment!;0.273;3.454;0.317;-0.016;-0.092;-0.028;-0.128;0.248;8.85875;83.14124;1.89180;192.82188;14.5;14.065;50.431;1.000;;;;;;;;;;;;1.4r1862;263;1502-6111;
Zhao;Xu;2018060101;12.01.2000;01.06.2018;11:01:33;Right;;OK;21.0;550;1.051;7.932;0.123;21.800;-0.283;16.632;4.774;6.069;0.137;1.051;0.379;2.234;6.163;2.264;0.090;0.862;0.106;0.873;16.196;0.279;21.509;;OK;;OK;;OK;0.180;2.909;0.239;-0.017;-0.109;-0.023;-0.125;0.218;4.15647;65.15293;1.57503;337.42990;20.6;9.637;136.745;0.021;;;;;;;;;;;;1.4r1862;264;1502-6111;
Zhao;Xu;2018060101;12.01.2000;01.06.2018;11:02:30;Left;;OK;23.0;535;0.954;8.199;0.117;21.713;-0.247;17.787;4.467;5.915;0.135;0.954;0.342;2.164;5.726;3.632;0.091;0.766;0.087;0.804;17.126;0.261;21.284;;OK;;OK;;OK;0.150;2.461;0.153;-0.017;-0.107;-0.013;-0.125;0.192;4.10066;50.55528;1.56536;427.30380;22.6;8.596;134.627;0.004;;;;;;;;;;;;1.4r1862;265;1502-6111;
Ji;Limin;201710071637;27.12.1993;01.06.2018;11:14:17;Right;;OK;16.0;576;1.022;7.338;0.132;22.008;-0.253;17.325;4.914;6.931;0.126;1.022;0.366;2.205;6.232;2.218;0.088;0.839;0.088;0.861;16.215;0.285;21.528;;OK;;OK;;OK;0.155;3.003;0.178;-0.015;-0.124;-0.017;-0.141;0.169;4.35128;42.52080;1.59097;583.88856;15.1;8.564;123.624;0.000;;;;;;;;;;;;1.4r1862;266;1502-6111;
Ji;Limin;201710071637;27.12.1993;01.06.2018;11:15:15;Left;;Alignment!;15.5;465;1.143;7.246;0.159;21.769;-0.250;17.094;4.752;5.126;0.164;1.143;0.512;2.400;6.007;3.379;0.117;0.919;0.139;0.933;17.135;0.373;22.217;1;Alignment!;1;Alignment!;1;Model Deviation!;0.246;3.115;0.374;-0.021;-0.122;-0.018;-0.154;0.234;5.44479;129.22978;1.70258;77.50543;17.4;11.758;66.447;1.000;;;;;;;;;;;;1.4r1862;267;1502-611…
Song;Jiachen;2018060102;24.12.1998;01.06.2018;15:59:13;Left;;OK;18.0;568;0.932;7.595;0.115;21.724;-0.220;17.094;4.929;7.559;0.130;0.932;0.295;2.319;6.456;3.958;0.093;0.801;0.092;0.803;17.116;0.209;21.043;;OK;;OK;;OK;0.179;2.942;0.196;-0.017;-0.123;-0.017;-0.124;0.176;3.97798;32.46352;1.54683;731.62267;17.2;8.000;124.755;0.000;;;;;;;;;;;;1.4r1862;268;1502-6111;
Song;Jiachen;2018060102;24.12.1998;01.06.2018;16:00:09;Right;;OK;14.5;571;1.044;7.168;0.135;22.176;-0.273;17.325;5.251;8.091;0.113;1.044;0.332;1.960;6.750;2.521;0.079;0.906;0.104;0.918;16.905;0.230;21.987;;OK;;OK;;OK;0.134;3.423;0.216;-0.009;-0.135;-0.020;-0.143;0.161;4.31123;34.21666;1.58856;609.88385;14.0;7.720;124.563;0.000;;;;;;;;;;;;1.4r1862;269;1502-6111;
Wei;Yubo;2018060103;28.05.1997;01.06.2018;16:02:43;Right;;OK;16.5;543;1.025;7.387;0.132;22.045;-0.302;17.325;5.097;7.447;0.120;1.025;0.279;2.127;6.470;2.442;0.084;0.904;0.104;0.905;17.263;0.181;21.421;;OK;;OK;;OK;0.149;3.328;0.210;-0.013;-0.127;-0.018;-0.135;0.175;4.20139;33.36024;1.57486;674.92956;16.6;8.009;122.427;0.000;;;;;;;;;;;;1.4r1862;270;1502-6111;
Wei;Yubo;2018060103;28.05.1997;01.06.2018;16:03:38;Left;;OK;16.0;549;1.252;7.345;0.140;22.037;-0.314;17.325;5.168;6.600;0.199;1.252;0.517;2.415;6.853;4.412;0.106;0.967;0.146;0.977;17.136;0.385;24.528;;OK;;OK;;OK;0.210;3.574;0.291;-0.017;-0.155;-0.033;-0.161;0.157;3.38353;32.74435;1.41839;335.65601;16.0;7.695;96.240;0.180;;;;;;;;;;;;1.4r1862;271;1502-6111;
Sun;Junyu;2018060201;08.03.1993;02.06.2018;11:35:52;Right;;OK;14.5;516;1.126;7.133;0.168;22.198;-0.293;17.556;5.041;5.779;0.124;1.126;0.277;2.117;6.118;1.918;0.086;1.006;0.089;1.023;15.223;0.196;21.460;;OK;;OK;;OK;0.147;3.476;0.146;-0.015;-0.109;-0.016;-0.124;0.199;5.50684;44.45357;1.71122;413.75893;15.3;10.818;101.137;0.271;;;;;;;;;;;;1.4r1862;270;1502-6111;
Sun;Junyu;2018060201;08.03.1993;02.06.2018;11:37:32;Right;;OK;15.0;512;1.130;7.159;0.158;22.169;-0.294;17.556;5.085;5.642;0.134;1.130;0.282;2.134;6.066;1.962;0.091;0.992;0.085;0.994;16.940;0.205;21.560;;OK;;OK;;OK;0.160;3.440;0.160;-0.015;-0.113;-0.014;-0.128;0.212;5.51760;47.57453;1.67946;413.28702;15.7;10.819;95.897;0.714;;;;;;;;;;;;1.4r1862;271;1502-6111;
Sun;Junyu;2018060201;08.03.1993;02.06.2018;11:35:52;Right;;OK;14.5;516;1.126;7.133;0.168;22.198;-0.293;17.556;5.041;5.779;0.124;1.126;0.277;2.117;6.118;1.918;0.086;1.006;0.089;1.023;15.223;0.196;21.460;;OK;;OK;;OK;0.147;3.476;0.146;-0.015;-0.109;-0.016;-0.124;0.199;5.50684;44.45357;1.71122;413.75893;15.3;10.818;101.137;0.271;;;;;;;;;;;;1.4r1862;272;1502-6111;
Sun;Junyu;2018060201;08.03.1993;02.06.2018;11:39:50;Left;;OK;15.5;519;1.109;7.196;0.165;22.055;-0.289;16.401;5.054;5.929;0.133;1.109;0.278;2.284;6.371;1.867;0.096;0.999;0.084;1.004;15.583;0.200;21.589;;OK;;OK;;OK;0.181;3.517;0.168;-0.015;-0.117;-0.015;-0.120;0.208;5.37424;38.65160;1.67632;517.02510;15.9;10.688;94.512;0.061;;;;;;;;;;;;1.4r1862;273;1502-6111;
Zhang;Shanshan;2018060202;13.01.1990;02.06.2018;16:15:30;Right;;OK;12.5;457;1.273;6.863;0.165;22.210;-0.334;17.094;4.691;4.451;0.138;1.273;0.504;2.143;5.797;3.643;0.108;1.058;0.159;1.058;17.298;0.351;21.687;;OK;;OK;;OK;0.122;3.436;0.363;-0.014;-0.130;-0.038;-0.195;0.267;7.73205;77.70016;1.85229;151.49475;14.4;13.637;57.916;1.000;;;;;;;;;;;;1.4r1862;274;1502-6111;
Zhang;Shanshan;2018060202;13.01.1990;02.06.2018;16:16:35;Left;;Model Deviation!;12.0;412;1.474;6.803;0.194;22.061;-0.291;18.480;4.678;3.807;0.134;1.474;0.509;2.245;5.726;3.446;0.108;1.168;0.144;1.258;15.722;0.384;21.035;1;Model Deviation!;1;Model Deviation!;;OK;0.186;3.643;0.384;-0.021;-0.071;-0.030;-0.154;0.354;10.97164;159.15102;1.92802;68.30030;14.6;16.748;49.623;1.000;;;;;;;;;;;;1.4r1862;275;…
Chang;Yuchen;201710301451;10.04.2004;16.05.2018;09:42:40;Right;;OK;12.0;517;1.109;6.820;0.147;22.514;-0.307;17.325;4.874;4.927;0.109;1.109;0.351;2.030;5.845;2.161;0.100;0.973;0.110;0.985;15.407;0.246;21.875;;OK;;OK;;OK;0.163;3.192;0.194;-0.013;-0.084;-0.020;-0.119;0.246;6.88465;101.92656;1.90465;144.87015;12.9;13.084;69.476;1.000;;;;;;;;;;;;1.4r1862;276;1502-6111;
Chang;Yuchen;201710301451;10.04.2004;30.10.2017;15:06:23;Left;;Model Deviation!;12.0;489;1.500;6.855;0.175;22.687;-0.383;16.863;5.053;4.095;0.195;1.500;0.593;2.409;6.386;3.422;0.130;1.197;0.166;1.197;17.034;0.436;22.347;2;Model Deviation!;;OK;;OK;0.263;4.072;0.434;-0.024;-0.086;-0.016;-0.144;0.361;6.33847;132.31363;1.65026;79.70099;13.5;16.972;48.182;1.000;;;;;;;;;;;;1.4r1862;277;1502-6111;
Chang;Yuchen;201710301451;10.04.2004;30.10.2017;14:55:07;Right;;Model Deviation!;13.5;490;1.302;6.992;0.215;22.823;-0.291;18.249;4.803;4.214;0.153;1.302;0.587;2.479;5.643;2.346;0.117;0.971;0.107;1.028;16.861;0.481;22.636;1;Model Deviation!;1;Model Deviation!;;OK;0.249;3.085;0.217;-0.021;-0.062;-0.022;-0.095;0.267;7.85306;88.90396;1.78499;181.82986;15.0;14.842;61.117;1.000;;;;;;;;;;;;1.4r1862;278;…
Wang;Xinglong;2018060401;31.05.1988;04.06.2018;09:31:38;Right;;OK;17.0;542;1.059;7.380;0.136;22.206;-0.272;17.325;5.376;8.530;0.130;1.059;0.359;2.336;7.266;3.237;0.094;0.960;0.126;0.965;16.514;0.236;23.675;;OK;;OK;;OK;0.172;3.817;0.302;-0.016;-0.191;-0.036;-0.197;0.156;3.94145;46.28896;1.53232;479.42984;16.6;7.571;110.747;0.006;;;;;;;;;;;;1.4r1862;279;1502-6111;
Wang;Xinglong;2018060401;31.05.1988;04.06.2018;09:33:38;Left;;OK;15.0;541;1.237;7.160;0.156;22.556;-0.312;17.556;5.474;7.491;0.134;1.237;0.468;2.358;7.380;3.448;0.094;1.063;0.126;1.079;16.501;0.346;23.662;;OK;;OK;;OK;0.165;4.361;0.288;-0.015;-0.185;-0.028;-0.198;0.150;4.04701;41.63322;1.54009;416.73034;14.8;8.606;100.212;0.013;;;;;;;;;;;;1.4r1862;280;1502-6111;
Du;Feixiang;2018060402;02.10.1997;04.06.2018;09:36:08;Right;;OK;18.0;538;0.955;7.546;0.125;21.915;-0.250;17.325;4.789;7.237;0.127;0.955;0.370;2.169;6.189;1.941;0.086;0.816;0.096;0.825;16.777;0.274;21.859;;OK;;OK;;OK;0.148;2.842;0.188;-0.014;-0.129;-0.016;-0.132;0.187;4.41883;45.00824;1.58789;428.25677;17.9;8.883;124.050;0.056;;;;;;;;;;;;1.4r1862;281;1502-6111;
Du;Feixiang;2018060402;02.10.1997;04.06.2018;09:37:02;Left;;OK;20.5;547;0.910;7.875;0.098;21.651;-0.219;18.480;4.340;7.899;0.142;0.910;0.406;2.269;5.769;3.432;0.094;0.706;0.105;0.745;16.253;0.302;21.335;;OK;;OK;;OK;0.170;2.298;0.212;-0.016;-0.116;-0.020;-0.135;0.168;4.19154;42.32025;1.54577;536.42434;20.1;7.547;128.474;0.008;;;;;;;;;;;;1.4r1862;282;1502-6111;
Xing;Yaheng;2018060403;12.01.1984;04.06.2018;09:38:29;Right;;OK;18.5;569;0.957;7.648;0.120;22.014;-0.225;17.787;4.718;8.416;0.129;0.957;0.434;2.264;6.230;2.780;0.090;0.783;0.115;0.805;16.591;0.322;22.828;;OK;;OK;;OK;0.186;2.757;0.275;-0.018;-0.144;-0.027;-0.162;0.163;4.04798;43.91027;1.54104;482.58108;17.3;7.316;135.357;0.004;;;;;;;;;;;;1.4r1862;283;1502-6111;
Xing;Yaheng;2018060403;12.01.1984;04.06.2018;09:39:14;Left;;OK;19.0;567;0.967;7.691;0.124;21.987;-0.242;17.556;4.635;7.164;0.138;0.967;0.465;2.288;6.038;2.950;0.095;0.773;0.119;0.801;16.465;0.346;22.009;;OK;;OK;;OK;0.160;2.661;0.258;-0.018;-0.134;-0.028;-0.154;0.169;4.04577;48.70131;1.54399;485.81867;17.8;7.809;131.034;0.003;;;;;;;;;;;;1.4r1862;284;1502-6111;
Hou;Jingyi;2018060401;16.03.1995;04.06.2018;15:20:46;Right;;OK;14.0;527;1.059;7.088;0.133;22.003;-0.300;16.863;5.124;6.300;0.118;1.059;0.279;2.134;6.174;2.341;0.082;0.936;0.081;0.936;16.931;0.206;21.551;;OK;;OK;;OK;0.161;3.290;0.212;-0.014;-0.102;-0.018;-0.105;0.197;4.96673;47.51924;1.64166;418.94432;14.6;9.765;105.313;0.555;;;;;;;;;;;;1.4r1862;285;1502-6111;
Hou;Jingyi;2018060401;16.03.1995;04.06.2018;15:22:04;Left;;OK;15.0;529;1.032;7.197;0.153;22.155;-0.284;16.632;4.970;6.749;0.130;1.032;0.341;2.207;6.444;3.915;0.091;0.906;0.113;0.908;16.727;0.229;21.809;;OK;;OK;;OK;0.146;3.233;0.234;-0.013;-0.123;-0.022;-0.131;0.181;4.78548;48.36264;1.63484;453.09009;15.4;9.399;100.245;0.098;;;;;;;;;;;;1.4r1862;286;1502-6111;
Hou;Jingyi;2018060401;16.03.1995;04.06.2018;15:23:30;Right;;OK;14.0;527;1.062;7.070;0.137;22.102;-0.296;16.632;5.042;6.574;0.118;1.062;0.296;2.098;6.287;2.495;0.086;0.946;0.103;0.946;16.826;0.199;21.446;;OK;;OK;;OK;0.143;3.316;0.205;-0.013;-0.109;-0.017;-0.118;0.193;5.07476;51.55825;1.66504;420.97460;14.7;9.962;100.642;0.569;;;;;;;;;;;;1.4r1862;287;1502-6111;
Hou;Jingyi;2018060401;16.03.1995;04.06.2018;15:24:46;Right;;OK;14.0;529;1.096;7.083;0.147;22.200;-0.305;16.863;5.183;6.586;0.129;1.096;0.326;2.064;6.221;2.371;0.087;0.956;0.104;0.957;16.703;0.233;21.323;;OK;;OK;;OK;0.131;3.382;0.201;-0.012;-0.111;-0.020;-0.126;0.178;4.98374;57.37141;1.62180;378.48436;14.5;9.308;99.361;0.806;;;;;;;;;;;;1.4r1862;288;1502-6111;
Hou;Jingyi;2018060401;16.03.1995;04.06.2018;15:27:14;Right;;OK;13.5;519;1.101;6.962;0.131;22.257;-0.306;17.094;5.082;6.656;0.122;1.101;0.329;2.002;6.398;2.120;0.079;0.950;0.103;0.954;17.126;0.230;21.977;;OK;;OK;;OK;0.128;3.443;0.205;-0.011;-0.120;-0.019;-0.128;0.168;4.70932;45.15627;1.61341;455.16885;14.1;9.223;102.252;0.232;;;;;;;;;;;;1.4r1862;289;1502-6111;
Li;Mingming;2018060501;01.12.1986;05.06.2018;11:29:40;Right;;OK;15.5;527;1.128;7.201;0.170;22.190;-0.312;17.325;4.984;5.093;0.131;1.128;0.290;2.234;6.244;1.752;0.097;0.979;0.082;0.997;16.589;0.220;21.440;;OK;;OK;;OK;0.164;3.365;0.134;-0.016;-0.082;-0.011;-0.096;0.220;5.25860;33.66078;1.68168;616.28058;15.5;11.404;97.831;0.001;;;;;;;;;;;;1.4r1862;290;1502-6111;
Li;Mingming;2018060501;01.12.1986;05.06.2018;11:30:37;Left;;OK;14.5;524;1.156;7.157;0.172;22.241;-0.321;17.325;5.153;5.855;0.130;1.156;0.308;2.336;6.664;1.855;0.095;1.021;0.077;1.037;16.175;0.238;21.719;;OK;;OK;;OK;0.169;3.740;0.160;-0.016;-0.107;-0.014;-0.110;0.195;5.30455;41.32138;1.68489;509.43418;15.0;10.808;94.960;0.024;;;;;;;;;;;;1.4r1862;291;1502-6111;
Jiu;Kanglong;2018060502;24.05.1997;05.06.2018;16:01:40;Right;;OK;14.0;490;1.039;7.119;0.142;21.972;-0.248;17.556;4.788;5.809;0.112;1.039;0.382;2.188;5.740;1.685;0.084;0.831;0.082;0.864;16.125;0.303;21.207;;OK;;OK;;OK;0.162;2.748;0.164;-0.013;-0.078;-0.011;-0.094;0.217;5.15259;39.97465;1.71036;382.18157;15.5;10.920;91.642;0.735;;;;;;;;;;;;1.4r1862;292;1502-6111;
Jiu;Kanglong;2018060502;24.05.1997;05.06.2018;16:03:02;Right;;OK;13.5;488;1.131;6.988;0.143;22.021;-0.286;17.325;4.861;5.305;0.115;1.131;0.470;2.075;6.174;3.453;0.084;0.880;0.100;0.913;16.658;0.375;21.278;;OK;;OK;;OK;0.137;2.909;0.203;-0.011;-0.072;-0.018;-0.097;0.216;5.14420;40.29951;1.67353;349.64234;15.1;11.052;89.035;0.919;;;;;;;;;;;;1.4r1862;293;1502-6111;
Jiu;Kanglong;2018060502;24.05.1997;05.06.2018;16:04:02;Right;;Model Deviation!;12.5;494;1.202;6.854;0.158;22.344;-0.307;17.094;5.106;5.521;0.122;1.202;0.513;2.083;6.142;2.996;0.091;0.961;0.103;1.434;15.297;0.413;22.689;2;Model Deviation!;;OK;;OK;0.144;3.297;0.223;-0.012;-0.089;-0.014;-0.143;0.445;5.46161;40.16665;1.70131;292.35169;13.7;11.824;74.986;0.994;;;;;;;;;;;;1.4r1862;294;1502-6111;
Jiu;Kanglong;2018060502;24.05.1997;05.06.2018;16:04:56;Right;;OK;13.5;489;1.128;6.988;0.138;22.103;-0.283;17.094;4.859;5.349;0.095;1.128;0.488;1.998;6.076;3.879;0.075;0.885;0.096;0.893;16.914;0.393;21.996;;OK;;OK;;OK;0.125;2.956;0.194;-0.010;-0.079;-0.018;-0.094;0.220;5.35732;39.05335;1.77104;341.79479;14.9;10.994;98.783;0.659;;;;;;;;;;;;1.4r1862;295;1502-6111;
Jiu;Kanglong;2018060502;24.05.1997;05.06.2018;16:07:19;Left;;OK;10.0;426;1.356;6.545;0.178;22.524;-0.373;16.401;5.152;4.610;0.134;1.356;0.497;2.299;6.160;4.208;0.112;1.170;0.161;1.174;16.447;0.340;23.146;;OK;;OK;;OK;0.184;4.047;0.380;-0.019;-0.117;-0.049;-0.130;0.246;8.16829;65.91972;1.86604;196.59041;12.3;14.230;37.505;1.000;;;;;;;;;;;;1.4r1862;296;1502-6111;
Cheng;Chunyang;;20.04.1983;05.06.2018;18:17:59;Right;;Model Deviation!;7.0;388;1.717;6.455;0.228;23.191;-0.446;18.018;5.532;3.526;0.143;1.717;0.426;2.390;6.570;1.706;0.111;1.535;0.126;1.584;16.390;0.313;22.627;2;Model Deviation!;1;Model Deviation!;;OK;0.175;5.620;0.278;-0.025;-0.111;-0.025;-0.143;0.335;9.86010;223.14743;1.86904;39.21119;9.7;19.773;24.301;1.000;;;;;;;;;;;;1.4r1862;297;1502-6111;
Cheng;Chunyang;;20.04.1983;05.06.2018;18:19:13;Right;;Lost Points!;7.0;397;1.700;6.455;0.218;23.229;-0.420;16.863;5.353;3.920;0.146;1.700;0.488;2.226;6.600;3.703;0.111;1.463;0.135;1.501;15.571;0.364;24.349;2;Lost Points!;1;Alignment!;1;Model Deviation!;0.218;5.290;0.288;-0.019;-0.108;-0.006;-0.181;0.300;8.93291;203.94229;1.88920;43.42890;9.9;17.795;25.880;1.000;;;;;;;;;;;;1.4r1862;298;1502-6111;
Cheng;Chunyang;;20.04.1983;05.06.2018;18:20:05;Right;;Model Deviation!;7.0;395;1.644;6.439;0.201;23.167;-0.453;17.787;5.460;3.835;0.113;1.644;0.344;2.259;6.972;2.391;0.106;1.516;0.117;1.528;14.830;0.237;22.453;2;Model Deviation!;1;Model Deviation!;;OK;0.179;5.531;0.240;-0.020;-0.101;-0.030;-0.156;0.330;9.47283;225.81608;1.98501;42.07691;9.5;19.440;25.239;1.000;;;;;;;;;;;;1.4r1862;299;1502-6111;
Zhang;Ruilou;201711200843;29.11.2000;06.06.2018;09:05:46;Right;;OK;17.0;498;1.138;7.400;0.152;21.888;-0.285;17.556;4.830;5.650;0.148;1.138;0.446;2.382;5.964;2.455;0.105;0.907;0.107;0.912;16.417;0.341;21.499;;OK;;OK;;OK;0.174;3.029;0.241;-0.020;-0.109;-0.022;-0.115;0.220;5.45570;56.55727;1.68214;321.55794;18.3;11.134;86.989;0.971;;;;;;;;;;;;1.4r1862;300;1502-6111;
Zhang;Ruilou;201711200843;29.11.2000;06.06.2018;09:07:45;Left;;OK;15.5;492;1.181;7.178;0.157;22.260;-0.292;18.018;4.998;5.847;0.138;1.181;0.460;2.393;6.277;3.856;0.102;0.921;0.106;0.951;16.159;0.359;21.934;;OK;;OK;;OK;0.180;3.150;0.196;-0.019;-0.103;-0.020;-0.108;0.209;5.18513;52.14633;1.68001;338.71281;16.9;11.126;81.089;0.863;;;;;;;;;;;;1.4r1862;301;1502-6111;
Pan;Shuai;2018060601;28.03.1997;06.06.2018;09:28:10;Right;;OK;20.5;558;0.968;7.937;0.094;21.117;-0.236;18.249;4.383;5.351;0.142;0.968;0.391;2.373;5.293;2.297;0.096;0.730;0.098;0.754;15.433;0.297;22.132;;OK;;OK;;OK;0.188;2.251;0.144;-0.020;-0.087;-0.011;-0.108;0.194;3.96014;59.85700;1.57107;390.62786;19.9;8.772;129.992;0.043;;;;;;;;;;;;1.4r1862;302;1502-6111;
Pan;Shuai;2018060601;28.03.1997;06.06.2018;09:29:02;Left;;Model Deviation!;20.5;561;1.020;7.853;0.132;21.405;-0.230;18.018;4.466;5.360;0.150;1.020;0.430;2.466;5.699;3.761;0.104;0.780;0.101;0.802;16.240;0.336;20.860;2;Model Deviation!;;OK;;OK;0.190;2.478;0.197;-0.021;-0.098;-0.019;-0.127;0.202;4.08646;63.62374;1.56530;371.70753;19.4;9.327;119.158;0.034;;;;;;;;;;;;1.4r1862;303;1502-6111;
Pan;Shuai;2018060601;28.03.1997;06.06.2018;09:29:49;Left;;OK;21.5;561;0.962;8.030;0.112;21.160;-0.236;18.480;4.242;5.312;0.148;0.962;0.426;2.412;5.181;3.045;0.100;0.686;0.092;0.745;16.512;0.337;21.363;;OK;;OK;;OK;0.178;2.054;0.164;-0.022;-0.083;-0.017;-0.124;0.207;3.98671;57.22901;1.56426;385.27141;20.4;8.849;127.519;0.027;;;;;;;;;;;;1.4r1862;304;1502-6111;
Qi;Haipo;201804131537;24.06.1999;06.06.2018;09:55:30;Right;;OK;15.5;535;1.108;7.242;0.132;21.702;-0.287;17.787;5.032;6.794;0.136;1.108;0.343;2.205;6.540;2.820;0.095;0.921;0.088;0.957;15.399;0.258;21.174;;OK;;OK;;OK;0.144;3.333;0.142;-0.014;-0.119;-0.003;-0.162;0.179;4.12510;50.49370;1.56095;431.55511;15.8;8.057;99.447;0.067;;;;;;;;;;;;1.4r1862;305;1502-6111;
Qi;Haipo;201804131537;24.06.1999;06.06.2018;09:56:52;Left;;OK;18.5;531;1.024;7.693;0.091;21.305;-0.279;16.863;4.971;6.916;0.137;1.024;0.329;2.433;7.115;4.718;0.100;0.876;0.119;0.876;17.045;0.211;21.434;;OK;;OK;;OK;0.168;3.207;0.316;-0.019;-0.130;-0.024;-0.144;0.163;3.60923;45.10243;1.49537;390.35600;19.0;7.177;107.881;0.271;;;;;;;;;;;;1.4r1862;306;1502-6111;
Wang;Zhen;201804110939;17.12.2001;06.06.2018;10:59:13;Right;;OK;16.0;561;1.068;7.302;0.143;21.911;-0.264;17.094;5.184;6.735;0.145;1.068;0.341;2.431;6.813;2.601;0.104;0.936;0.116;0.939;16.758;0.227;21.609;;OK;;OK;;OK;0.182;3.458;0.226;-0.017;-0.130;-0.022;-0.135;0.173;4.21128;66.12413;1.56384;355.77831;15.6;9.089;99.493;0.387;;;;;;;;;;;;1.4r1862;307;1502-6111;
Wang;Zhen;201804110939;17.12.2001;06.06.2018;11:01:26;Left;;Model Deviation!;19.5;480;1.098;7.814;0.145;21.550;-0.289;16.632;4.285;4.885;0.195;1.098;0.467;2.537;3.458;3.458;0.146;0.958;0.133;0.963;32.065;0.340;24.673;2;Model Deviation!;1;Alignment!;1;Alignment!;0.286;3.096;0.313;-0.027;-0.130;-0.028;-0.165;0.503;6.28626;97.34164;1.70919;156.40685;21.2;9.690;65.148;1.000;;;;;;;;;;;;1.4r1862;308;15…
Wang;Zhen;201804110939;17.12.2001;06.06.2018;11:02:17;Left;;Model Deviation!;20.0;492;1.143;7.785;0.164;21.733;-0.303;17.094;4.457;2.453;0.139;1.143;0.423;2.936;5.440;2.595;0.150;1.105;0.219;2.406;20.668;0.289;17.896;2;Model Deviation!;1;Alignment!;1;Model Deviation!;0.301;2.818;0.374;-0.039;0.169;0.136;-0.170;0.653;6.82375;89.23679;2.29208;164.16923;21.1;14.179;66.207;0.302;;;;;;;;;;;;1.4r1862;3…
Wang;Zhen;201804110939;17.12.2001;06.06.2018;11:03:40;Left;;Model Deviation!;16.5;505;1.282;7.421;0.196;21.820;-0.318;17.094;4.840;4.308;0.195;1.282;0.502;2.581;6.012;3.810;0.155;1.107;0.183;1.113;15.406;0.324;23.029;1;Model Deviation!;1;Model Deviation!;;OK;0.311;3.576;0.431;-0.035;-0.132;-0.028;-0.139;0.259;7.65892;115.61985;1.76998;138.12704;18.0;13.718;58.717;1.000;;;;;;;;;;;;1.4r1862;310;150…
Sun;Erbei;2018060602;20.12.1990;06.06.2018;12:18:27;Right;;Model Deviation!;28.5;527;0.921;8.790;0.079;20.875;-0.265;16.170;4.298;4.346;0.228;0.921;0.346;1.969;4.872;1.483;0.069;0.662;0.070;0.662;16.312;0.293;20.239;2;Model Deviation!;1;Alignment!;2;Model Deviation!;0.074;1.876;0.100;-0.004;-0.040;-0.009;-0.064;0.241;2.85673;49.17987;1.37603;;28.1;9.193;189.299;;;;;;;;;;;;;1.4r1862;311;1502-6111;
Sun;Erbei;2018060602;20.12.1990;06.06.2018;12:22:51;Left;;OK;15.5;561;1.093;7.285;0.148;21.980;-0.267;17.556;4.999;6.282;0.128;1.093;0.413;2.245;6.615;3.797;0.092;0.904;0.099;0.918;16.605;0.315;22.842;;OK;;OK;;OK;0.163;3.195;0.197;-0.013;-0.106;-0.017;-0.120;0.189;4.41525;57.61787;1.59791;414.36737;14.9;9.610;112.899;0.032;;;;;;;;;;;;1.4r1862;312;1502-6111;
Sun;Erbei;2018060602;20.12.1990;06.06.2018;12:22:51;Left;;OK;15.5;561;1.093;7.285;0.148;21.980;-0.267;17.556;4.999;6.282;0.128;1.093;0.413;2.245;6.615;3.797;0.092;0.904;0.099;0.918;16.605;0.315;22.842;;OK;;OK;;OK;0.163;3.195;0.197;-0.013;-0.106;-0.017;-0.120;0.189;4.41525;57.61787;1.59791;414.36737;14.9;9.610;112.899;0.032;;;;;;;;;;;;1.4r1862;313;1502-6111;
Zhou;Yanyan;2018060701;06.08.1988;07.06.2018;11:24:31;Left;;Model Deviation!;15.5;902;1.241;7.253;0.055;22.306;-0.324;17.325;4.942;4.084;0.073;1.241;0.410;0.605;;;0.371;0.600;0.136;1.585;12.412;0.806;2.479;2;Model Deviation!;2;Model Deviation!;2;Std.Dev. (Sequence)!;0.161;1.848;0.361;0.194;0.175;-0.017;-0.147;0.582;5.63040;-298.41074;2.39137;256.72357;21.5;13.537;23.706;0.046;;;;;;;;;;;;1.4r1862;…
Zhou;Yanyan;2018060701;06.08.1988;07.06.2018;11:25:41;Left;;OK;16.5;562;1.115;7.307;0.152;22.195;-0.265;17.787;4.970;7.044;0.124;1.115;0.401;2.247;6.623;3.675;0.095;0.913;0.098;0.920;17.251;0.305;21.871;;OK;;OK;;OK;0.174;3.161;0.180;-0.017;-0.131;-0.018;-0.187;0.169;4.79783;37.63779;1.64860;587.61379;15.6;8.680;113.242;0.000;;;;;;;;;;;;1.4r1862;315;1502-6111;
Zhou;Yanyan;2018060701;06.08.1988;07.06.2018;11:26:50;Right;;OK;15.5;557;1.143;7.195;0.159;22.339;-0.279;17.325;5.110;7.182;0.128;1.143;0.466;2.244;6.680;2.192;0.090;0.949;0.099;0.959;16.685;0.367;22.229;;OK;;OK;;OK;0.177;3.444;0.218;-0.016;-0.143;-0.019;-0.187;0.179;4.63771;47.66800;1.61649;456.44889;15.2;8.500;116.001;0.005;;;;;;;;;;;;1.4r1862;316;1502-6111;
Zhou;Yanyan;2018060701;06.08.1988;07.06.2018;11:25:41;Left;;OK;16.5;562;1.115;7.307;0.152;22.195;-0.265;17.787;4.970;7.044;0.124;1.115;0.401;2.247;6.623;3.675;0.095;0.913;0.098;0.920;17.251;0.305;21.871;;OK;;OK;;OK;0.174;3.161;0.180;-0.017;-0.131;-0.018;-0.187;0.169;4.79783;37.63779;1.64860;587.61379;15.6;8.680;113.242;0.000;;;;;;;;;;;;1.4r1862;317;1502-6111;
Yuan;Haili;2018060701;17.09.1988;07.06.2018;11:34:17;Right;;OK;13.5;560;1.254;7.016;0.169;22.233;-0.356;17.556;5.460;6.804;0.133;1.254;0.445;2.318;7.126;2.654;0.095;1.075;0.113;1.112;16.300;0.333;22.075;;OK;;OK;;OK;0.165;4.216;0.236;-0.019;-0.159;-0.024;-0.217;0.177;4.65349;68.12432;1.61266;266.52677;13.3;9.177;96.991;0.705;;;;;;;;;;;;1.4r1862;318;1502-6111;
Yuan;Haili;2018060701;17.09.1988;07.06.2018;11:35:07;Left;;OK;14.5;553;1.196;7.106;0.157;22.271;-0.317;17.325;5.320;6.941;0.131;1.196;0.426;2.226;7.155;1.975;0.091;1.064;0.101;1.070;16.642;0.327;22.186;;OK;;OK;;OK;0.169;4.138;0.217;-0.017;-0.172;-0.019;-0.198;0.196;4.67090;57.77260;1.62408;428.00292;14.0;9.591;103.823;0.035;;;;;;;;;;;;1.4r1862;319;1502-6111;
Liu;Songling;2018051801;24.03.1997;07.06.2018;11:38:55;Right;;OK;12.0;501;1.218;6.809;0.169;23.019;-0.289;18.018;4.946;4.939;0.144;1.218;0.476;2.351;6.040;2.416;0.110;0.966;0.120;0.984;16.667;0.361;22.442;;OK;;OK;;OK;0.189;3.227;0.236;-0.018;-0.087;-0.021;-0.117;0.225;5.42498;105.13238;1.70638;181.95277;13.3;12.969;61.850;1.000;;;;;;;;;;;;1.4r1862;320;1502-6111;
Liu;Songling;2018051801;24.03.1997;07.06.2018;11:40:38;Left;;OK;12.0;484;1.349;6.770;0.173;22.786;-0.288;17.556;4.935;3.811;0.162;1.349;0.468;2.308;5.662;3.557;0.126;1.087;0.147;1.095;16.713;0.326;22.257;;OK;;OK;;OK;0.174;3.520;0.273;-0.025;-0.071;-0.035;-0.086;0.296;6.78188;118.03692;1.82793;102.99481;13.6;17.564;50.285;1.000;;;;;;;;;;;;1.4r1862;321;1502-6111;
Pei;Yiyuan;2018060702;15.04.1999;07.06.2018;11:44:07;Right;;OK;17.0;563;1.080;7.390;0.136;22.191;-0.225;17.556;4.732;6.746;0.135;1.080;0.409;2.231;5.980;2.228;0.092;0.829;0.089;0.835;17.177;0.322;22.028;;OK;;OK;;OK;0.178;2.813;0.180;-0.017;-0.115;-0.016;-0.122;0.193;4.00607;53.00328;1.56817;433.21317;16.5;9.118;120.700;0.004;;;;;;;;;;;;1.4r1862;322;1502-6111;
Pei;Yiyuan;2018060702;15.04.1999;07.06.2018;11:45:28;Left;;OK;17.5;560;1.078;7.510;0.122;21.761;-0.248;18.249;4.452;6.501;0.155;1.078;0.478;2.259;5.758;3.674;0.096;0.755;0.094;0.777;16.466;0.389;21.548;;OK;;OK;;OK;0.178;2.412;0.158;-0.017;-0.108;-0.011;-0.114;0.193;3.55361;50.39670;1.49390;456.10839;17.0;8.221;117.128;0.003;;;;;;;;;;;;1.4r1862;323;1502-6111;
Li;Yaxin;2018051701;17.12.1998;07.06.2018;12:09:12;Right;;OK;10.0;457;1.403;6.621;0.200;23.049;-0.371;17.556;5.338;4.755;0.148;1.403;0.435;2.198;6.602;1.785;0.109;1.220;0.116;1.242;16.510;0.329;22.516;;OK;;OK;;OK;0.150;4.371;0.184;-0.014;-0.093;-0.013;-0.122;0.264;6.63148;96.78617;1.79395;121.85494;12.2;15.498;43.557;1.000;;;;;;;;;;;;1.4r1862;324;1502-6111;
Li;Yaxin;2018051701;17.12.1998;07.06.2018;12:10:17;Left;;Alignment!;12.0;509;1.303;6.818;0.193;22.951;-0.351;17.325;5.449;5.549;0.133;1.303;0.403;2.336;7.028;2.911;0.095;1.131;0.109;1.145;16.787;0.310;22.100;1;Alignment!;1;Alignment!;1;Alignment!;0.217;4.224;0.252;-0.016;-0.114;-0.017;-0.123;0.219;5.44903;55.93020;1.69297;331.84221;13.0;12.225;71.592;0.867;;;;;;;;;;;;1.4r1862;325;1502-6111;
Li;Yaxin;2018051701;17.12.1998;07.06.2018;12:12:40;Left;;OK;12.0;491;1.325;6.772;0.178;22.856;-0.361;17.094;5.379;5.155;0.141;1.325;0.384;2.185;6.668;2.406;0.103;1.142;0.115;1.154;16.439;0.279;21.983;;OK;;OK;;OK;0.159;4.125;0.203;-0.015;-0.090;-0.021;-0.117;0.222;5.62053;65.68039;1.67617;269.87695;13.3;12.876;61.816;0.998;;;;;;;;;;;;1.4r1862;326;1502-6111;
Pei;Yiyuan;2018060702;15.04.1999;07.06.2018;11:45:28;Left;;OK;17.5;560;1.078;7.510;0.122;21.761;-0.248;18.249;4.452;6.501;0.155;1.078;0.478;2.259;5.758;3.674;0.096;0.755;0.094;0.777;16.466;0.389;21.548;;OK;;OK;;OK;0.178;2.412;0.158;-0.017;-0.108;-0.011;-0.114;0.193;3.55361;50.39670;1.49390;456.10839;17.0;8.221;117.128;0.003;;;;;;;;;;;;1.4r1862;327;1502-6111;
Pei;Yiyuan;2018060702;15.04.1999;07.06.2018;11:44:07;Right;;OK;17.0;563;1.080;7.390;0.136;22.191;-0.225;17.556;4.732;6.746;0.135;1.080;0.409;2.231;5.980;2.228;0.092;0.829;0.089;0.835;17.177;0.322;22.028;;OK;;OK;;OK;0.178;2.813;0.180;-0.017;-0.115;-0.016;-0.122;0.193;4.00607;53.00328;1.56817;433.21317;16.5;9.118;120.700;0.004;;;;;;;;;;;;1.4r1862;328;1502-6111;
Sun;Yongwei;2018060801;29.11.1974;08.06.2018;08:31:23;Right;;OK;17.0;530;0.983;7.439;0.149;21.844;-0.233;16.863;5.068;7.385;0.133;0.983;0.390;2.228;6.064;1.909;0.090;0.839;0.081;0.846;16.157;0.310;21.470;;OK;;OK;;OK;0.160;2.964;0.137;-0.015;-0.099;-0.014;-0.101;0.192;4.65303;82.03878;1.65207;244.26115;16.8;9.328;119.156;0.686;;;;;;;;;;;;1.4r1862;329;1502-6111;
Sun;Yongwei;2018060801;29.11.1974;08.06.2018;08:32:26;Left;;OK;15.0;513;1.034;7.202;0.148;22.125;-0.240;18.018;4.914;6.147;0.117;1.034;0.408;2.113;6.382;3.471;0.082;0.810;0.079;0.868;15.947;0.334;21.491;;OK;;OK;;OK;0.146;2.745;0.151;-0.013;-0.067;-0.011;-0.102;0.198;4.94277;87.33368;1.67510;236.13320;15.3;9.846;113.389;0.922;;;;;;;;;;;;1.4r1862;330;1502-6111;
Liu;Wenju;2018051601;07.07.2001;08.06.2018;09:53:19;Right;;Alignment!;17.5;450;1.103;7.500;0.132;21.643;-0.227;17.325;4.621;3.948;0.161;1.103;0.450;2.287;5.279;2.358;0.117;0.902;0.124;0.908;16.688;0.327;21.539;1;Alignment!;1;Alignment!;1;Alignment!;0.211;2.753;0.206;-0.019;-0.069;-0.020;-0.083;0.291;5.81301;118.68358;1.74752;105.82692;19.9;14.427;70.187;1.000;;;;;;;;;;;;1.4r1862;331;1502-6111;
Liu;Wenju;2018051601;07.07.2001;08.06.2018;09:54:08;Right;;Alignment!;18.5;457;1.135;7.535;0.135;21.233;-0.257;16.632;4.578;4.138;0.169;1.135;0.474;2.341;5.419;2.676;0.125;0.925;0.139;0.933;16.554;0.349;22.560;1;Alignment!;1;Model Deviation!;1;Alignment!;0.247;2.774;0.291;-0.020;-0.088;-0.024;-0.096;0.286;5.79431;111.70835;1.77714;102.57691;20.5;13.048;68.729;1.000;;;;;;;;;;;;1.4r1862;332;1502-61…
Liu;Wenju;2018051601;07.07.2001;08.06.2018;09:55:05;Left;;OK;15.5;511;1.086;7.202;0.149;22.181;-0.252;17.325;4.928;6.320;0.128;1.086;0.409;2.184;6.444;3.510;0.091;0.885;0.094;0.905;16.315;0.319;21.628;;OK;;OK;;OK;0.130;3.112;0.163;-0.014;-0.107;-0.015;-0.117;0.193;4.92142;64.19442;1.65415;299.94920;16.4;10.214;96.490;0.886;;;;;;;;;;;;1.4r1862;333;1502-6111;
Yang;QiXin;2018060802;17.01.1985;08.06.2018;10:44:07;Right;;OK;16.5;532;1.099;7.383;0.153;21.958;-0.284;16.632;5.110;6.109;0.130;1.099;0.306;2.200;6.412;1.831;0.088;0.967;0.089;0.967;16.810;0.223;21.430;;OK;;OK;;OK;0.157;3.414;0.177;-0.014;-0.097;-0.017;-0.105;0.217;4.56182;52.68913;1.62526;400.59326;16.3;10.270;115.883;0.019;;;;;;;;;;;;1.4r1862;334;1502-6111;
Yang;QiXin;2018060802;17.01.1985;08.06.2018;10:46:05;Left;;OK;16.5;535;1.060;7.430;0.150;22.012;-0.287;16.401;5.040;6.046;0.125;1.060;0.281;2.341;6.692;3.796;0.095;0.952;0.100;0.952;16.669;0.186;21.520;;OK;;OK;;OK;0.170;3.433;0.203;-0.016;-0.110;-0.020;-0.111;0.204;4.68907;44.74544;1.62676;486.29596;16.4;10.105;109.104;0.011;;;;;;;;;;;;1.4r1862;335;1502-6111;
Liu;Xiaozhen;201709241856;14.04.2001;08.06.2018;11:51:33;Right;;OK;14.5;528;1.189;7.126;0.151;22.225;-0.301;17.787;4.914;6.427;0.132;1.189;0.476;2.196;6.149;2.428;0.089;0.883;0.100;0.895;14.770;0.386;21.469;;OK;;OK;;OK;0.171;3.035;0.229;-0.015;-0.118;-0.023;-0.139;0.185;4.37864;48.65294;1.58192;318.67286;15.0;9.543;98.700;0.449;;;;;;;;;;;;1.4r1862;336;1502-6111;
Liu;Xiaozhen;201709241856;14.04.2001;08.06.2018;11:53:13;Left;;Alignment!;14.0;471;1.343;7.050;0.184;22.256;-0.374;16.863;4.931;4.182;0.166;1.343;0.468;2.530;5.798;3.877;0.135;1.094;0.158;1.106;16.379;0.328;21.692;1;Alignment!;1;Alignment!;1;Alignment!;0.249;3.520;0.320;-0.028;-0.114;-0.033;-0.145;0.266;7.56234;106.20169;1.78426;144.60388;15.8;14.561;51.799;1.000;;;;;;;;;;;;1.4r1862;337;1502-6111;
Liu;Xiaozhen;201709241856;14.04.2001;08.06.2018;11:54:24;Left;;Alignment!;12.0;470;1.412;6.862;0.192;22.677;-0.393;16.401;4.984;3.766;0.144;1.412;0.420;2.249;5.880;3.649;0.113;1.189;0.143;1.191;16.147;0.304;21.460;1;Alignment!;1;Alignment!;1;Alignment!;0.217;3.904;0.315;-0.021;-0.106;-0.031;-0.170;0.304;8.10795;130.13831;1.89946;114.47170;13.8;16.387;52.807;1.000;;;;;;;;;;;;1.4r1862;338;1502-6111;
Feng;Yong;2018052401;01.12.1996;09.06.2018;10:42:25;Left;;OK;11.5;471;1.283;6.727;0.172;22.612;-0.284;18.018;4.971;5.106;0.153;1.283;0.513;2.208;5.890;3.832;0.115;1.024;0.103;1.043;15.173;0.414;22.334;;OK;;OK;;OK;0.176;3.362;0.212;-0.016;-0.092;-0.016;-0.146;0.229;7.46800;68.23918;1.79398;243.99874;13.6;12.914;51.303;1.000;;;;;;;;;;;;1.4r1862;339;1502-6111;
Wang;Kun;2018053102;06.05.1990;11.06.2018;09:29:09;Right;;OK;12.5;474;1.148;6.869;0.160;22.350;-0.247;17.556;5.082;6.623;0.119;1.148;0.437;2.140;6.384;2.339;0.084;0.907;0.096;0.912;17.134;0.341;22.216;;OK;;OK;;OK;0.158;3.279;0.234;-0.014;-0.095;-0.020;-0.137;0.203;4.97201;75.08543;1.63061;217.41849;14.3;9.802;79.060;0.998;;;;;;;;;;;;1.4r1862;340;1502-6111;
Wang;Kun;2018053102;06.05.1990;11.06.2018;09:30:22;Right;;OK;11.0;475;1.098;6.742;0.162;22.861;-0.290;17.556;5.278;7.009;0.124;1.098;0.371;2.171;6.818;2.877;0.086;0.973;0.116;0.973;17.320;0.255;23.095;;OK;;OK;;OK;0.125;3.744;0.242;-0.015;-0.139;-0.028;-0.151;0.180;4.90420;78.17448;1.60313;212.43576;13.0;9.074;68.867;1.000;;;;;;;;;;;;1.4r1862;341;1502-6111;
Wang;Kun;2018053102;06.05.1990;11.06.2018;09:31:45;Right;;OK;10.5;474;1.116;6.670;0.158;22.598;-0.214;16.401;4.998;5.593;0.113;1.116;0.456;2.026;6.468;3.394;0.078;0.921;0.098;0.935;15.431;0.361;23.054;;OK;;OK;;OK;0.110;3.275;0.200;-0.012;-0.096;-0.018;-0.146;0.193;4.96022;78.68655;1.62752;211.29448;12.1;10.335;70.603;1.000;;;;;;;;;;;;1.4r1862;342;1502-6111;
Liu;Kaiyuan;2018061101;13.06.2000;11.06.2018;10:17:37;Right;;OK;13.5;580;1.109;7.050;0.155;22.578;-0.302;18.249;4.957;7.444;0.127;1.109;0.453;2.340;6.441;3.271;0.094;0.884;0.121;0.926;16.031;0.335;22.268;;OK;;OK;;OK;0.140;3.248;0.259;-0.017;-0.144;-0.027;-0.177;0.163;4.26210;41.92773;1.54601;494.65641;13.0;8.422;101.052;0.018;;;;;;;;;;;;1.4r1862;343;1502-6111;
Liu;Kaiyuan;2018061101;13.06.2000;11.06.2018;10:19:11;Left;;OK;14.0;586;1.144;7.055;0.166;22.618;-0.286;17.325;5.096;6.545;0.136;1.144;0.494;2.422;6.821;3.924;0.098;0.943;0.125;0.951;16.950;0.370;22.725;;OK;;OK;;OK;0.188;3.472;0.303;-0.018;-0.142;-0.030;-0.168;0.164;4.18057;43.37945;1.54134;612.05396;13.3;8.441;101.823;0.000;;;;;;;;;;;;1.4r1862;344;1502-6111;
Liu;Kaiyuan;2018061101;13.06.2000;11.06.2018;10:17:37;Right;;OK;13.5;580;1.109;7.050;0.155;22.578;-0.302;18.249;4.957;7.444;0.127;1.109;0.453;2.340;6.441;3.271;0.094;0.884;0.121;0.926;16.031;0.335;22.268;;OK;;OK;;OK;0.140;3.248;0.259;-0.017;-0.144;-0.027;-0.177;0.163;4.26210;41.92773;1.54601;494.65641;13.0;8.422;101.052;0.018;;;;;;;;;;;;1.4r1862;345;1502-6111;
Sun;Pengyang;2018061102;27.01.1999;11.06.2018;10:21:26;Left;;OK;13.5;564;1.170;7.044;0.166;22.739;-0.315;17.094;5.180;6.441;0.130;1.170;0.370;2.337;7.086;3.095;0.096;1.039;0.089;1.042;16.942;0.285;22.486;;OK;;OK;;OK;0.168;3.980;0.201;-0.017;-0.171;-0.020;-0.175;0.177;4.45685;42.41022;1.57906;548.19082;13.4;9.807;95.432;0.003;;;;;;;;;;;;1.4r1862;346;1502-6111;
Sun;Pengyang;2018061102;27.01.1999;11.06.2018;10:23:10;Right;;OK;13.5;562;1.201;7.040;0.164;22.567;-0.312;17.556;5.241;6.577;0.142;1.201;0.426;2.548;7.133;2.816;0.107;1.030;0.122;1.044;16.714;0.312;22.258;;OK;;OK;;OK;0.223;3.882;0.285;-0.023;-0.173;-0.031;-0.199;0.172;4.32178;49.31381;1.58036;407.80806;13.3;9.150;84.677;0.115;;;;;;;;;;;;1.4r1862;347;1502-6111;
Mao;Hanke;2018061103;30.10.2000;11.06.2018;16:22:53;Left;;OK;12.5;519;1.291;6.915;0.179;22.619;-0.325;17.094;5.518;5.993;0.125;1.291;0.439;2.210;7.294;3.988;0.087;1.118;0.091;1.137;16.777;0.355;22.321;;OK;;OK;;OK;0.154;4.343;0.201;-0.012;-0.123;-0.013;-0.157;0.194;5.32125;30.60139;1.65939;544.41428;13.6;10.820;86.437;0.014;;;;;;;;;;;;1.4r1862;348;1502-6111;
Mao;Hanke;2018061103;30.10.2000;11.06.2018;16:23:48;Right;;OK;11.5;520;1.284;6.767;0.156;22.635;-0.350;16.863;5.670;6.277;0.108;1.284;0.337;2.063;7.322;2.279;0.078;1.175;0.078;1.175;16.610;0.259;22.616;;OK;;OK;;OK;0.143;4.734;0.186;-0.012;-0.142;-0.017;-0.149;0.182;5.69207;28.77442;1.69277;540.99711;12.5;10.569;89.183;0.168;;;;;;;;;;;;1.4r1862;349;1502-6111;
Chang;Haokuan;2018053008;14.01.1997;11.06.2018;16:38:23;Right;;OK;17.5;537;0.970;7.505;0.107;21.748;-0.246;16.863;4.877;6.483;0.117;0.970;0.328;2.006;6.027;2.277;0.082;0.855;0.102;0.855;17.017;0.227;21.637;;OK;;OK;;OK;0.138;2.919;0.188;-0.014;-0.120;-0.018;-0.122;0.198;4.49177;45.46828;1.62770;465.45039;17.6;9.317;129.844;0.017;;;;;;;;;;;;1.4r1862;350;1502-6111;
Chang;Haokuan;2018053008;14.01.1997;11.06.2018;16:40:45;Left;;OK;16.5;544;1.063;7.362;0.137;22.087;-0.274;16.863;4.999;6.344;0.137;1.063;0.348;2.282;6.570;3.835;0.094;0.918;0.096;0.918;17.084;0.254;21.935;;OK;;OK;;OK;0.191;3.190;0.214;-0.018;-0.121;-0.019;-0.131;0.206;4.37374;40.39719;1.57395;548.19863;16.3;9.475;108.950;0.003;;;;;;;;;;;;1.4r1862;351;1502-6111;
Qi;Jie;2018061104;08.07.1978;11.06.2018;17:01:34;Right;;OK;12.5;456;1.238;6.849;0.168;22.208;-0.310;16.863;5.349;5.528;0.136;1.238;0.351;2.344;6.413;2.756;0.105;1.131;0.128;1.131;17.063;0.227;23.300;;OK;;OK;;OK;0.167;4.115;0.264;-0.020;-0.102;-0.030;-0.135;0.214;6.38657;52.27140;1.69272;296.71562;14.1;11.409;60.484;1.000;;;;;;;;;;;;1.4r1862;352;1502-6111;
Qi;Jie;2018061104;08.07.1978;11.06.2018;17:02:43;Left;;OK;13.5;484;1.257;6.985;0.156;22.015;-0.296;17.787;5.307;6.226;0.128;1.257;0.501;2.354;6.707;3.582;0.097;1.028;0.116;1.044;17.048;0.387;21.899;;OK;;OK;;OK;0.165;3.833;0.290;-0.017;-0.123;-0.023;-0.162;0.184;5.43038;27.24300;1.66189;362.72875;14.8;9.776;78.606;0.963;;;;;;;;;;;;1.4r1862;353;1502-6111;
Zhang;Di;2018061105;14.07.1998;11.06.2018;18:04:04;Left;;Model Deviation!;14.0;438;1.309;7.084;0.204;22.013;-0.353;17.094;5.054;4.003;0.139;1.309;0.361;2.284;5.867;1.692;0.106;1.140;0.108;1.145;15.924;0.262;21.006;1;Model Deviation!;1;Model Deviation!;;OK;0.176;3.781;0.207;-0.019;-0.071;-0.025;-0.086;0.283;8.05383;98.83400;1.82194;120.50143;16.8;15.276;62.944;1.000;;;;;;;;;;;;1.4r1862;354;1502-61…
Zhang;Di;2018061105;14.07.1998;11.06.2018;18:05:49;Left;;Model Deviation!;14.5;434;1.307;7.146;0.223;22.046;-0.348;16.170;5.082;4.195;0.151;1.307;0.387;2.455;6.006;2.366;0.111;1.138;0.097;1.138;16.366;0.297;21.679;1;Model Deviation!;1;Model Deviation!;;OK;0.173;3.869;0.200;-0.019;-0.074;-0.018;-0.084;0.290;7.66449;100.21044;1.80593;109.11166;17.3;15.130;61.289;1.000;;;;;;;;;;;;1.4r1862;355;1502-6…
Zhang;Di;2018061105;14.07.1998;11.06.2018;18:06:45;Left;;Model Deviation!;13.0;437;1.378;6.964;0.227;22.408;-0.400;17.094;5.196;3.866;0.140;1.378;0.377;2.329;6.038;2.420;0.114;1.232;0.123;1.232;16.639;0.261;21.490;1;Model Deviation!;1;Model Deviation!;;OK;0.183;4.140;0.207;-0.020;-0.073;-0.026;-0.084;0.296;8.37800;106.44228;1.85366;114.75419;15.5;16.611;52.943;1.000;;;;;;;;;;;;1.4r1862;356;1502-6…
Zhang;Yingfan;2018061201;09.10.1998;12.06.2018;10:57:42;Right;;Model Deviation!;14.0;473;1.167;7.037;0.175;22.143;-0.300;16.401;4.999;4.848;0.139;1.167;0.324;;;;0.191;1.025;0.121;1.025;15.486;0.220;20.106;1;Model Deviation!;1;Model Deviation!;;OK;0.469;3.353;0.132;-0.048;-0.072;-0.011;-0.093;0.248;5.64681;59.81169;1.68116;263.15113;15.8;12.487;35.466;1.000;;;;;;;;;;;;1.4r1862;357;1502-6111;
Zhang;Yingfan;2018061201;09.10.1998;12.06.2018;10:58:32;Right;;OK;13.5;480;1.143;7.026;0.166;22.326;-0.271;16.632;5.111;5.241;0.136;1.143;0.337;2.278;6.035;5.849;0.098;0.989;0.225;1.004;15.554;0.219;19.943;;OK;;OK;;OK;0.188;3.385;0.582;-0.016;-0.088;-0.055;-0.110;0.211;5.64110;59.66400;1.70415;265.43375;15.2;11.778;72.711;0.999;;;;;;;;;;;;1.4r1862;358;1502-6111;
Zhang;Yingfan;2018061201;09.10.1998;12.06.2018;10:59:51;Left;;OK;11.0;427;1.349;6.721;0.207;22.768;-0.380;17.325;5.068;4.073;0.159;1.349;0.366;2.392;6.105;3.115;0.125;1.178;0.140;1.178;16.005;0.240;21.549;;OK;;OK;;OK;0.200;3.943;0.269;-0.025;-0.090;-0.035;-0.105;0.283;8.32585;96.74314;1.79013;130.57422;13.7;16.097;38.761;1.000;;;;;;;;;;;;1.4r1862;359;1502-6111;
Wu ;Shuai ;2018061201;06.01.2000;12.06.2018;11:57:40;Right;;Model Deviation!;18.5;507;0.986;7.632;0.126;21.493;-0.224;18.018;4.944;7.073;0.124;0.986;0.375;2.195;6.147;2.280;0.086;0.804;0.090;0.821;15.343;0.295;24.121;2;Model Deviation!;;OK;;OK;0.160;2.847;0.204;-0.012;-0.101;-0.020;-0.107;0.390;4.53798;29.06626;1.60763;673.11993;19.5;8.766;117.034;0.000;;;;;;;;;;;;1.4r1862;360;1502-6111;
Wu ;Shuai ;2018061201;06.01.2000;12.06.2018;11:59:51;Right;;Model Deviation!;16.0;505;1.060;7.309;0.134;21.941;-0.218;18.018;5.153;6.973;0.112;1.060;0.395;2.219;6.344;1.685;0.083;0.887;0.085;0.925;15.635;0.318;24.413;2;Model Deviation!;;OK;;OK;0.174;3.162;0.193;-0.013;-0.109;-0.014;-0.147;0.301;4.66178;30.00765;1.62578;550.07548;16.9;8.915;107.581;0.005;;;;;;;;;;;;1.4r1862;361;1502-6111;
Wu ;Shuai ;2018061201;06.01.2000;12.06.2018;12:01:35;Left;;OK;16.0;506;1.055;7.264;0.140;21.995;-0.228;18.018;5.082;7.078;0.122;1.055;0.428;2.140;6.739;4.175;0.084;0.871;0.095;0.930;15.045;0.349;24.747;;OK;;OK;;OK;0.135;3.140;0.188;-0.013;-0.109;-0.016;-0.148;0.175;4.64766;27.36480;1.61811;693.20754;16.9;8.642;105.947;0.000;;;;;;;;;;;;1.4r1862;362;1502-6111;
Wu ;Shuai ;2018061201;06.01.2000;12.06.2018;12:02:41;Right;;OK;15.5;507;1.100;7.254;0.138;21.869;-0.237;17.325;5.264;6.725;0.115;1.100;0.430;2.129;6.482;3.069;0.073;0.916;0.092;0.918;17.144;0.348;24.767;;OK;;OK;;OK;0.146;3.315;0.226;-0.008;-0.104;-0.017;-0.136;0.183;4.45575;28.53855;1.66741;617.51823;16.8;8.961;121.664;0.000;;;;;;;;;;;;1.4r1862;363;1502-6111;
Li;Xin;2018061203;08.10.1994;12.06.2018;12:22:39;Right;;Alignment!;15.0;538;1.199;7.162;0.179;22.454;-0.342;17.094;5.168;5.728;0.127;1.199;0.356;2.192;6.554;2.125;0.092;1.044;0.100;1.052;16.494;0.261;21.807;1;Alignment!;1;Alignment!;1;Alignment!;0.189;3.674;0.227;-0.015;-0.124;-0.015;-0.153;0.196;5.32563;43.96041;1.73704;419.25866;15.1;10.406;101.079;0.019;;;;;;;;;;;;1.4r1862;364;1502-6111;
Li;Xin;2018061203;08.10.1994;12.06.2018;12:23:58;Right;;OK;14.5;536;1.171;7.140;0.166;22.345;-0.297;17.787;5.180;5.943;0.124;1.171;0.350;2.160;6.398;1.967;0.090;1.011;0.092;1.014;16.984;0.268;21.604;;OK;;OK;;OK;0.162;3.644;0.189;-0.017;-0.115;-0.018;-0.119;0.219;5.22966;46.53158;1.70073;471.62639;15.0;11.200;102.333;0.018;;;;;;;;;;;;1.4r1862;365;1502-6111;
Li;Xin;2018061203;08.10.1994;12.06.2018;12:25:01;Left;;Alignment!;15.0;550;1.158;7.204;0.172;22.254;-0.330;17.094;5.278;5.949;0.123;1.158;0.272;2.259;6.653;3.877;0.094;1.050;0.105;1.054;16.850;0.178;21.470;1;Alignment!;1;Alignment!;1;Alignment!;0.192;3.765;0.199;-0.015;-0.133;-0.013;-0.133;0.201;5.42359;34.51892;1.71967;639.36559;15.0;10.645;103.497;0.000;;;;;;;;;;;;1.4r1862;366;1502-6111;
Li;Xin;2018061203;08.10.1994;12.06.2018;12:25:58;Left;;Alignment!;15.5;522;1.203;7.217;0.167;22.340;-0.322;17.556;5.294;6.153;0.126;1.203;0.358;2.316;6.889;4.244;0.095;1.057;0.090;1.071;16.607;0.269;21.920;1;Alignment!;1;Alignment!;1;Alignment!;0.171;3.929;0.221;-0.015;-0.133;-0.015;-0.138;0.208;5.30241;49.76704;1.66515;404.70808;15.9;10.581;95.363;0.328;;;;;;;;;;;;1.4r1862;367;1502-6111;
Li;Xin;2018061203;08.10.1994;12.06.2018;12:27:10;Left;;OK;14.5;521;1.197;7.136;0.172;22.311;-0.316;16.632;5.324;6.034;0.125;1.197;0.355;2.234;6.846;4.283;0.093;1.079;0.083;1.081;16.560;0.277;21.873;;OK;;OK;;OK;0.170;4.025;0.199;-0.015;-0.140;-0.013;-0.150;0.201;5.25862;50.58673;1.67518;395.27667;15.0;10.468;93.205;0.304;;;;;;;;;;;;1.4r1862;368;1502-6111;
Zhang;Di;2018061105;14.07.1998;11.06.2018;18:04:04;Left;;Model Deviation!;14.0;438;1.309;7.084;0.204;22.013;-0.353;17.094;5.054;4.003;0.139;1.309;0.361;2.284;5.867;1.692;0.106;1.140;0.108;1.145;15.924;0.262;21.006;1;Model Deviation!;1;Model Deviation!;;OK;0.176;3.781;0.207;-0.019;-0.071;-0.025;-0.086;0.283;8.05383;98.83400;1.82194;120.50143;16.8;15.276;62.944;1.000;;;;;;;;;;;;1.4r1862;369;1502-61…
Zhang;Di;2018061105;14.07.1998;11.06.2018;18:05:49;Left;;Model Deviation!;14.5;434;1.307;7.146;0.223;22.046;-0.348;16.170;5.082;4.195;0.151;1.307;0.387;2.455;6.006;2.366;0.111;1.138;0.097;1.138;16.366;0.297;21.679;1;Model Deviation!;1;Model Deviation!;;OK;0.173;3.869;0.200;-0.019;-0.074;-0.018;-0.084;0.290;7.66449;100.21044;1.80593;109.11166;17.3;15.130;61.289;1.000;;;;;;;;;;;;1.4r1862;370;1502-6…
Zhang;Di;2018061105;14.07.1998;13.06.2018;09:14:37;Left;;Alignment!;16.5;456;1.140;7.387;0.169;21.669;-0.330;16.632;4.789;4.564;0.159;1.140;0.325;2.230;5.420;2.141;0.111;0.993;0.119;1.003;14.597;0.214;20.834;1;Alignment!;1;Model Deviation!;1;Alignment!;0.208;3.090;0.220;-0.016;-0.076;-0.030;-0.088;0.275;6.22974;90.60808;1.76048;121.62797;18.7;13.354;72.683;1.000;;;;;;;;;;;;1.4r1862;371;1502-6111;
Zhang;Di;2018061105;14.07.1998;13.06.2018;09:15:27;Left;;Alignment!;16.0;453;1.288;7.307;0.213;22.044;-0.356;17.787;4.889;3.710;0.171;1.288;0.350;2.385;5.604;2.350;0.125;1.117;0.123;1.136;16.002;0.243;21.546;1;Alignment!;1;Model Deviation!;1;Alignment!;0.213;3.514;0.240;-0.023;-0.059;-0.031;-0.077;0.298;7.02267;101.03983;1.79383;122.84197;18.2;15.856;61.829;1.000;;;;;;;;;;;;1.4r1862;372;1502-6111;
Zhang;Di;2018061105;14.07.1998;13.06.2018;09:17:04;Right;;Alignment!;15.5;416;1.174;7.265;0.169;21.812;-0.259;17.325;4.568;3.945;0.167;1.174;0.407;2.247;5.409;2.432;0.113;0.975;0.127;0.983;16.464;0.280;21.546;1;Alignment!;1;Alignment!;1;Alignment!;0.187;2.971;0.254;-0.018;-0.087;-0.032;-0.107;0.269;5.98743;81.58261;1.79769;100.63411;18.4;14.599;61.329;1.000;;;;;;;;;;;;1.4r1862;373;1502-6111;
Zhang;Di;2018061105;14.07.1998;13.06.2018;09:15:27;Left;;Alignment!;16.0;453;1.288;7.307;0.213;22.044;-0.356;17.787;4.889;3.710;0.171;1.288;0.350;2.385;5.604;2.350;0.125;1.117;0.123;1.136;16.002;0.243;21.546;1;Alignment!;1;Model Deviation!;1;Alignment!;0.213;3.514;0.240;-0.023;-0.059;-0.031;-0.077;0.298;7.02267;101.03983;1.79383;122.84197;18.2;15.856;61.829;1.000;;;;;;;;;;;;1.4r1862;374;1502-6111;
Wang;Yuqian;201711281207;25.07.2000;13.06.2018;09:30:00;Right;;Alignment!;11.5;399;1.378;6.737;0.147;22.282;-0.259;17.325;5.033;5.065;0.256;1.378;0.511;2.532;6.449;2.360;0.166;1.127;0.160;1.145;15.304;0.354;22.696;1;Alignment!;1;Alignment!;1;Alignment!;0.200;3.806;0.222;-0.030;-0.143;-0.026;-0.171;0.235;4.56392;98.65573;1.52960;96.25135;14.3;12.844;26.241;1.000;;;;;;;;;;;;1.4r1862;375;1502-6111;
Wang;Yuqian;201711281207;25.07.2000;13.06.2018;09:31:00;Left;;OK;15.0;457;1.084;7.191;0.159;21.899;-0.284;16.863;5.013;5.555;0.126;1.084;0.284;2.192;6.300;3.580;0.093;0.967;0.080;0.974;16.288;0.206;21.601;;OK;;OK;;OK;0.162;3.398;0.147;-0.015;-0.105;-0.011;-0.114;0.224;5.53278;55.32352;1.70093;275.88836;17.1;11.041;79.166;0.996;;;;;;;;;;;;1.4r1862;376;1502-6111;
Liu;Qingyang;2018061302;08.03.2000;13.06.2018;09:33:26;Right;;OK;15.0;572;1.118;7.182;0.142;22.307;-0.284;16.863;5.283;6.393;0.112;1.118;0.366;2.134;6.763;2.596;0.086;0.960;0.107;0.960;16.746;0.261;22.059;;OK;;OK;;OK;0.158;3.516;0.233;-0.015;-0.099;-0.020;-0.131;0.196;4.10706;46.44462;1.61601;513.86288;14.5;9.525;119.684;0.000;;;;;;;;;;;;1.4r1862;377;1502-6111;
Liu;Qingyang;2018061302;08.03.2000;13.06.2018;09:34:34;Left;;Alignment!;17.5;573;0.961;7.559;0.120;21.752;-0.246;17.094;4.889;7.119;0.106;0.961;0.348;2.462;6.651;4.104;0.093;0.799;0.111;0.799;16.978;0.238;21.829;1;Alignment!;1;Alignment!;1;Alignment!;0.221;2.787;0.325;-0.018;-0.107;-0.022;-0.126;0.150;4.06636;40.42619;1.59476;634.87177;16.8;7.158;125.134;0.000;;;;;;;;;;;;1.4r1862;378;1502-6111;
Liu;Qingyang;2018061302;08.03.2000;13.06.2018;09:35:14;Left;;OK;16.0;568;1.002;7.332;0.137;21.931;-0.219;17.787;4.902;7.416;0.135;1.002;0.435;2.217;6.279;3.593;0.091;0.803;0.112;0.824;16.931;0.324;22.244;;OK;;OK;;OK;0.159;2.833;0.240;-0.014;-0.115;-0.025;-0.135;0.174;3.97338;40.94158;1.54545;581.67056;15.5;8.255;116.608;0.000;;;;;;;;;;;;1.4r1862;379;1502-6111;
Wang;Kun;2018053102;06.05.1990;13.06.2018;09:36:46;Right;;Alignment!;14.5;460;0.986;7.179;0.146;21.417;-0.255;17.094;4.665;5.739;0.130;0.986;0.394;2.199;5.857;2.597;0.090;0.792;0.095;0.818;14.668;0.303;22.291;1;Alignment!;1;Alignment!;1;Alignment!;0.154;2.621;0.224;-0.014;-0.099;-0.015;-0.120;0.195;4.45709;80.13627;1.59223;189.97270;16.7;8.849;83.722;0.998;;;;;;;;;;;;1.4r1862;380;1502-6111;
Wang;Kun;2018053102;06.05.1990;13.06.2018;09:37:33;Right;;OK;13.5;464;1.037;6.960;0.153;21.844;-0.281;17.094;4.900;6.567;0.122;1.037;0.417;2.067;6.188;2.677;0.086;0.850;0.100;0.854;16.495;0.324;22.963;;OK;;OK;;OK;0.118;2.995;0.247;-0.012;-0.103;-0.016;-0.127;0.181;4.88143;77.48530;1.63965;215.00143;15.2;9.189;80.493;0.998;;;;;;;;;;;;1.4r1862;381;1502-6111;
Han;Yang;2018061303;15.04.1994;13.06.2018;10:35:07;Right;;Alignment!;16.5;448;1.151;7.370;0.156;21.886;-0.263;18.249;4.749;4.406;0.147;1.151;0.417;2.392;5.563;2.729;0.104;0.896;0.099;0.939;16.780;0.323;21.400;1;Alignment!;1;Model Deviation!;1;Alignment!;0.182;2.836;0.215;-0.019;-0.055;-0.022;-0.070;0.253;5.56663;71.97673;1.68681;167.82998;18.6;13.012;76.557;1.000;;;;;;;;;;;;1.4r1862;382;1502-6111;
Han;Yang;2018061303;15.04.1994;13.06.2018;10:37:09;Right;;Model Deviation!;17.0;459;1.092;7.482;0.150;21.265;-0.322;16.632;4.978;5.897;0.144;1.092;0.382;2.458;6.068;2.719;0.094;0.912;0.115;0.918;16.517;0.274;20.906;1;Model Deviation!;1;Model Deviation!;;OK;0.186;3.113;0.266;-0.019;-0.079;-0.025;-0.082;0.229;5.19070;64.03244;1.64000;175.53872;19.7;11.146;91.972;0.999;;;;;;;;;;;;1.4r1862;383;1502-6…
Han;Yang;2018061303;15.04.1994;13.06.2018;10:38:05;Left;;OK;16.0;465;1.101;7.336;0.152;21.925;-0.248;17.787;5.013;5.593;0.140;1.101;0.388;2.410;6.528;3.746;0.104;0.917;0.105;0.929;15.635;0.288;21.410;;OK;;OK;;OK;0.190;3.064;0.193;-0.018;-0.087;-0.022;-0.101;0.212;5.32550;48.56921;1.67912;293.45475;18.0;10.639;77.781;0.992;;;;;;;;;;;;1.4r1862;384;1502-6111;
Han;Yang;2018061303;15.04.1994;13.06.2018;10:39:22;Right;;Model Deviation!;16.0;462;1.198;7.364;0.168;21.733;-0.313;17.787;4.914;5.047;0.146;1.198;0.440;2.550;5.880;2.833;0.107;0.939;0.100;0.961;15.413;0.343;21.188;1;Model Deviation!;1;Model Deviation!;;OK;0.225;3.084;0.247;-0.020;-0.065;-0.024;-0.094;0.244;5.63104;66.08400;1.69507;181.50444;18.1;12.155;75.200;1.000;;;;;;;;;;;;1.4r1862;385;1502-6…
Han;Yang;2018061303;15.04.1994;13.06.2018;10:38:05;Left;;OK;16.0;465;1.101;7.336;0.152;21.925;-0.248;17.787;5.013;5.593;0.140;1.101;0.388;2.410;6.528;3.746;0.104;0.917;0.105;0.929;15.635;0.288;21.410;;OK;;OK;;OK;0.190;3.064;0.193;-0.018;-0.087;-0.022;-0.101;0.212;5.32550;48.56921;1.67912;293.45475;18.0;10.639;77.781;0.992;;;;;;;;;;;;1.4r1862;386;1502-6111;
Li;Yuan;2018061304;25.10.1984;13.06.2018;11:03:45;Right;;Alignment!;14.5;489;1.175;7.089;0.156;21.905;-0.340;17.094;5.309;5.859;0.123;1.175;0.286;2.154;6.557;1.352;0.091;1.076;0.094;1.080;16.706;0.195;21.788;1;Alignment!;1;Alignment!;1;Alignment!;0.174;3.887;0.215;-0.016;-0.114;-0.017;-0.135;0.219;5.25163;50.67765;1.72034;197.97531;15.7;10.836;89.380;0.989;;;;;;;;;;;;1.4r1862;387;1502-6111;
Li;Yuan;2018061304;25.10.1984;13.06.2018;11:04:46;Right;;OK;13.5;474;1.182;6.986;0.157;22.015;-0.326;17.094;5.490;7.181;0.126;1.182;0.325;2.261;7.030;2.397;0.092;1.090;0.096;1.090;17.385;0.233;21.774;;OK;;OK;;OK;0.174;4.142;0.212;-0.016;-0.153;-0.019;-0.161;0.201;5.28585;55.10610;1.69328;199.27496;15.2;10.524;79.376;0.998;;;;;;;;;;;;1.4r1862;388;1502-6111;
Li;Yuan;2018061304;25.10.1984;13.06.2018;11:05:45;Left;;OK;14.0;489;1.135;7.093;0.164;22.028;-0.343;16.863;5.489;7.901;0.137;1.135;0.321;2.304;6.751;2.050;0.100;1.046;0.114;1.046;17.105;0.206;21.956;;OK;;OK;;OK;0.182;3.911;0.242;-0.016;-0.149;-0.022;-0.149;0.204;5.48325;46.51092;1.69942;267.36881;15.7;9.611;79.693;0.995;;;;;;;;;;;;1.4r1862;389;1502-6111;
Wang;Tingting;;14.01.1991;14.06.2018;10:16:20;Right;;OK;24.0;586;0.848;8.384;0.101;21.531;-0.223;17.787;4.173;7.469;0.146;0.848;0.395;2.356;5.490;2.570;0.099;0.665;0.113;0.702;16.601;0.287;22.145;;OK;;OK;;OK;0.182;2.115;0.243;-0.020;-0.117;-0.027;-0.145;0.155;3.69506;62.39505;1.52193;414.13166;22.0;6.615;145.693;0.005;;;;;;;;;;;;1.4r1862;390;1502-6111;
Wang;Tingting;;14.01.1991;14.06.2018;10:18:12;Left;;OK;28.5;603;0.784;8.818;0.115;21.253;-0.206;18.249;3.895;7.393;0.156;0.784;0.395;2.446;5.237;3.006;0.106;0.576;0.116;0.639;15.024;0.284;21.954;;OK;;OK;;OK;0.209;1.760;0.226;-0.023;-0.108;-0.024;-0.131;0.143;3.54134;57.51555;1.49353;524.06872;25.4;6.095;146.926;0.000;;;;;;;;;;;;1.4r1862;391;1502-6111;
Wang;Tingting;;14.01.1991;14.06.2018;10:16:20;Right;;OK;24.0;586;0.848;8.384;0.101;21.531;-0.223;17.787;4.173;7.469;0.146;0.848;0.395;2.356;5.490;2.570;0.099;0.665;0.113;0.702;16.601;0.287;22.145;;OK;;OK;;OK;0.182;2.115;0.243;-0.020;-0.117;-0.027;-0.145;0.155;3.69506;62.39505;1.52193;414.13166;22.0;6.615;145.693;0.005;;;;;;;;;;;;1.4r1862;392;1502-6111;
Song;Zhengxiao;2018061401;22.11.1998;14.06.2018;11:24:08;Right;;OK;16.5;551;0.910;7.388;0.128;21.936;-0.220;17.094;4.844;8.022;0.125;0.910;0.351;2.451;6.413;2.726;0.094;0.800;0.105;0.806;16.233;0.247;21.777;;OK;;OK;;OK;0.208;2.864;0.237;-0.019;-0.131;-0.022;-0.135;0.174;4.56618;50.77162;1.61192;417.93182;16.4;7.864;110.466;0.355;;;;;;;;;;;;1.4r1862;393;1502-6111;
Song;Zhengxiao;2018061401;22.11.1998;14.06.2018;11:26:26;Right;;OK;16.5;549;0.983;7.332;0.131;21.862;-0.213;17.094;4.845;7.338;0.126;0.983;0.417;2.240;6.105;2.547;0.088;0.802;0.101;0.816;16.333;0.317;21.646;;OK;;OK;;OK;0.161;2.811;0.216;-0.017;-0.123;-0.021;-0.133;0.163;4.21276;47.02888;1.57705;433.71092;16.4;7.811;117.455;0.031;;;;;;;;;;;;1.4r1862;394;1502-6111;
Song;Zhengxiao;2018061401;22.11.1998;14.06.2018;11:27:18;Left;;OK;16.5;537;0.953;7.412;0.132;21.894;-0.218;17.787;4.748;7.510;0.127;0.953;0.372;2.299;6.114;2.737;0.094;0.778;0.109;0.790;17.383;0.266;22.003;;OK;;OK;;OK;0.166;2.668;0.221;-0.016;-0.115;-0.023;-0.128;0.168;4.32230;46.10549;1.59320;460.15276;16.6;8.084;106.152;0.057;;;;;;;;;;;;1.4r1862;395;1502-6111;
Zhang;He;2018061402;28.09.2001;14.06.2018;15:03:30;Right;;OK;15.5;547;1.138;7.232;0.158;22.392;-0.330;16.863;5.280;6.626;0.140;1.138;0.405;2.346;6.791;3.016;0.095;0.989;0.125;0.989;17.005;0.281;22.549;;OK;;OK;;OK;0.167;3.760;0.323;-0.017;-0.147;-0.027;-0.151;0.171;4.04733;35.81200;1.53742;454.61779;15.4;9.172;100.984;0.008;;;;;;;;;;;;1.4r1862;396;1502-6111;
Zhang;He;2018061402;28.09.2001;14.06.2018;15:04:34;Left;;OK;14.5;557;1.135;7.143;0.154;22.264;-0.290;17.556;5.223;8.039;0.128;1.135;0.467;2.238;6.491;3.399;0.092;0.896;0.105;0.914;17.087;0.363;22.169;;OK;;OK;;OK;0.161;3.297;0.210;-0.015;-0.122;-0.023;-0.138;0.159;4.20023;39.52821;1.59446;575.54377;14.5;7.862;102.836;0.000;;;;;;;;;;;;1.4r1862;397;1502-6111;
Qin;Haozhen;2018061403;15.03.1999;14.06.2018;16:39:14;Right;;OK;22.5;618;0.960;8.141;0.106;21.741;-0.207;18.249;4.552;7.297;0.135;0.960;0.426;2.328;6.176;2.804;0.090;0.739;0.111;0.778;16.443;0.315;21.756;;OK;;OK;;OK;0.173;2.543;0.264;-0.018;-0.122;-0.029;-0.134;0.159;3.40755;47.06050;1.50967;606.18118;19.6;6.835;162.877;0.000;;;;;;;;;;;;1.4r1862;398;1502-6111;
Qin;Haozhen;2018061403;15.03.1999;14.06.2018;16:40:13;Left;;Alignment!;25.5;618;0.882;8.537;0.105;21.331;-0.207;17.325;4.620;8.622;0.147;0.882;0.409;2.483;6.274;3.296;0.102;0.717;0.127;0.725;15.893;0.283;21.437;1;Alignment!;1;Alignment!;1;Alignment!;0.219;2.482;0.275;-0.023;-0.142;-0.030;-0.142;0.144;3.35666;39.09583;1.47421;650.28363;22.6;5.828;150.987;0.000;;;;;;;;;;;;1.4r1862;399;1502-6111;
Qin;Haozhen;2018061403;15.03.1999;14.06.2018;16:41:43;Left;;Alignment!;23.0;620;0.928;8.209;0.116;21.572;-0.244;17.325;4.830;8.719;0.148;0.928;0.416;2.454;6.430;2.913;0.104;0.766;0.129;0.774;15.920;0.290;21.464;1;Alignment!;1;Alignment!;1;Alignment!;0.215;2.732;0.281;-0.021;-0.145;-0.023;-0.147;0.150;3.49736;35.42950;1.47904;568.45249;20.2;6.634;143.931;0.000;;;;;;;;;;;;1.4r1862;400;1502-6111;
Qin;Haozhen;2018061403;15.03.1999;14.06.2018;16:42:32;Left;;OK;23.0;628;0.967;8.200;0.111;21.602;-0.245;17.787;4.649;8.156;0.167;0.967;0.457;2.653;6.452;3.809;0.107;0.743;0.130;0.764;16.829;0.329;22.142;;OK;;OK;;OK;0.196;2.592;0.287;-0.019;-0.136;-0.030;-0.155;0.143;3.34141;47.20222;1.45100;557.19425;20.1;6.313;141.130;0.000;;;;;;;;;;;;1.4r1862;401;1502-6111;
Zhao;Shuaihua;2017111501;01.09.1987;15.06.2018;08:10:21;Left;;OK;10.0;440;1.437;6.606;0.157;23.292;-0.322;18.711;5.476;5.334;0.116;1.437;0.564;1.851;6.913;3.392;0.080;1.125;0.091;1.182;15.383;0.477;23.006;;OK;;OK;;OK;0.096;4.135;0.139;-0.012;-0.071;-0.016;-0.125;0.224;6.42409;101.53757;1.74514;141.78228;12.5;13.428;60.942;1.000;;;;;;;;;;;;1.4r1862;402;1502-6111;
Zhao;Shuaihua;2017111501;01.09.1987;15.06.2018;08:11:49;Right;;OK;9.0;431;1.440;6.577;0.159;22.940;-0.314;17.787;5.390;5.131;0.122;1.440;0.536;2.279;6.554;3.944;0.096;1.259;0.136;1.263;17.108;0.405;23.576;;OK;;OK;;OK;0.155;4.697;0.374;-0.010;-0.137;-0.039;-0.145;0.241;8.08569;122.08579;1.80485;101.88614;11.6;14.117;42.999;1.000;;;;;;;;;;;;1.4r1862;403;1502-6111;
Zhao;Shuaihua;2017111501;01.09.1987;15.06.2018;08:10:21;Left;;OK;10.0;440;1.437;6.606;0.157;23.292;-0.322;18.711;5.476;5.334;0.116;1.437;0.564;1.851;6.913;3.392;0.080;1.125;0.091;1.182;15.383;0.477;23.006;;OK;;OK;;OK;0.096;4.135;0.139;-0.012;-0.071;-0.016;-0.125;0.224;6.42409;101.53757;1.74514;141.78228;12.5;13.428;60.942;1.000;;;;;;;;;;;;1.4r1862;404;1502-6111;
Zhao;Shuaihua;2017111501;01.09.1987;15.06.2018;08:10:21;Left;;OK;10.0;440;1.437;6.606;0.157;23.292;-0.322;18.711;5.476;5.334;0.116;1.437;0.564;1.851;6.913;3.392;0.080;1.125;0.091;1.182;15.383;0.477;23.006;;OK;;OK;;OK;0.096;4.135;0.139;-0.012;-0.071;-0.016;-0.125;0.224;6.42409;101.53757;1.74514;141.78228;12.5;13.428;60.942;1.000;;;;;;;;;;;;1.4r1862;404;1502-6111;
Zhao;Shuaihua;2017111501;01.09.1987;15.06.2018;08:10:21;Left;;OK;10.0;440;1.437;6.606;0.157;23.292;-0.322;18.711;5.476;5.334;0.116;1.437;0.564;1.851;6.913;3.392;0.080;1.125;0.091;1.182;15.383;0.477;23.006;;OK;;OK;;OK;0.096;4.135;0.139;-0.012;-0.071;-0.016;-0.125;0.224;6.42409;101.53757;1.74514;141.78228;12.5;13.428;60.942;1.000;;;;;;;;;;;;1.4r1862;404;1502-6111;
Zhao;Shuaihua;2017111501;01.09.1987;15.06.2018;08:10:21;Left;;OK;10.0;440;1.437;6.606;0.157;23.292;-0.322;18.711;5.476;5.334;0.116;1.437;0.564;1.851;6.913;3.392;0.080;1.125;0.091;1.182;15.383;0.477;23.006;;OK;;OK;;OK;0.096;4.135;0.139;-0.012;-0.071;-0.016;-0.125;0.224;6.42409;101.53757;1.74514;141.78228;12.5;13.428;60.942;1.000;;;;;;;;;;;;1.4r1862;404;1502-6111;
Zhao;Shuaihua;2017111501;01.09.1987;15.06.2018;08:11:49;Right;;OK;9.0;431;1.440;6.577;0.159;22.940;-0.314;17.787;5.390;5.131;0.122;1.440;0.536;2.279;6.554;3.944;0.096;1.259;0.136;1.263;17.108;0.405;23.576;;OK;;OK;;OK;0.155;4.697;0.374;-0.010;-0.137;-0.039;-0.145;0.241;8.08569;122.08579;1.80485;101.88614;11.6;14.117;42.999;1.000;;;;;;;;;;;;1.4r1862;404;1502-6111;
Zhao;Shuaihua;2017111501;01.09.1987;15.06.2018;08:10:21;Left;;OK;10.0;440;1.437;6.606;0.157;23.292;-0.322;18.711;5.476;5.334;0.116;1.437;0.564;1.851;6.913;3.392;0.080;1.125;0.091;1.182;15.383;0.477;23.006;;OK;;OK;;OK;0.096;4.135;0.139;-0.012;-0.071;-0.016;-0.125;0.224;6.42409;101.53757;1.74514;141.78228;12.5;13.428;60.942;1.000;;;;;;;;;;;;1.4r1862;405;1502-6111;
Zhang;Chunlei;;07.02.1983;15.06.2018;10:09:13;Left;;Alignment!;13.0;415;1.285;6.938;0.177;22.055;-0.329;16.632;5.046;4.491;0.147;1.285;0.458;2.386;6.038;3.155;0.115;1.144;0.122;1.144;16.548;0.335;21.630;1;Alignment!;1;Alignment!;1;Alignment!;0.200;3.747;0.208;-0.022;-0.108;0.003;-0.115;0.276;9.36816;188.44957;1.82868;63.24473;15.5;14.167;51.729;1.000;;;;;;;;;;;;1.4r1862;406;1502-6111;
Dong;Chongyang;2018061501;09.09.1999;15.06.2018;15:25:40;Left;;OK;12.0;525;1.210;6.823;0.160;22.438;-0.317;17.094;5.390;6.783;0.130;1.210;0.322;2.242;6.861;2.388;0.093;1.077;0.086;1.077;17.070;0.235;22.152;;OK;;OK;;OK;0.147;4.123;0.142;-0.014;-0.140;-0.014;-0.150;0.180;5.09721;41.35337;1.62745;488.23602;12.9;9.554;78.609;0.390;;;;;;;;;;;;1.4r1862;407;1502-6111;
Dong;Chongyang;2018061501;09.09.1999;15.06.2018;15:27:02;Right;;OK;12.5;513;1.158;6.900;0.147;22.373;-0.318;17.094;5.286;6.123;0.133;1.158;0.324;2.260;6.494;2.262;0.096;1.014;0.122;1.020;16.723;0.210;21.805;;OK;;OK;;OK;0.174;3.677;0.248;-0.017;-0.106;-0.021;-0.108;0.185;4.83115;42.26723;1.59691;349.43102;13.4;10.211;74.554;0.984;;;;;;;;;;;;1.4r1862;408;1502-6111;
Dong;Chongyang;2018061501;09.09.1999;15.06.2018;15:28:06;Right;;OK;12.0;516;1.124;6.872;0.145;22.338;-0.314;16.170;5.265;5.701;0.118;1.124;0.277;2.212;6.748;2.485;0.087;1.021;0.101;1.021;16.413;0.183;21.726;;OK;;OK;;OK;0.150;3.717;0.228;-0.015;-0.106;-0.021;-0.111;0.187;5.02842;42.53836;1.63853;383.14267;13.3;10.573;83.695;0.936;;;;;;;;;;;;1.4r1862;409;1502-6111;
Dong;Chongyang;2018061501;09.09.1999;15.06.2018;15:28:52;Right;;Alignment!;12.0;527;1.170;6.788;0.147;22.466;-0.320;16.401;5.321;5.954;0.118;1.170;0.290;2.177;;;0.070;1.061;0.096;1.061;16.609;0.209;23.770;1;Alignment!;1;Alignment!;1;Alignment!;0.154;3.851;0.230;-0.003;-0.123;-0.018;-0.129;0.197;4.86202;41.45998;1.66759;314.72281;12.5;10.630;105.013;0.644;;;;;;;;;;;;1.4r1862;410;1502-6111;
Dong;Chongyang;2018061501;09.09.1999;15.06.2018;15:29:33;Right;;OK;13.0;519;1.085;6.979;0.140;22.195;-0.296;16.863;5.110;5.780;0.118;1.085;0.280;2.602;7.073;5.579;0.084;0.969;0.104;0.969;17.050;0.184;21.439;;OK;;OK;;OK;0.187;3.378;0.243;-0.014;-0.096;-0.021;-0.103;0.199;4.86779;46.70160;1.64137;332.57541;14.1;10.648;94.908;0.923;;;;;;;;;;;;1.4r1862;411;1502-6111;
Dong;Chongyang;2018061501;09.09.1999;15.06.2018;15:27:02;Right;;OK;12.5;513;1.158;6.900;0.147;22.373;-0.318;17.094;5.286;6.123;0.133;1.158;0.324;2.260;6.494;2.262;0.096;1.014;0.122;1.020;16.723;0.210;21.805;;OK;;OK;;OK;0.174;3.677;0.248;-0.017;-0.106;-0.021;-0.108;0.185;4.83115;42.26723;1.59691;349.43102;13.4;10.211;74.554;0.984;;;;;;;;;;;;1.4r1862;412;1502-6111;
Dong;Chongyang;2018061501;09.09.1999;15.06.2018;15:28:06;Right;;OK;12.0;516;1.124;6.872;0.145;22.338;-0.314;16.170;5.265;5.701;0.118;1.124;0.277;2.212;6.748;2.485;0.087;1.021;0.101;1.021;16.413;0.183;21.726;;OK;;OK;;OK;0.150;3.717;0.228;-0.015;-0.106;-0.021;-0.111;0.187;5.02842;42.53836;1.63853;383.14267;13.3;10.573;83.695;0.936;;;;;;;;;;;;1.4r1862;413;1502-6111;
Dong;Chongyang;2018061501;09.09.1999;15.06.2018;15:29:33;Right;;OK;13.0;519;1.085;6.979;0.140;22.195;-0.296;16.863;5.110;5.780;0.118;1.085;0.280;2.602;7.073;5.579;0.084;0.969;0.104;0.969;17.050;0.184;21.439;;OK;;OK;;OK;0.187;3.378;0.243;-0.014;-0.096;-0.021;-0.103;0.199;4.86779;46.70160;1.64137;332.57541;14.1;10.648;94.908;0.923;;;;;;;;;;;;1.4r1862;414;1502-6111;
Dong;Chongyang;2018061501;09.09.1999;15.06.2018;15:30:54;Left;;OK;12.5;525;1.175;6.838;0.176;22.488;-0.350;16.863;5.391;6.328;0.127;1.175;0.294;2.331;6.888;5.352;0.099;1.067;0.106;1.072;16.436;0.194;21.749;;OK;;OK;;OK;0.166;4.080;0.295;-0.017;-0.124;-0.025;-0.124;0.183;5.17075;42.41662;1.64834;494.20497;13.1;10.347;74.920;0.241;;;;;;;;;;;;1.4r1862;415;1502-6111;
Dong;Chongyang;2018061501;09.09.1999;15.06.2018;15:31:38;Left;;Alignment!;11.5;519;1.192;6.769;0.157;22.551;-0.325;16.863;5.327;6.403;0.139;1.192;0.319;2.084;6.866;4.456;0.103;1.074;0.117;1.075;16.677;0.203;22.452;1;Alignment!;1;Alignment!;1;Alignment!;0.116;3.976;0.179;-0.015;-0.135;-0.020;-0.138;0.175;5.01223;42.34340;1.62363;437.57524;12.6;9.949;66.310;0.888;;;;;;;;;;;;1.4r1862;416;1502-6111;
Dong;Chongyang;2018061501;09.09.1999;15.06.2018;15:32:19;Left;;OK;12.0;524;1.143;6.871;0.164;22.423;-0.306;16.401;5.278;6.462;0.124;1.143;0.319;2.255;6.874;4.534;0.091;1.038;0.112;1.042;15.641;0.211;21.647;;OK;;OK;;OK;0.179;3.887;0.346;-0.015;-0.132;-0.026;-0.138;0.174;5.08893;35.80500;1.62784;578.37361;13.0;9.652;80.803;0.053;;;;;;;;;;;;1.4r1862;417;1502-6111;
Li;Jinglan;201803171532;20.04.1980;15.06.2018;15:34:11;Left;;OK;13.5;541;1.253;6.945;0.175;22.482;-0.340;17.094;5.461;6.176;0.129;1.253;0.448;2.259;7.281;3.298;0.093;1.101;0.110;1.109;17.015;0.342;22.328;;OK;;OK;;OK;0.171;4.251;0.263;-0.017;-0.128;-0.025;-0.151;0.207;4.94475;16.96064;1.65371;563.60867;13.4;10.754;96.696;0.001;;;;;;;;;;;;1.4r1862;418;1502-6111;
Li;Jinglan;201803171532;20.04.1980;15.06.2018;15:35:11;Right;;OK;13.5;548;1.232;7.037;0.170;22.471;-0.340;17.094;5.446;6.310;0.120;1.232;0.387;;;2.354;0.101;1.102;0.098;1.129;16.160;0.291;22.397;;OK;;OK;;OK;0.286;4.252;0.320;-0.022;-0.134;-0.017;-0.168;0.203;5.12657;25.28682;1.67730;600.72428;13.4;10.308;91.075;0.001;;;;;;;;;;;;1.4r1862;419;1502-6111;
Liu;Zijie;2018061601;10.06.1997;16.06.2018;08:30:13;Right;;OK;12.5;495;1.165;6.887;0.165;22.404;-0.356;17.556;5.180;5.909;0.121;1.165;0.403;2.011;6.496;2.934;0.085;1.014;0.117;1.027;16.870;0.292;21.952;;OK;;OK;;OK;0.136;3.700;0.332;-0.014;-0.140;-0.028;-0.145;0.193;5.23523;44.53927;1.66406;351.91564;13.9;10.706;82.273;0.923;;;;;;;;;;;;1.4r1862;420;1502-6111;
Liu;Zijie;2018061601;10.06.1997;16.06.2018;08:31:13;Right;;OK;13.0;501;1.191;6.879;0.158;22.753;-0.291;17.787;5.187;5.885;0.131;1.191;0.383;2.111;6.641;2.324;0.096;1.030;0.110;1.040;16.575;0.276;22.350;;OK;;OK;;OK;0.143;3.720;0.195;-0.016;-0.140;-0.018;-0.160;0.179;5.02105;49.85372;1.65863;286.58017;14.0;10.318;75.022;0.983;;;;;;;;;;;;1.4r1862;421;1502-6111;
Liu;Zijie;2018061601;10.06.1997;16.06.2018;08:32:24;Left;;OK;13.5;497;1.156;6.957;0.156;22.672;-0.290;16.863;5.180;6.057;0.124;1.156;0.369;2.178;6.781;3.299;0.088;1.030;0.106;1.030;16.669;0.268;22.213;;OK;;OK;;OK;0.166;3.777;0.229;-0.015;-0.141;-0.023;-0.151;0.197;5.07412;43.31332;1.63669;433.39258;14.6;10.217;84.389;0.590;;;;;;;;;;;;1.4r1862;422;1502-6111;
Liu;Yi;2018061602;22.07.1999;16.06.2018;08:33:39;Right;;OK;16.0;512;1.109;7.325;0.158;21.676;-0.293;17.094;4.835;5.127;0.141;1.109;0.412;2.332;5.886;2.233;0.097;0.913;0.102;0.913;17.139;0.318;22.683;;OK;;OK;;OK;0.179;3.017;0.200;-0.019;-0.072;-0.014;-0.096;0.258;4.76431;28.59177;1.63692;390.17990;17.3;11.263;96.804;0.153;;;;;;;;;;;;1.4r1862;423;1502-6111;
Liu;Yi;2018061602;22.07.1999;16.06.2018;08:34:31;Left;;Alignment!;14.5;496;1.150;7.131;0.152;22.190;-0.254;17.325;5.255;6.234;0.138;1.150;0.397;2.138;6.694;3.449;0.097;1.003;0.110;1.003;16.598;0.289;23.066;1;Alignment!;1;Alignment!;1;Alignment!;0.145;3.599;0.175;-0.017;-0.119;-0.023;-0.124;0.203;4.92751;27.61673;1.66177;633.69687;16.1;10.516;83.714;0.001;;;;;;;;;;;;1.4r1862;424;1502-6111;
Liu;Yi;2018061602;22.07.1999;16.06.2018;08:35:11;Left;;OK;15.0;506;1.144;7.188;0.162;21.950;-0.296;17.787;5.082;6.086;0.126;1.144;0.415;2.149;6.342;3.252;0.094;0.954;0.099;0.971;16.271;0.319;23.201;;OK;;OK;;OK;0.148;3.378;0.180;-0.013;-0.099;-0.016;-0.106;0.206;4.93587;23.25386;1.66577;718.61932;15.8;10.519;88.988;0.000;;;;;;;;;;;;1.4r1862;425;1502-6111;
Zhao;Jiahao;2018061603;22.05.1999;16.06.2018;09:26:01;Right;;OK;15.5;565;1.066;7.222;0.141;22.013;-0.270;17.094;5.167;6.560;0.123;1.066;0.335;2.100;6.527;1.686;0.082;0.916;0.093;0.916;17.074;0.242;21.463;;OK;;OK;;OK;0.132;3.366;0.183;-0.014;-0.108;-0.018;-0.113;0.185;4.23547;38.90571;1.59530;569.77387;15.0;9.529;125.649;0.000;;;;;;;;;;;;1.4r1862;426;1502-6111;
Zhao;Jiahao;2018061603;22.05.1999;16.06.2018;09:27:13;Left;;OK;16.0;541;1.027;7.287;0.142;21.969;-0.245;17.325;4.998;6.116;0.133;1.027;0.344;2.239;6.161;3.585;0.091;0.880;0.099;0.883;16.783;0.249;21.865;;OK;;OK;;OK;0.155;3.074;0.196;-0.015;-0.091;-0.020;-0.091;0.219;4.61100;58.78959;1.63205;361.28541;15.9;10.980;107.654;0.329;;;;;;;;;;;;1.4r1862;427;1502-6111;
Yang;Shaole;2018061701;19.08.1994;17.06.2018;12:02:23;Right;;OK;21.0;548;0.999;7.952;0.108;21.577;-0.240;17.787;4.816;6.301;0.128;0.999;0.318;2.222;5.950;2.244;0.087;0.832;0.090;0.850;16.085;0.229;21.398;;OK;;OK;;OK;0.170;2.822;0.179;-0.016;-0.101;-0.015;-0.112;0.198;4.10628;41.55094;1.57224;509.62610;20.6;8.774;142.452;0.000;;;;;;;;;;;;1.4r1862;428;1502-6111;
Yang;Shaole;2018061701;19.08.1994;17.06.2018;12:03:33;Left;;OK;19.0;555;1.079;7.740;0.115;21.851;-0.263;17.094;4.984;6.179;0.136;1.079;0.345;2.287;6.462;3.348;0.091;0.897;0.096;0.902;16.974;0.260;21.363;;OK;;OK;;OK;0.152;3.109;0.191;-0.015;-0.103;-0.020;-0.107;0.202;4.15107;39.37166;1.55442;600.81813;18.5;9.294;130.452;0.000;;;;;;;;;;;;1.4r1862;429;1502-6111;
Li;Shuai;201711071711;03.09.1995;17.06.2018;16:04:11;Right;;Alignment!;13.0;454;1.195;6.961;0.161;22.242;-0.267;17.787;5.404;6.138;0.115;1.195;0.374;1.956;7.000;1.684;0.081;1.084;0.093;1.098;17.542;0.288;24.241;1;Alignment!;1;Alignment!;1;Alignment!;0.148;4.108;0.212;-0.012;-0.142;-0.017;-0.159;0.215;5.77697;64.48657;1.75883;189.14354;15.3;11.252;80.588;0.999;;;;;;;;;;;;1.4r1862;430;1502-6111;
Li;Shuai;201711071711;03.09.1995;17.06.2018;16:05:30;Right;;OK;12.5;456;1.245;6.912;0.163;22.236;-0.337;16.863;5.572;6.256;0.115;1.245;0.290;2.004;6.917;1.947;0.080;1.141;0.099;1.141;17.082;0.196;21.702;;OK;;OK;;OK;0.129;4.402;0.202;-0.012;-0.107;-0.019;-0.111;0.206;5.69136;60.83125;1.73114;196.48105;14.9;10.478;79.550;0.999;;;;;;;;;;;;1.4r1862;431;1502-6111;
Cao;Juntao;2018061702;02.07.1999;17.06.2018;16:50:54;Right;;Alignment!;13.5;522;1.123;6.961;0.143;22.229;-0.265;17.325;5.474;7.104;0.105;1.123;0.350;2.199;7.350;1.939;0.080;1.029;0.090;1.040;16.389;0.276;24.474;1;Alignment!;1;Alignment!;1;Alignment!;0.168;4.083;0.189;-0.012;-0.157;-0.013;-0.170;0.158;4.73632;26.66010;1.65791;474.40544;14.5;8.672;102.808;0.022;;;;;;;;;;;;1.4r1862;432;1502-6111;
Cao;Juntao;2018061702;02.07.1999;17.06.2018;16:51:32;Right;;OK;12.0;504;1.209;6.841;0.142;22.276;-0.328;16.632;5.698;6.368;0.112;1.209;0.292;2.003;7.220;3.490;0.087;1.119;0.109;1.119;16.813;0.185;22.126;;OK;;OK;;OK;0.138;4.395;0.213;-0.011;-0.117;-0.010;-0.135;0.174;4.87178;27.20504;1.67730;644.07157;13.2;9.538;77.573;0.002;;;;;;;;;;;;1.4r1862;433;1502-6111;
Cao;Juntao;2018061702;02.07.1999;17.06.2018;16:52:57;Left;;Alignment!;13.5;522;1.121;7.012;0.145;21.984;-0.263;17.325;5.502;7.370;0.123;1.121;0.337;2.186;7.267;3.555;0.093;1.027;0.108;1.029;16.839;0.237;24.462;1;Alignment!;1;Alignment!;1;Alignment!;0.165;4.065;0.219;-0.013;-0.154;-0.023;-0.158;0.167;4.64622;27.84532;1.61851;498.68461;14.4;8.618;87.405;0.071;;;;;;;;;;;;1.4r1862;434;1502-6111;
Cao;Juntao;2018061702;02.07.1999;17.06.2018;16:53:42;Left;;OK;12.5;511;1.236;6.801;0.162;22.306;-0.323;16.632;5.714;6.647;0.127;1.236;0.344;2.246;7.438;3.898;0.089;1.117;0.102;1.117;16.637;0.242;22.181;;OK;;OK;;OK;0.144;4.572;0.228;-0.014;-0.138;-0.018;-0.143;0.166;4.60075;36.12038;1.58794;555.15474;13.4;9.455;79.422;0.012;;;;;;;;;;;;1.4r1862;435;1502-6111;
Yuan;Haili;2018060701;17.09.1988;18.06.2018;09:24:59;Left;;OK;14.5;545;1.204;7.084;0.161;22.383;-0.306;17.094;5.376;6.853;0.124;1.204;0.405;2.260;7.240;3.178;0.093;1.078;0.093;1.097;16.240;0.316;22.015;;OK;;OK;;OK;0.178;4.154;0.175;-0.017;-0.156;-0.010;-0.217;0.196;5.19917;46.85684;1.67159;496.28658;14.2;9.483;100.344;0.026;;;;;;;;;;;;1.4r1862;436;1502-6111;
Yuan;Haili;2018060701;17.09.1988;18.06.2018;09:26:08;Right;;OK;13.5;541;1.256;6.997;0.180;22.703;-0.293;17.556;5.266;6.124;0.128;1.256;0.430;2.245;6.934;1.960;0.095;1.088;0.093;1.134;15.718;0.339;22.186;;OK;;OK;;OK;0.169;4.136;0.189;-0.016;-0.146;-0.018;-0.227;0.190;5.29411;50.51681;1.68244;410.37718;13.5;9.486;91.287;0.166;;;;;;;;;;;;1.4r1862;437;1502-6111;
Yuan;Haili;2018060701;17.09.1988;18.06.2018;09:24:59;Left;;OK;14.5;545;1.204;7.084;0.161;22.383;-0.306;17.094;5.376;6.853;0.124;1.204;0.405;2.260;7.240;3.178;0.093;1.078;0.093;1.097;16.240;0.316;22.015;;OK;;OK;;OK;0.178;4.154;0.175;-0.017;-0.156;-0.010;-0.217;0.196;5.19917;46.85684;1.67159;496.28658;14.2;9.483;100.344;0.026;;;;;;;;;;;;1.4r1862;438;1502-6111;
Jiu;Kanglong;2018060502;24.05.1997;18.06.2018;09:31:46;Right;;OK;14.5;483;1.018;7.130;0.140;22.228;-0.215;18.249;4.874;6.532;0.121;1.018;0.356;2.111;5.784;1.828;0.085;0.823;0.083;0.846;15.957;0.273;22.194;;OK;;OK;;OK;0.130;2.796;0.150;-0.010;-0.091;-0.009;-0.105;0.193;5.10325;38.26833;1.70195;314.03474;16.0;9.928;89.811;0.958;;;;;;;;;;;;1.4r1862;439;1502-6111;
Jiu;Kanglong;2018060502;24.05.1997;18.06.2018;09:33:03;Left;;OK;13.0;430;1.349;6.962;0.170;22.274;-0.339;16.401;5.154;4.840;0.187;1.349;0.387;2.594;6.104;3.086;0.126;1.198;0.158;1.201;15.340;0.240;21.577;;OK;;OK;;OK;0.221;4.167;0.372;-0.031;-0.125;-0.051;-0.132;0.242;6.35225;104.21090;1.64668;121.52471;15.6;13.649;46.739;1.000;;;;;;;;;;;;1.4r1862;440;1502-6111;
Yang;Shuang;201709081615;05.02.1983;18.06.2018;10:01:36;Left;;OK;14.5;511;1.157;7.084;0.167;22.569;-0.255;18.480;4.759;6.057;0.131;1.157;0.491;2.042;6.525;3.593;0.088;0.885;0.097;0.934;15.028;0.399;21.958;;OK;;OK;;OK;0.168;2.913;0.174;-0.015;-0.108;0.003;-0.149;0.220;5.40614;49.09124;1.67995;432.57111;15.2;11.129;98.880;0.248;;;;;;;;;;;;1.4r1862;441;1502-6111;
Yang;Shuang;201709081615;05.02.1983;18.06.2018;10:03:07;Right;;OK;15.0;514;1.079;7.098;0.175;22.598;-0.278;17.787;4.830;6.692;0.131;1.079;0.434;2.091;6.090;2.391;0.094;0.914;0.095;0.937;15.540;0.341;22.470;;OK;;OK;;OK;0.182;3.141;0.177;-0.016;-0.147;-0.016;-0.158;0.211;5.43221;44.56306;1.69958;335.96083;15.5;10.602;95.700;0.816;;;;;;;;;;;;1.4r1862;442;1502-6111;
Yang;Guang;2018061801;03.01.2000;18.06.2018;10:05:51;Right;;Model Deviation!;18.0;560;0.990;7.578;0.115;21.415;-0.276;17.556;4.834;5.657;0.136;0.990;0.372;2.176;3.617;2.288;0.092;0.951;0.112;1.398;18.543;0.262;22.239;2;Model Deviation!;;OK;;OK;0.153;0.612;0.240;-0.016;0.823;-0.024;-0.210;0.639;5.70088;39.35368;1.64717;542.93776;17.8;10.873;127.574;0.381;;;;;;;;;;;;1.4r1862;443;1502-6111;
Yang;Guang;2018061801;03.01.2000;18.06.2018;10:06:51;Right;;Model Deviation!;17.5;554;0.955;7.476;0.121;21.681;-0.277;16.632;4.846;6.185;0.115;0.955;0.235;2.019;;2.156;0.081;0.872;0.101;1.321;15.372;0.186;21.378;2;Model Deviation!;2;Model Deviation!;;OK;0.182;2.864;0.212;-0.010;-0.112;-0.016;-0.257;0.234;5.25447;38.75831;2.04680;574.51877;17.8;9.214;141.381;0.000;;;;;;;;;;;;1.4r1862;444;1502-6111;
Yang;Guang;2018061801;03.01.2000;18.06.2018;10:07:48;Right;;OK;19.0;559;0.945;7.692;0.114;21.490;-0.219;17.094;4.858;7.689;0.130;0.945;0.304;2.255;6.203;3.247;0.089;0.817;0.097;0.817;16.912;0.209;21.070;;OK;;OK;;OK;0.169;2.884;0.250;-0.016;-0.128;-0.024;-0.143;0.163;4.24009;39.04164;1.57611;611.05261;18.5;7.384;132.406;0.000;;;;;;;;;;;;1.4r1862;445;1502-6111;
Yang;Guang;2018061801;03.01.2000;18.06.2018;10:09:15;Left;;OK;22.5;577;0.885;8.162;0.102;21.321;-0.236;17.556;4.620;7.970;0.137;0.885;0.347;2.193;6.096;3.855;0.089;0.734;0.096;0.768;15.981;0.254;21.063;;OK;;OK;;OK;0.157;2.482;0.186;-0.013;-0.126;-0.024;-0.136;0.158;4.11283;33.24948;1.57902;753.47548;21.1;7.066;151.492;0.000;;;;;;;;;;;;1.4r1862;446;1502-6111;
Zhang;Lei;2018061802;18.08.2000;18.06.2018;10:13:59;Left;;OK;13.0;534;1.168;6.910;0.165;22.703;-0.263;17.556;5.026;5.780;0.130;1.168;0.430;2.232;6.544;3.254;0.094;0.971;0.096;0.981;15.488;0.336;22.418;;OK;;OK;;OK;0.160;3.400;0.200;-0.015;-0.112;-0.019;-0.149;0.207;5.68072;59.30413;1.70514;354.70899;13.6;11.195;86.044;0.968;;;;;;;;;;;;1.4r1862;447;1502-6111;
Zhang;Lei;2018061802;18.08.2000;18.06.2018;10:14:56;Right;;Model Deviation!;17.0;694;1.735;7.375;0.289;22.376;-0.477;18.480;5.078;5.784;0.399;1.735;0.871;3.130;5.811;4.236;0.348;1.485;0.518;1.503;17.657;0.359;24.356;2;Model Deviation!;1;Model Deviation!;2;Model Deviation!;0.750;4.776;1.211;-0.123;-0.192;-0.202;-0.217;0.189;5.96233;-163.55464;1.68762;5.71985;13.3;7.583;35.740;1.000;;;;;;;;;;;;1.4r…
Feng;Yong;2018052401;01.12.1996;19.06.2018;11:19:23;Left;;Alignment!;12.5;471;1.176;6.906;0.161;22.419;-0.278;18.249;4.732;5.361;0.134;1.176;0.482;2.147;5.983;3.234;0.102;0.913;0.109;0.952;17.084;0.379;22.859;1;Alignment!;1;Alignment!;1;Alignment!;0.188;2.879;0.212;-0.015;-0.101;-0.019;-0.124;0.214;7.11374;65.00233;1.87488;241.59970;14.5;11.846;63.398;1.000;;;;;;;;;;;;1.4r1862;449;1502-6111;
Feng;Yong;2018052401;01.12.1996;19.06.2018;11:21:01;Left;;OK;12.0;466;1.285;6.809;0.186;22.896;-0.282;18.249;4.886;4.917;0.148;1.285;0.562;2.282;5.871;3.523;0.109;0.994;0.124;1.014;16.315;0.441;23.476;;OK;;OK;;OK;0.197;3.259;0.245;-0.019;-0.099;-0.026;-0.131;0.244;7.85626;75.85850;1.84713;207.73112;13.9;13.647;54.946;1.000;;;;;;;;;;;;1.4r1862;450;1502-6111;
Hang;Zhengheng;2018061903;05.09.2001;19.06.2018;15:31:01;Left;;Model Deviation!;11.0;465;1.252;6.653;0.212;22.618;-0.335;18.018;5.460;5.716;0.141;1.252;0.331;2.420;6.743;4.028;0.104;1.107;0.095;1.127;14.929;0.243;21.859;1;Model Deviation!;1;Model Deviation!;;OK;0.199;4.061;0.189;-0.018;-0.088;-0.014;-0.097;0.226;6.32307;50.08167;1.73492;318.21967;13.2;12.275;51.936;0.999;;;;;;;;;;;;1.4r1862;451;1…
Hang;Zhengheng;2018061903;05.09.2001;19.06.2018;15:31:01;Left;;Model Deviation!;11.0;465;1.252;6.653;0.212;22.618;-0.335;18.018;5.460;5.716;0.141;1.252;0.331;2.420;6.743;4.028;0.104;1.107;0.095;1.127;14.929;0.243;21.859;1;Model Deviation!;1;Model Deviation!;;OK;0.199;4.061;0.189;-0.018;-0.088;-0.014;-0.097;0.226;6.32307;50.08167;1.73492;318.21967;13.2;12.275;51.936;0.999;;;;;;;;;;;;1.4r1862;452;1…
Hang;Zhengheng;2018061903;05.09.2001;19.06.2018;15:47:10;Left;;Lost Images!;9.5;479;1.210;6.593;0.144;22.295;-0.370;16.632;5.435;5.763;0.096;1.210;0.325;1.251;6.261;2.311;0.063;1.085;0.096;1.087;16.459;0.239;21.541;2;Lost Images!;;OK;1;Model Deviation!;0.104;3.411;0.180;-0.015;-0.111;-0.009;-0.120;0.202;6.31436;59.70766;1.92581;275.06254;11.5;11.315;80.653;0.993;;;;;;;;;;;;1.4r1862;453;1502-6111;
Hang;Zhengheng;2018061903;05.09.2001;19.06.2018;15:49:01;Left;;Model Deviation!;12.0;471;1.224;6.836;0.191;22.590;-0.315;17.325;5.285;5.347;0.121;1.224;0.361;2.188;6.708;4.041;0.100;1.096;0.095;1.109;16.916;0.269;22.229;1;Model Deviation!;1;Model Deviation!;;OK;0.180;3.952;0.217;-0.015;-0.082;-0.003;-0.093;0.247;6.67128;53.47027;1.76166;293.36758;14.1;12.695;61.633;1.000;;;;;;;;;;;;1.4r1862;454;1…
Hang;Zhengheng;2018061903;05.09.2001;19.06.2018;15:50:01;Right;;Model Deviation!;11.5;458;1.293;6.720;0.185;22.525;-0.360;17.094;5.405;5.347;0.132;1.293;0.311;1.928;6.371;2.121;0.090;1.173;0.104;1.173;17.268;0.213;21.888;1;Model Deviation!;1;Model Deviation!;;OK;0.165;4.175;0.228;-0.012;-0.075;-0.014;-0.083;0.243;6.74426;56.92263;1.74306;228.82614;13.8;12.935;62.737;1.000;;;;;;;;;;;;1.4r1862;455;…
Liu;Yuyang;2018061903;29.11.1999;19.06.2018;17:12:04;Right;;OK;12.0;497;1.297;6.838;0.174;22.872;-0.351;16.863;5.573;6.160;0.124;1.297;0.354;2.168;7.267;1.898;0.090;1.192;0.100;1.196;16.554;0.256;22.560;;OK;;OK;;OK;0.143;4.771;0.197;-0.014;-0.161;-0.016;-0.179;0.185;5.02344;45.43801;1.63304;398.38915;13.4;10.729;74.190;0.556;;;;;;;;;;;;1.4r1862;456;1502-6111;
Liu;Yuyang;2018061903;29.11.1999;19.06.2018;17:12:50;Right;;OK;12.0;507;1.382;6.838;0.171;22.810;-0.370;18.018;5.474;5.991;0.155;1.382;0.519;2.253;6.986;2.467;0.092;1.121;0.109;1.171;17.092;0.415;24.484;;OK;;OK;;OK;0.161;4.296;0.202;-0.015;-0.127;-0.017;-0.214;0.173;4.50782;41.37682;1.53792;353.62964;13.2;10.074;75.319;0.664;;;;;;;;;;;;1.4r1862;457;1502-6111;
Liu;Yuyang;2018061903;29.11.1999;19.06.2018;17:13:30;Right;;OK;11.5;505;1.371;6.815;0.185;22.962;-0.392;16.863;5.670;5.795;0.130;1.371;0.414;2.283;7.462;2.074;0.094;1.248;0.116;1.255;16.594;0.300;22.831;;OK;;OK;;OK;0.154;5.094;0.216;-0.017;-0.165;-0.021;-0.175;0.178;5.08093;45.23755;1.62454;426.97664;12.7;10.727;69.751;0.341;;;;;;;;;;;;1.4r1862;458;1502-6111;
Liu;Yuyang;2018061903;29.11.1999;19.06.2018;17:14:18;Left;;OK;12.0;500;1.319;6.823;0.169;22.952;-0.349;17.325;5.698;7.257;0.127;1.319;0.421;2.230;7.560;2.895;0.092;1.207;0.094;1.210;16.873;0.329;23.803;;OK;;OK;;OK;0.146;5.094;0.180;-0.015;-0.210;-0.017;-0.226;0.164;5.06024;45.84576;1.62369;405.84090;13.5;9.731;73.233;0.666;;;;;;;;;;;;1.4r1862;459;1502-6111;
Liu;Yuyang;2018061903;29.11.1999;19.06.2018;17:15:09;Left;;OK;11.5;518;1.402;6.746;0.177;22.946;-0.391;17.325;5.698;6.237;0.126;1.402;0.398;2.191;7.322;3.446;0.091;1.249;0.122;1.249;16.396;0.280;22.864;;OK;;OK;;OK;0.151;5.055;0.278;-0.015;-0.157;-0.023;-0.182;0.177;5.15827;47.70864;1.62901;419.09231;12.3;10.232;73.415;0.469;;;;;;;;;;;;1.4r1862;460;1502-6111;
Liu;Yuyang;2018061903;29.11.1999;19.06.2018;17:16:28;Left;;OK;13.0;504;1.271;6.933;0.173;22.652;-0.350;17.556;5.404;6.396;0.126;1.271;0.433;2.096;7.227;3.320;0.087;1.131;0.118;1.144;17.004;0.318;24.396;;OK;;OK;;OK;0.109;4.490;0.249;-0.015;-0.168;-0.025;-0.176;0.174;5.08138;43.16509;1.62228;429.02266;14.1;9.909;83.641;0.314;;;;;;;;;;;;1.4r1862;461;1502-6111;
Wangyu;Furong;2018053001;12.01.2001;20.06.2018;09:32:11;Right;;OK;9.0;509;1.324;6.501;0.164;23.116;-0.300;18.249;5.368;5.630;0.117;1.324;0.440;1.948;6.565;2.064;0.082;1.112;0.082;1.142;15.995;0.360;22.925;;OK;;OK;;OK;0.165;4.055;0.170;-0.011;-0.099;-0.012;-0.122;0.245;5.83541;40.43934;1.77936;215.50436;10.9;12.802;69.121;0.999;;;;;;;;;;;;1.4r1862;462;1502-6111;
Wangyu;Furong;2018053001;12.01.2001;20.06.2018;09:33:51;Left;;Alignment!;6.0;448;1.446;6.295;0.174;23.284;-0.305;18.480;5.262;5.623;0.145;1.446;0.553;2.325;6.279;3.373;0.121;1.150;0.134;1.206;15.943;0.427;22.411;1;Alignment!;1;Alignment!;1;Alignment!;0.185;3.971;0.251;-0.020;-0.097;-0.021;-0.164;0.254;6.82635;50.30732;1.88155;141.77718;8.3;13.897;19.999;1.000;;;;;;;;;;;;1.4r1862;463;1502-6111;
Wangyu;Furong;2018053001;12.01.2001;20.06.2018;09:35:06;Left;;Lost Points!;7.0;467;1.580;6.404;0.207;21.302;-0.183;18.711;5.026;4.151;0.156;1.580;0.817;2.377;5.952;5.579;0.111;1.169;-0.505;2.406;29.803;0.567;23.335;2;Lost Points!;1;Alignment!;1;Alignment!;0.207;3.410;-2.559;-0.022;-0.079;1.354;-0.499;0.280;7.71977;73.86411;1.93385;165.79038;8.8;13.818;28.961;1.000;;;;;;;;;;;;1.4r1862;464;1502-611…
Wangyu;Furong;2018053001;12.01.2001;20.06.2018;09:37:11;Left;;Out of Range!;5.0;460;1.533;6.256;0.209;23.655;-0.377;18.249;5.348;4.141;0.136;1.533;0.511;2.307;6.412;3.086;0.109;1.305;0.121;1.345;15.267;0.403;22.890;1;Out of Range!;1;Out of Range!;;OK;0.196;4.504;0.214;-0.019;-0.076;-0.026;-0.126;0.308;8.75523;77.44765;1.95367;149.31587;7.4;18.772;22.056;1.000;;;;;;;;;;;;1.4r1862;465;1502-6111;
Wangyu;Furong;2018053001;12.01.2001;20.06.2018;09:40:22;Left;;Out of Range!;5.0;460;1.573;6.252;0.200;23.738;-0.345;18.249;5.405;3.921;0.143;1.573;0.557;2.076;7.152;3.058;0.111;1.334;0.127;1.360;16.299;0.443;23.229;1;Out of Range!;1;Out of Range!;;OK;0.207;4.698;0.293;-0.016;-0.067;-0.027;-0.146;0.311;8.25469;91.16838;1.93029;122.37734;7.3;18.355;21.203;1.000;;;;;;;;;;;;1.4r1862;466;1502-6111;
Wangyu;Furong;2018053001;12.01.2001;20.06.2018;09:33:51;Left;;Alignment!;6.0;448;1.446;6.295;0.174;23.284;-0.305;18.480;5.262;5.623;0.145;1.446;0.553;2.325;6.279;3.373;0.121;1.150;0.134;1.206;15.943;0.427;22.411;1;Alignment!;1;Alignment!;1;Alignment!;0.185;3.971;0.251;-0.020;-0.097;-0.021;-0.164;0.254;6.82635;50.30732;1.88155;141.77718;8.3;13.897;19.999;1.000;;;;;;;;;;;;1.4r1862;467;1502-6111;
Wangyu;Furong;2018053001;12.01.2001;20.06.2018;09:32:11;Right;;OK;9.0;509;1.324;6.501;0.164;23.116;-0.300;18.249;5.368;5.630;0.117;1.324;0.440;1.948;6.565;2.064;0.082;1.112;0.082;1.142;15.995;0.360;22.925;;OK;;OK;;OK;0.165;4.055;0.170;-0.011;-0.099;-0.012;-0.122;0.245;5.83541;40.43934;1.77936;215.50436;10.9;12.802;69.121;0.999;;;;;;;;;;;;1.4r1862;468;1502-6111;
Wangyu;Furong;2018053001;12.01.2001;20.06.2018;09:33:51;Left;;Alignment!;6.0;448;1.446;6.295;0.174;23.284;-0.305;18.480;5.262;5.623;0.145;1.446;0.553;2.325;6.279;3.373;0.121;1.150;0.134;1.206;15.943;0.427;22.411;1;Alignment!;1;Alignment!;1;Alignment!;0.185;3.971;0.251;-0.020;-0.097;-0.021;-0.164;0.254;6.82635;50.30732;1.88155;141.77718;8.3;13.897;19.999;1.000;;;;;;;;;;;;1.4r1862;469;1502-6111;
Wangyu;Furong;2018053001;12.01.2001;20.06.2018;09:35:06;Left;;Lost Points!;7.0;467;1.580;6.404;0.207;21.302;-0.183;18.711;5.026;4.151;0.156;1.580;0.817;2.377;5.952;5.579;0.111;1.169;-0.505;2.406;29.803;0.567;23.335;2;Lost Points!;1;Alignment!;1;Alignment!;0.207;3.410;-2.559;-0.022;-0.079;1.354;-0.499;0.280;7.71977;73.86411;1.93385;165.79038;8.8;13.818;28.961;1.000;;;;;;;;;;;;1.4r1862;470;1502-611…
Wangyu;Furong;2018053001;12.01.2001;20.06.2018;09:37:11;Left;;Out of Range!;5.0;460;1.533;6.256;0.209;23.655;-0.377;18.249;5.348;4.141;0.136;1.533;0.511;2.307;6.412;3.086;0.109;1.305;0.121;1.345;15.267;0.403;22.890;1;Out of Range!;1;Out of Range!;;OK;0.196;4.504;0.214;-0.019;-0.076;-0.026;-0.126;0.308;8.75523;77.44765;1.95367;149.31587;7.4;18.772;22.056;1.000;;;;;;;;;;;;1.4r1862;471;1502-6111;
Wangyu;Furong;2018053001;12.01.2001;20.06.2018;09:40:22;Left;;Out of Range!;5.0;460;1.573;6.252;0.200;23.738;-0.345;18.249;5.405;3.921;0.143;1.573;0.557;2.076;7.152;3.058;0.111;1.334;0.127;1.360;16.299;0.443;23.229;1;Out of Range!;1;Out of Range!;;OK;0.207;4.698;0.293;-0.016;-0.067;-0.027;-0.146;0.311;8.25469;91.16838;1.93029;122.37734;7.3;18.355;21.203;1.000;;;;;;;;;;;;1.4r1862;472;1502-6111;
Li;Haojie;201712101714;23.01.1993;20.06.2018;10:08:03;Right;;OK;13.5;514;1.061;7.011;0.140;22.470;-0.220;18.249;4.847;5.641;0.140;1.061;0.416;2.346;5.799;2.648;0.102;0.850;0.116;0.858;14.913;0.301;22.074;;OK;;OK;;OK;0.156;2.841;0.227;-0.015;-0.098;-0.020;-0.111;0.202;4.87294;86.16202;1.62160;216.20730;14.4;11.145;78.351;1.000;;;;;;;;;;;;1.4r1862;473;1502-6111;
Li;Haojie;201712101714;23.01.1993;20.06.2018;10:09:28;Left;;Model Deviation!;14.5;466;0.955;7.178;0.138;21.940;-0.123;17.094;4.329;7.077;0.185;0.955;0.509;3.318;6.678;5.149;0.163;0.810;0.241;0.814;16.587;0.277;23.286;2;Model Deviation!;;OK;;OK;0.404;2.847;0.789;-0.047;-0.189;-0.078;-0.193;0.264;4.25921;92.30002;1.51163;142.45895;16.6;7.466;44.035;1.000;;;;;;;;;;;;1.4r1862;474;1502-6111;
Su;JUnwei;2018062001;18.07.2000;20.06.2018;10:12:26;Right;;OK;13.5;426;1.163;6.960;0.161;22.378;-0.236;17.787;5.238;5.783;0.116;1.163;0.413;2.091;6.483;1.928;0.078;0.945;0.073;0.954;16.359;0.342;22.134;;OK;;OK;;OK;0.148;3.397;0.145;-0.010;-0.048;-0.009;-0.059;0.209;5.41815;87.29023;1.68754;159.51883;16.1;11.590;78.525;1.000;;;;;;;;;;;;1.4r1862;475;1502-6111;
Su;JUnwei;2018062001;18.07.2000;20.06.2018;10:13:25;Left;;OK;13.0;432;1.079;6.953;0.153;22.153;-0.261;17.556;5.068;5.287;0.108;1.079;0.383;2.076;5.824;3.967;0.076;0.890;0.070;0.923;15.527;0.316;22.457;;OK;;OK;;OK;0.141;3.031;0.142;-0.011;-0.028;-0.009;-0.046;0.232;5.78197;80.34088;1.72699;144.40040;15.8;12.346;80.993;1.000;;;;;;;;;;;;1.4r1862;476;1502-6111;
Cheng;Chunyang;;20.04.1983;20.06.2018;10:14:42;Right;;Model Deviation!;8.5;455;1.569;6.524;0.212;23.345;-0.419;15.708;5.615;4.281;0.101;1.569;0.331;2.396;6.958;1.988;0.116;1.536;0.115;1.537;15.192;0.217;23.046;2;Model Deviation!;1;Model Deviation!;;OK;0.227;5.734;0.246;-0.025;-0.138;-0.024;-0.204;0.270;7.33743;200.23000;1.97497;72.09395;10.5;16.898;35.554;1.000;;;;;;;;;;;;1.4r1862;477;1502-6111;
Cheng;Chunyang;;20.04.1983;20.06.2018;10:15:46;Right;;Model Deviation!;9.5;397;1.677;6.495;0.228;23.162;-0.407;18.249;5.356;4.324;0.161;1.677;0.614;2.546;6.856;4.287;0.114;1.360;0.159;1.398;16.907;0.459;22.682;1;Model Deviation!;1;Model Deviation!;;OK;0.202;4.981;0.430;-0.025;-0.153;-0.049;-0.197;0.277;7.57878;172.72486;1.74468;60.21273;11.9;16.264;33.826;1.000;;;;;;;;;;;;1.4r1862;478;1502-6111;
Zhang;Jiahang;201803011011;24.05.2001;20.06.2018;10:19:04;Right;;OK;16.5;553;1.050;7.375;0.138;22.077;-0.225;18.018;4.762;7.195;0.131;1.050;0.480;2.225;6.021;3.477;0.090;0.785;0.108;0.811;16.953;0.372;21.804;;OK;;OK;;OK;0.133;2.721;0.212;-0.015;-0.111;-0.020;-0.123;0.172;3.82521;50.28133;1.54661;422.36947;16.3;8.388;116.019;0.006;;;;;;;;;;;;1.4r1862;479;1502-6111;
Zhang;Jiahang;201803011011;24.05.2001;20.06.2018;10:20:04;Left;;Model Deviation!;19.5;474;0.955;7.761;0.098;21.506;-0.238;17.325;4.326;5.076;0.139;0.955;0.436;2.245;5.294;3.182;0.095;0.711;0.105;0.727;16.315;0.333;20.935;1;Model Deviation!;;OK;1;Model Deviation!;0.198;2.173;0.228;-0.018;-0.083;-0.021;-0.096;0.205;4.65944;102.38455;1.64433;155.94381;22.3;9.946;104.128;0.999;;;;;;;;;;;;1.4r1862;480…
Zhang;Jiahang;201803011011;24.05.2001;20.06.2018;10:20:52;Left;;OK;21.0;470;0.927;7.957;0.102;21.492;-0.202;17.325;4.270;4.996;0.148;0.927;0.434;2.316;5.110;3.496;0.105;0.690;0.114;0.708;15.296;0.323;21.764;;OK;;OK;;OK;0.175;2.056;0.204;-0.021;-0.081;-0.027;-0.088;0.207;4.58141;100.19706;1.62043;151.26946;23.1;10.189;93.491;1.000;;;;;;;;;;;;1.4r1862;481;1502-6111;
Li;JunFei;201710051038;03.01.1999;20.06.2018;10:22:15;Right;;OK;15.5;464;1.082;7.223;0.131;21.766;-0.262;17.094;4.760;5.636;0.136;1.082;0.385;2.200;5.726;2.624;0.102;0.907;0.133;0.925;15.647;0.255;20.960;;OK;;OK;;OK;0.158;3.015;0.293;-0.016;-0.138;-0.032;-0.148;0.208;5.13287;64.86401;1.69029;205.38857;17.4;10.295;75.272;0.999;;;;;;;;;;;;1.4r1862;482;1502-6111;
Li;JunFei;201710051038;03.01.1999;20.06.2018;10:23:17;Left;;Alignment!;15.0;523;1.162;7.176;0.150;21.961;-0.331;17.787;4.929;5.518;0.147;1.162;0.351;2.514;6.501;3.601;0.124;1.008;0.143;1.017;16.981;0.213;21.139;1;Alignment!;1;Alignment!;1;Model Deviation!;0.247;3.504;0.319;-0.028;-0.169;-0.039;-0.191;0.208;5.59298;76.77436;1.72913;220.85642;15.6;10.497;70.493;1.000;;;;;;;;;;;;1.4r1862;483;1502-61…
Li;JunFei;201710051038;03.01.1999;20.06.2018;10:24:12;Left;;Alignment!;15.5;523;1.175;7.228;0.147;22.090;-0.353;17.325;5.082;6.035;0.144;1.175;0.337;2.515;6.624;3.446;0.114;1.016;0.122;1.053;15.625;0.221;21.631;1;Alignment!;1;Alignment!;1;Model Deviation!;0.219;3.679;0.306;-0.025;-0.161;-0.035;-0.187;0.183;4.89221;64.11499;1.60965;288.86180;16.2;9.482;80.156;0.988;;;;;;;;;;;;1.4r1862;484;1502-611…
Li;Tenglong;2018062002;10.03.2000;20.06.2018;10:26:50;Left;;Alignment!;12.5;498;1.195;6.902;0.161;22.554;-0.294;16.401;5.157;5.796;0.141;1.195;0.393;2.199;6.221;3.474;0.112;1.046;0.119;1.048;15.845;0.275;22.544;1;Alignment!;1;Alignment!;1;Model Deviation!;0.175;3.628;0.187;-0.019;-0.121;-0.013;-0.127;0.212;6.96365;55.90392;1.82971;306.44417;14.0;12.094;61.861;1.000;;;;;;;;;;;;1.4r1862;485;1502-61…
Li;Tenglong;2018062002;10.03.2000;20.06.2018;10:27:36;Left;;OK;11.0;496;1.290;6.733;0.170;22.721;-0.324;18.480;5.170;5.484;0.138;1.290;0.446;2.182;6.400;3.508;0.106;1.079;0.130;1.106;15.721;0.321;22.189;;OK;;OK;;OK;0.153;3.810;0.237;-0.018;-0.117;-0.023;-0.130;0.213;6.96539;49.85535;1.84623;329.47783;12.5;12.653;57.238;1.000;;;;;;;;;;;;1.4r1862;486;1502-6111;
Zhang;Yingfan;2018061201;09.10.1998;20.06.2018;10:29:05;Right;;OK;16.5;453;1.060;7.313;0.167;21.991;-0.259;17.556;4.788;5.025;0.136;1.060;0.319;2.268;5.684;2.159;0.100;0.888;0.097;0.903;15.765;0.229;20.847;;OK;;OK;;OK;0.144;2.905;0.141;-0.016;-0.076;-0.015;-0.091;0.245;5.55208;72.57116;1.71429;203.15366;18.6;11.914;79.422;0.999;;;;;;;;;;;;1.4r1862;487;1502-6111;
Zhang;Yingfan;2018061201;09.10.1998;20.06.2018;10:30:32;Left;;Model Deviation!;15.5;419;1.201;7.243;0.220;22.087;-0.306;17.094;4.718;3.824;0.181;1.201;0.421;2.447;5.433;3.331;0.145;1.029;0.167;1.042;16.391;0.259;21.242;1;Model Deviation!;1;Model Deviation!;;OK;0.212;3.136;0.307;-0.030;-0.087;-0.043;-0.113;0.270;9.36940;105.05795;1.83626;121.89112;18.1;14.518;46.293;1.000;;;;;;;;;;;;1.4r1862;488;1…
Zhang;Yingfan;2018061201;09.10.1998;20.06.2018;10:31:23;Left;;Model Deviation!;16.0;417;1.262;7.307;0.241;22.172;-0.340;17.094;4.747;3.884;0.200;1.262;0.422;2.644;5.420;3.153;0.159;1.080;0.154;1.080;16.987;0.275;21.838;1;Model Deviation!;1;Model Deviation!;;OK;0.313;3.257;0.325;-0.033;-0.087;-0.044;-0.104;0.280;9.43430;126.00153;1.82313;98.40496;18.9;15.494;43.429;1.000;;;;;;;;;;;;1.4r1862;489;15…
Zhao;Yafeng;201801260958;20.01.1998;20.06.2018;10:33:04;Right;;OK;14.0;480;1.043;6.982;0.134;22.278;-0.249;17.325;5.142;5.655;0.108;1.043;0.270;1.862;5.786;1.563;0.070;0.909;0.079;0.933;17.124;0.195;21.744;;OK;;OK;;OK;0.112;3.097;0.122;-0.008;-0.031;-0.006;-0.055;0.219;5.37325;93.71910;1.71408;192.71263;15.8;11.604;109.178;0.997;;;;;;;;;;;;1.4r1862;490;1502-6111;
Zhao;Yafeng;201801260958;20.01.1998;20.06.2018;10:34:12;Left;;OK;13.0;483;1.098;6.951;0.158;22.549;-0.246;17.787;5.208;6.224;0.116;1.098;0.389;1.937;6.768;3.658;0.078;0.935;0.086;0.951;17.000;0.310;22.313;;OK;;OK;;OK;0.125;3.389;0.164;-0.009;-0.073;-0.015;-0.074;0.220;5.49395;77.23455;1.69415;227.98925;14.7;11.250;90.337;0.998;;;;;;;;;;;;1.4r1862;491;1502-6111;
Li;Yaodong;2018052301;06.06.2001;20.06.2018;10:36:48;Right;;OK;15.0;510;0.989;7.217;0.139;21.892;-0.228;18.480;4.578;6.057;0.121;0.989;0.430;2.173;5.796;2.671;0.087;0.784;0.108;0.844;15.271;0.327;22.201;;OK;;OK;;OK;0.159;2.586;0.252;-0.016;-0.112;-0.025;-0.132;0.190;4.87019;49.54428;1.67640;384.92452;16.0;9.741;98.642;0.531;;;;;;;;;;;;1.4r1862;492;1502-6111;
Li;Yaodong;2018052301;06.06.2001;20.06.2018;10:39:26;Left;;OK;13.5;448;1.203;6.983;0.166;22.305;-0.244;18.249;4.706;4.848;0.149;1.203;0.536;2.410;5.633;4.024;0.113;0.938;0.122;1.010;16.268;0.415;22.274;;OK;;OK;;OK;0.209;3.038;0.284;-0.024;-0.102;-0.037;-0.120;0.247;6.72319;94.13428;1.76144;140.65940;16.0;13.032;57.066;1.000;;;;;;;;;;;;1.4r1862;493;1502-6111;
Geng;Yang;2018062003;16.02.1993;20.06.2018;10:41:37;Right;;OK;14.5;489;1.138;7.131;0.167;22.074;-0.291;17.094;5.251;5.920;0.127;1.138;0.311;2.126;6.521;2.046;0.086;1.007;0.089;1.010;16.430;0.228;21.743;;OK;;OK;;OK;0.154;3.586;0.181;-0.013;-0.083;-0.016;-0.089;0.224;5.08568;35.80575;1.67451;430.11920;15.7;11.208;91.473;0.126;;;;;;;;;;;;1.4r1862;494;1502-6111;
Geng;Yang;2018062003;16.02.1993;20.06.2018;10:42:35;Left;;OK;15.5;493;1.108;7.229;0.159;22.064;-0.271;17.325;5.098;5.997;0.123;1.108;0.253;2.122;6.238;1.971;0.088;0.983;0.081;0.983;17.197;0.180;20.200;;OK;;OK;;OK;0.129;3.448;0.150;-0.013;-0.079;-0.017;-0.098;0.213;5.13803;34.74106;1.68719;525.16687;16.8;10.483;98.393;0.008;;;;;;;;;;;;1.4r1862;495;1502-6111;
Zhao;Zihong;2018062001;16.05.1992;20.06.2018;17:56:27;Right;;OK;16.0;520;1.048;7.297;0.159;22.059;-0.259;16.863;5.068;6.147;0.134;1.048;0.249;2.211;6.189;1.638;0.093;0.946;0.083;0.946;16.674;0.172;21.756;;OK;;OK;;OK;0.165;3.314;0.165;-0.016;-0.114;-0.016;-0.123;0.201;4.78870;39.34901;1.63106;492.29672;16.3;9.992;100.796;0.020;;;;;;;;;;;;1.4r1862;496;1502-6111;
Zhao;Zihong;2018062001;16.05.1992;20.06.2018;17:57:49;Left;;OK;13.5;533;1.142;6.954;0.154;22.397;-0.299;17.325;5.279;6.145;0.128;1.142;0.283;2.141;6.757;1.922;0.088;1.022;0.096;1.022;17.247;0.193;21.867;;OK;;OK;;OK;0.148;3.779;0.168;-0.015;-0.119;-0.015;-0.128;0.197;4.90707;43.24484;1.64161;504.69345;13.7;10.365;95.451;0.040;;;;;;;;;;;;1.4r1862;497;1502-6111;
Hu;Yuanyuan;2018062101;18.08.1986;21.06.2018;09:56:30;Right;;OK;13.0;529;1.130;6.952;0.158;22.512;-0.286;16.863;5.224;6.066;0.116;1.130;0.434;2.013;6.456;2.633;0.083;1.007;0.109;1.019;16.521;0.327;22.989;;OK;;OK;;OK;0.140;3.714;0.228;-0.014;-0.151;-0.023;-0.161;0.197;5.21979;44.38841;1.66770;355.63300;13.6;10.838;101.122;0.770;;;;;;;;;;;;1.4r1862;498;1502-6111;
Hu;Yuanyuan;2018062101;18.08.1986;21.06.2018;09:57:18;Right;;OK;12.0;544;1.193;6.803;0.170;22.674;-0.304;17.325;5.187;6.361;0.125;1.193;0.453;2.012;7.252;2.909;0.085;1.024;0.104;1.063;16.482;0.350;22.257;;OK;;OK;;OK;0.147;3.668;0.248;-0.011;-0.149;-0.025;-0.184;0.201;5.26326;42.91409;1.68400;303.52221;12.3;10.322;95.209;0.889;;;;;;;;;;;;1.4r1862;499;1502-6111;
Hu;Yuanyuan;2018062101;18.08.1986;21.06.2018;09:58:04;Right;;OK;12.0;533;1.186;6.787;0.162;22.705;-0.288;17.094;5.335;6.941;0.111;1.186;0.478;1.977;6.849;2.251;0.079;1.033;0.104;1.059;16.193;0.381;24.509;;OK;;OK;;OK;0.134;3.932;0.234;-0.012;-0.156;-0.023;-0.171;0.200;5.41692;38.17686;1.71708;361.87370;12.4;10.538;97.675;0.675;;;;;;;;;;;;1.4r1862;500;1502-6111;
Hu;Yuanyuan;2018062101;18.08.1986;21.06.2018;09:58:59;Left;;OK;13.5;533;1.121;7.041;0.163;22.388;-0.271;18.018;4.999;6.264;0.126;1.121;0.478;2.217;6.551;3.728;0.090;0.909;0.104;0.965;16.346;0.376;21.890;;OK;;OK;;OK;0.173;3.208;0.223;-0.017;-0.115;-0.020;-0.147;0.198;4.92286;39.84085;1.64700;549.90446;13.7;10.046;94.857;0.008;;;;;;;;;;;;1.4r1862;501;1502-6111;
Liu;Qianying;2018062102;08.02.1996;21.06.2018;10:09:15;Right;;OK;13.0;475;1.231;6.968;0.161;22.379;-0.323;17.556;5.140;5.707;0.122;1.231;0.395;2.126;6.348;2.412;0.082;1.004;0.088;1.023;16.848;0.312;21.699;;OK;;OK;;OK;0.165;3.587;0.274;-0.013;-0.098;-0.022;-0.108;0.229;5.24832;42.28324;1.67789;413.57101;14.9;11.586;85.132;0.432;;;;;;;;;;;;1.4r1862;502;1502-6111;
Liu;Qianying;2018062102;08.02.1996;21.06.2018;10:10:08;Right;;OK;12.5;472;1.210;6.889;0.163;22.352;-0.327;16.863;5.097;5.386;0.115;1.210;0.383;1.983;6.512;2.105;0.080;1.031;0.096;1.036;16.305;0.302;21.618;;OK;;OK;;OK;0.142;3.719;0.193;-0.012;-0.115;-0.017;-0.125;0.229;5.37912;37.43614;1.69606;441.24171;14.4;11.751;82.288;0.412;;;;;;;;;;;;1.4r1862;503;1502-6111;
Liu;Qianying;2018062102;08.02.1996;21.06.2018;10:11:08;Left;;OK;13.0;468;1.243;6.924;0.166;22.564;-0.348;17.325;5.339;5.975;0.125;1.243;0.328;2.121;6.761;1.544;0.089;1.095;0.106;1.097;16.907;0.231;21.989;;OK;;OK;;OK;0.143;4.047;0.204;-0.013;-0.120;-0.017;-0.133;0.196;5.26709;38.95295;1.67621;412.61037;15.0;10.649;75.658;0.594;;;;;;;;;;;;1.4r1862;504;1502-6111;
Liu;Qianying;2018062102;08.02.1996;21.06.2018;10:12:01;Left;;OK;13.0;470;1.251;6.902;0.169;22.565;-0.357;16.632;5.433;5.954;0.127;1.251;0.353;2.232;6.891;2.559;0.089;1.090;0.095;1.091;16.369;0.271;21.682;;OK;;OK;;OK;0.179;4.101;0.226;-0.015;-0.124;-0.018;-0.129;0.198;5.23204;37.97926;1.65719;436.23385;14.7;10.684;73.866;0.507;;;;;;;;;;;;1.4r1862;505;1502-6111;
Wang;Xueshen;2018062101;14.08.2000;21.06.2018;11:00:50;Right;;OK;13.0;513;1.163;6.937;0.156;22.563;-0.327;17.325;5.449;6.838;0.113;1.163;0.339;2.100;7.367;2.720;0.082;1.075;0.108;1.078;17.007;0.231;22.551;;OK;;OK;;OK;0.152;4.213;0.249;-0.011;-0.163;-0.027;-0.170;0.170;5.31879;35.47777;1.66777;520.42012;14.1;9.341;93.033;0.101;;;;;;;;;;;;1.4r1862;506;1502-6111;
Wang;Xueshen;2018062101;14.08.2000;21.06.2018;11:02:41;Left;;Model Deviation!;14.0;524;1.189;7.076;0.156;22.450;-0.296;16.170;5.140;4.294;0.110;1.189;0.332;2.222;5.013;3.705;0.085;1.065;0.096;1.275;11.977;0.237;22.372;2;Model Deviation!;;OK;;OK;0.167;3.210;0.192;-0.015;0.124;-0.017;-0.153;0.651;16.29882;33.15180;1.77476;646.48406;14.8;12.185;102.067;1.000;;;;;;;;;;;;1.4r1862;507;1502-6111;
Wang;Xueshen;2018062101;14.08.2000;21.06.2018;11:03:23;Left;;OK;14.0;520;1.188;6.996;0.174;22.546;-0.295;17.787;5.448;6.683;0.130;1.188;0.330;2.304;7.034;2.811;0.097;1.063;0.089;1.085;17.002;0.246;21.853;;OK;;OK;;OK;0.167;4.108;0.225;-0.016;-0.150;-0.025;-0.167;0.170;4.95136;33.66688;1.63594;555.45886;14.7;9.571;84.434;0.008;;;;;;;;;;;;1.4r1862;508;1502-6111;
Wei;Jinnan;201712261451;11.06.1988;21.06.2018;11:30:50;Right;;Model Deviation!;13.5;446;1.162;7.047;0.170;22.424;-0.295;17.325;5.166;6.155;0.124;1.162;0.380;1.876;6.202;1.396;0.087;0.990;0.074;1.015;13.574;0.317;21.659;1;Model Deviation!;1;Model Deviation!;;OK;0.149;3.481;0.103;-0.014;-0.084;-0.005;-0.125;0.219;5.60964;69.14679;1.71161;210.18593;15.8;11.317;77.428;0.999;;;;;;;;;;;;1.4r1862;509;15…
Wei;Jinnan;201712261451;11.06.1988;21.06.2018;11:31:29;Right;;OK;14.0;445;1.089;7.074;0.156;22.195;-0.256;16.863;5.057;5.851;0.113;1.089;0.349;1.838;5.843;1.818;0.075;0.913;0.072;0.924;15.954;0.288;21.729;;OK;;OK;;OK;0.117;3.076;0.104;-0.008;-0.064;-0.006;-0.104;0.220;5.46796;64.69694;1.73260;186.55762;16.5;11.179;94.614;0.997;;;;;;;;;;;;1.4r1862;510;1502-6111;
Wei;Jinnan;201712261451;11.06.1988;21.06.2018;11:32:23;Left;;OK;14.0;469;1.131;7.086;0.172;22.238;-0.293;17.094;5.166;6.122;0.127;1.131;0.384;2.219;6.720;4.002;0.091;0.956;0.086;0.961;16.570;0.309;21.652;;OK;;OK;;OK;0.165;3.340;0.162;-0.016;-0.100;-0.010;-0.106;0.203;5.34963;54.04041;1.68772;221.69992;15.7;10.985;80.406;0.996;;;;;;;;;;;;1.4r1862;511;1502-6111;
Zhao;Jinfeng;2018062103;16.04.1988;21.06.2018;11:41:38;Right;;OK;13.0;500;1.186;6.998;0.170;22.270;-0.262;18.480;4.872;5.909;0.135;1.186;0.483;2.339;6.384;2.346;0.097;0.918;0.092;1.008;16.044;0.397;24.360;;OK;;OK;;OK;0.173;3.213;0.191;-0.019;-0.124;-0.018;-0.151;0.192;5.06395;48.95644;1.63354;339.29303;14.2;10.551;78.107;0.926;;;;;;;;;;;;1.4r1862;512;1502-6111;
Zhao;Jinfeng;2018062103;16.04.1988;21.06.2018;11:42:43;Left;;Model Deviation!;13.0;448;1.329;6.895;0.197;22.526;-0.318;17.787;5.045;4.801;0.151;1.329;0.481;2.488;6.080;2.908;0.118;1.076;0.111;1.086;17.551;0.376;22.171;1;Model Deviation!;1;Model Deviation!;;OK;0.230;3.606;0.243;-0.024;-0.086;-0.021;-0.117;0.261;7.47485;92.08942;1.76326;160.10941;15.2;14.924;54.166;1.000;;;;;;;;;;;;1.4r1862;513;150…
Zhao;Jinfeng;2018062103;16.04.1988;21.06.2018;11:43:58;Left;;Alignment!;13.0;454;1.299;6.950;0.204;22.540;-0.362;16.863;5.027;4.370;0.160;1.299;0.440;2.617;5.979;2.710;0.128;1.102;0.121;1.102;16.968;0.331;21.819;1;Alignment!;1;Model Deviation!;1;Alignment!;0.266;3.648;0.325;-0.027;-0.074;-0.031;-0.103;0.284;7.55279;92.01164;1.77689;168.57427;14.9;15.421;49.894;1.000;;;;;;;;;;;;1.4r1862;514;1502-6…
Wang;Kun;2018053102;06.05.1990;21.06.2018;12:34:58;Right;;OK;13.5;457;1.084;7.004;0.161;21.493;-0.248;17.325;4.887;6.188;0.124;1.084;0.482;2.070;6.062;2.691;0.087;0.853;0.129;0.864;16.562;0.359;22.106;;OK;;OK;;OK;0.113;2.915;0.271;-0.011;-0.087;-0.011;-0.109;0.202;5.01400;82.57575;1.63733;196.74708;15.7;9.396;79.328;0.999;;;;;;;;;;;;1.4r1862;515;1502-6111;
Hong;Zhen;2018062104;15.02.1998;21.06.2018;17:40:46;Right;;OK;16.5;524;1.035;7.392;0.146;22.125;-0.254;16.401;5.026;6.733;0.130;1.035;0.379;2.150;6.539;2.397;0.093;0.924;0.097;0.924;16.458;0.285;21.771;;OK;;OK;;OK;0.156;3.350;0.213;-0.016;-0.134;-0.019;-0.138;0.186;4.66646;35.40326;1.67552;496.79945;16.9;9.144;103.616;0.004;;;;;;;;;;;;1.4r1862;516;1502-6111;
Hong;Zhen;2018062104;15.02.1998;21.06.2018;17:42:24;Left;;Alignment!;11.0;489;1.226;6.731;0.166;22.092;-0.263;16.863;4.723;4.414;0.175;1.226;0.520;2.321;5.979;4.761;0.123;1.021;0.183;1.035;13.462;0.357;21.778;1;Alignment!;1;Alignment!;1;Alignment!;0.235;3.298;0.516;-0.023;-0.121;0.050;-0.189;0.241;6.29927;73.21773;1.73267;155.87153;12.7;12.807;48.362;1.000;;;;;;;;;;;;1.4r1862;517;1502-6111;
Wang;Zixuan;;20.05.1997;22.06.2018;09:42:10;Right;;OK;16.5;617;1.246;7.292;0.148;22.186;-0.340;17.787;5.530;6.896;0.132;1.246;0.322;2.343;7.532;2.521;0.095;1.144;0.105;1.153;16.695;0.217;22.239;;OK;;OK;;OK;0.194;4.663;0.231;-0.018;-0.203;-0.021;-0.209;0.171;4.34307;53.14191;1.59489;552.34018;14.3;8.827;126.845;0.000;;;;;;;;;;;;1.4r1862;518;1502-6111;
Wang;Zixuan;;20.05.1997;22.06.2018;09:43:25;Left;;OK;15.0;615;1.281;7.140;0.157;22.384;-0.307;18.480;5.460;6.770;0.138;1.281;0.387;2.213;7.015;3.981;0.092;1.087;0.096;1.117;14.728;0.292;22.120;;OK;;OK;;OK;0.166;4.262;0.202;-0.016;-0.166;-0.018;-0.231;0.169;4.39713;55.98668;1.56377;529.85266;13.2;8.855;121.785;0.000;;;;;;;;;;;;1.4r1862;519;1502-6111;
Guan;Jian;2018062202;25.08.2000;22.06.2018;16:08:30;Right;;OK;16.5;590;1.057;7.354;0.159;22.133;-0.272;16.632;4.651;5.039;0.151;1.057;0.348;2.396;5.701;1.910;0.104;0.885;0.100;0.885;16.760;0.255;21.611;;OK;;OK;;OK;0.191;2.833;0.187;-0.018;-0.081;-0.015;-0.110;0.233;4.74441;51.27586;1.60426;466.82854;15.2;10.900;109.856;0.034;;;;;;;;;;;;1.4r1862;520;1502-6111;
Guan;Jian;2018062202;25.08.2000;22.06.2018;16:10:29;Left;;OK;16.5;590;1.033;7.353;0.143;21.988;-0.283;16.632;4.747;5.644;0.118;1.033;0.288;2.128;5.922;3.699;0.087;0.896;0.089;0.896;16.603;0.209;21.223;;OK;;OK;;OK;0.158;2.947;0.215;-0.014;-0.089;-0.017;-0.105;0.226;4.95961;47.16447;1.65838;612.19450;15.2;10.117;132.361;0.000;;;;;;;;;;;;1.4r1862;521;1502-6111;
Tao;Ran;2018062203;09.02.1996;22.06.2018;17:08:03;Right;;OK;18.5;549;0.875;7.664;0.105;21.563;-0.217;17.325;4.467;6.914;0.122;0.875;0.308;2.097;5.825;3.020;0.083;0.703;0.120;0.728;16.489;0.196;19.492;;OK;;OK;;OK;0.157;2.322;0.269;-0.014;-0.104;-0.034;-0.114;0.167;3.66777;43.70139;1.54860;440.41022;18.3;7.104;137.523;0.003;;;;;;;;;;;;1.4r1862;522;1502-6111;
Tao;Ran;2018062203;09.02.1996;22.06.2018;17:08:54;Left;;OK;22.0;545;0.806;8.098;0.101;21.500;-0.177;15.939;4.508;8.151;0.140;0.806;0.324;2.386;5.768;3.098;0.097;0.671;0.104;0.676;15.712;0.221;21.487;;OK;;OK;;OK;0.183;2.244;0.216;-0.019;-0.106;-0.024;-0.109;0.146;3.61030;36.91683;1.51348;640.09993;21.7;6.105;128.037;0.000;;;;;;;;;;;;1.4r1862;523;1502-6111;
Tao;Ran;2018062203;09.02.1996;22.06.2018;17:10:06;Left;;OK;20.5;547;0.840;7.857;0.083;21.555;-0.234;16.401;4.578;7.688;0.137;0.840;0.337;2.295;5.838;3.804;0.088;0.693;0.109;0.697;16.174;0.229;21.256;;OK;;OK;;OK;0.158;2.351;0.248;-0.016;-0.107;-0.024;-0.109;0.165;3.57684;39.60937;1.49134;581.55574;19.8;6.767;135.873;0.001;;;;;;;;;;;;1.4r1862;524;1502-6111;
Zhang;Junyang;2018062401;07.09.1995;24.06.2018;10:46:28;Right;;OK;18.5;520;0.961;7.657;0.111;21.766;-0.183;17.094;4.732;6.801;0.125;0.961;0.405;2.140;5.894;2.189;0.083;0.795;0.084;0.806;16.394;0.324;24.017;;OK;;OK;;OK;0.148;2.666;0.157;-0.014;-0.098;-0.014;-0.106;0.195;4.41658;48.08361;1.59827;418.92673;19.2;9.003;128.051;0.060;;;;;;;;;;;;1.4r1862;525;1502-6111;
Zhang;Junyang;2018062401;07.09.1995;24.06.2018;10:47:47;Left;;OK;18.5;513;1.011;7.579;0.137;21.774;-0.240;18.480;4.693;6.581;0.134;1.011;0.441;2.173;5.726;3.136;0.086;0.765;0.086;0.826;15.859;0.360;23.020;;OK;;OK;;OK;0.159;2.501;0.170;-0.013;-0.087;-0.012;-0.110;0.187;4.44460;45.02681;1.58378;472.66598;19.3;9.234;121.033;0.007;;;;;;;;;;;;1.4r1862;526;1502-6111;
Yao;Weiying;2018062402;02.12.1991;24.06.2018;15:11:28;Right;;OK;13.5;568;1.179;6.998;0.144;22.021;-0.323;17.094;5.264;6.026;0.112;1.179;0.377;1.965;7.112;2.759;0.077;1.026;0.111;1.030;16.567;0.268;22.111;;OK;;OK;;OK;0.110;3.864;0.263;-0.012;-0.131;-0.024;-0.137;0.180;4.82023;47.61409;1.63372;519.67539;13.0;9.540;122.486;0.003;;;;;;;;;;;;1.4r1862;527;1502-6111;
Yao;Weiying;2018062402;02.12.1991;24.06.2018;15:12:17;Left;;OK;14.5;565;1.120;7.164;0.149;22.064;-0.309;17.094;5.279;6.584;0.118;1.120;0.295;2.167;6.624;3.200;0.087;1.003;0.103;1.006;16.423;0.195;21.967;;OK;;OK;;OK;0.140;3.755;0.212;-0.013;-0.122;-0.019;-0.145;0.186;4.58826;35.78710;1.62360;652.80904;14.0;9.304;113.332;0.000;;;;;;;;;;;;1.4r1862;528;1502-6111;
Ma;Ningning;2018062403;20.11.1994;24.06.2018;16:11:28;Right;;OK;15.0;543;1.022;7.144;0.127;22.146;-0.279;16.863;4.984;6.928;0.117;1.022;0.338;1.907;6.552;2.152;0.076;0.888;0.092;0.891;16.634;0.249;21.947;;OK;;OK;;OK;0.123;3.221;0.184;-0.010;-0.136;-0.017;-0.143;0.171;4.41967;41.10290;1.61382;530.65679;15.1;8.501;126.753;0.002;;;;;;;;;;;;1.4r1862;529;1502-6111;
Ma;Ningning;2018062403;20.11.1994;24.06.2018;16:12:18;Left;;OK;15.0;556;1.044;7.202;0.147;22.117;-0.295;17.094;4.998;6.869;0.131;1.044;0.307;2.290;6.763;3.834;0.091;0.900;0.090;0.904;17.025;0.223;21.645;;OK;;OK;;OK;0.164;3.293;0.192;-0.015;-0.133;-0.019;-0.133;0.181;4.10717;47.03091;1.54972;504.97209;14.7;9.304;108.302;0.005;;;;;;;;;;;;1.4r1862;530;1502-6111;
Zhao;Qingyu;2018062501;03.03.2000;25.06.2018;09:10:50;Left;;OK;14.5;538;1.167;7.119;0.159;22.121;-0.301;17.094;5.434;7.146;0.128;1.167;0.310;2.150;6.812;3.719;0.097;1.070;0.113;1.071;16.522;0.197;22.297;;OK;;OK;;OK;0.168;4.010;0.216;-0.015;-0.156;-0.024;-0.160;0.211;5.23977;46.70941;1.67434;460.88322;14.9;9.646;92.611;0.167;;;;;;;;;;;;1.4r1862;531;1502-6111;
Zhao;Qingyu;2018062501;03.03.2000;25.06.2018;09:12:29;Right;;OK;13.5;528;1.205;6.972;0.156;22.583;-0.311;17.094;5.335;5.614;0.117;1.205;0.258;1.971;6.820;1.856;0.081;1.099;0.094;1.099;17.208;0.166;22.521;;OK;;OK;;OK;0.145;4.026;0.196;-0.012;-0.118;-0.016;-0.123;0.197;5.46948;45.37915;1.73016;434.12222;14.0;10.956;100.789;0.145;;;;;;;;;;;;1.4r1862;532;1502-6111;
Wu;Bin;2018062502;29.06.1987;25.06.2018;10:18:49;Right;;Model Deviation!;10.5;419;1.271;6.616;0.213;23.079;-0.353;17.556;5.320;3.733;0.108;1.271;0.266;2.044;6.736;1.178;0.075;1.143;0.054;1.145;16.041;0.229;22.278;1;Model Deviation!;1;Model Deviation!;1;Model Deviation!;0.108;4.079;0.115;-0.012;-0.051;0.001;-0.054;0.354;9.94777;139.94439;1.81922;87.57787;13.0;20.784;64.469;1.000;;;;;;;;;;;;1.4r186…
Wu;Bin;2018062502;29.06.1987;25.06.2018;10:19:49;Right;;Model Deviation!;11.5;419;1.239;6.753;0.200;22.888;-0.335;17.094;4.987;3.329;0.111;1.239;0.291;2.001;5.926;1.765;0.074;1.082;0.073;1.094;16.128;0.236;21.903;2;Model Deviation!;1;Model Deviation!;;OK;0.111;3.525;0.116;-0.011;0.005;-0.010;-0.037;0.348;9.11550;144.41413;1.80705;85.57050;14.1;20.580;73.761;1.000;;;;;;;;;;;;1.4r1862;534;1502-6111;
Wu;Bin;2018062502;29.06.1987;25.06.2018;10:20:38;Right;;Model Deviation!;13.0;428;1.197;6.874;0.200;22.513;-0.314;16.401;4.986;3.403;0.119;1.197;0.303;2.297;5.924;1.276;0.083;1.053;0.077;1.055;16.161;0.237;21.705;1;Model Deviation!;1;Model Deviation!;;OK;0.165;3.447;0.149;-0.016;-0.017;-0.013;-0.039;0.356;8.82720;133.20114;1.77975;98.06724;15.2;20.149;73.779;1.000;;;;;;;;;;;;1.4r1862;535;1502-611…
Li;Chen;2018062503;14.02.1993;25.06.2018;10:26:04;Right;;Model Deviation!;14.0;544;1.119;7.011;0.159;22.871;-0.280;19.173;3.485;3.917;0.144;1.119;0.445;1.926;4.815;2.215;0.078;0.782;0.098;0.859;16.491;0.357;22.497;2;Model Deviation!;;OK;;OK;0.160;1.673;0.229;-0.005;0.271;-0.018;-0.121;0.550;7.11935;60.97205;1.59068;288.12807;14.0;11.662;117.035;1.000;;;;;;;;;;;;1.4r1862;536;1502-6111;
Li;Chen;2018062503;14.02.1993;25.06.2018;10:27:09;Left;;Alignment!;16.0;546;0.946;7.270;0.145;22.257;-0.275;17.325;4.832;7.302;0.121;0.946;0.269;2.133;5.759;2.894;0.089;0.806;0.093;0.818;15.847;0.185;20.236;1;Alignment!;1;Alignment!;1;Alignment!;0.167;2.702;0.236;-0.015;-0.108;-0.019;-0.118;0.167;4.81929;46.36784;1.69699;599.56058;16.1;8.711;115.124;0.000;;;;;;;;;;;;1.4r1862;537;1502-6111;
Li;Chen;2018062503;14.02.1993;25.06.2018;10:29:22;Left;;OK;15.5;534;1.004;7.214;0.151;22.322;-0.285;17.556;4.886;6.579;0.129;1.004;0.296;2.272;6.332;3.629;0.091;0.847;0.096;0.850;15.339;0.206;20.421;;OK;;OK;;OK;0.178;2.874;0.197;-0.016;-0.104;-0.018;-0.123;0.176;4.71171;55.06235;1.63331;406.16155;15.7;8.993;104.949;0.187;;;;;;;;;;;;1.4r1862;538;1502-6111;
Li;Chen;2018062503;14.02.1993;25.06.2018;10:31:07;Right;;OK;15.0;532;0.983;7.179;0.142;22.545;-0.276;18.018;4.804;6.927;0.109;0.983;0.300;1.987;5.783;3.432;0.078;0.808;0.079;0.820;15.322;0.233;22.021;;OK;;OK;;OK;0.149;2.693;0.185;-0.013;-0.083;-0.012;-0.100;0.198;4.79022;56.96854;1.66612;279.80265;15.1;9.897;118.817;0.740;;;;;;;;;;;;1.4r1862;539;1502-6111;
Li;Chen;2018062503;14.02.1993;25.06.2018;10:32:36;Right;;OK;15.0;537;1.023;7.161;0.159;22.614;-0.288;16.401;5.012;6.295;0.124;1.023;0.293;2.225;6.063;2.082;0.086;0.873;0.091;0.873;16.327;0.214;21.871;;OK;;OK;;OK;0.161;3.010;0.217;-0.012;-0.087;-0.015;-0.110;0.218;4.81618;58.91021;1.64345;266.78132;15.2;10.477;109.750;0.833;;;;;;;;;;;;1.4r1862;540;1502-6111;
Li;Chen;2018062503;14.02.1993;25.06.2018;10:31:07;Right;;OK;15.0;532;0.983;7.179;0.142;22.545;-0.276;18.018;4.804;6.927;0.109;0.983;0.300;1.987;5.783;3.432;0.078;0.808;0.079;0.820;15.322;0.233;22.021;;OK;;OK;;OK;0.149;2.693;0.185;-0.013;-0.083;-0.012;-0.100;0.198;4.79022;56.96854;1.66612;279.80265;15.1;9.897;118.817;0.740;;;;;;;;;;;;1.4r1862;541;1502-6111;
Wang;Bingjian;2018062504;10.01.1997;25.06.2018;11:50:26;Right;;OK;18.5;566;0.884;7.578;0.125;21.407;-0.200;16.170;4.568;5.841;0.138;0.884;0.283;2.273;5.689;2.548;0.100;0.772;0.103;0.772;16.059;0.182;21.603;;OK;;OK;;OK;0.162;2.493;0.196;-0.017;-0.099;-0.019;-0.105;0.207;4.22167;35.27465;1.57798;538.85670;17.5;8.651;117.539;0.005;;;;;;;;;;;;1.4r1862;542;1502-6111;
Wang;Bingjian;2018062504;10.01.1997;25.06.2018;11:51:29;Left;;OK;16.5;561;0.917;7.406;0.123;21.833;-0.264;17.325;4.774;6.891;0.124;0.917;0.298;2.261;5.992;3.345;0.088;0.796;0.105;0.798;15.189;0.193;21.888;;OK;;OK;;OK;0.153;2.714;0.198;-0.016;-0.100;-0.020;-0.104;0.192;4.32252;31.37703;1.55951;838.13544;16.1;8.780;122.942;0.000;;;;;;;;;;;;1.4r1862;543;1502-6111;
Liang;Hongtao;2018062505;09.08.1999;25.06.2018;12:01:14;Right;;Alignment!;10.5;493;1.249;6.696;0.162;22.454;-0.352;16.632;5.124;4.515;0.131;1.249;0.272;2.281;6.132;1.670;0.105;1.150;0.121;1.154;15.888;0.158;21.432;1;Alignment!;1;Alignment!;1;Alignment!;0.190;3.830;0.268;-0.018;-0.099;-0.020;-0.115;0.258;7.55466;59.45988;1.83566;147.14190;12.3;14.299;55.904;1.000;;;;;;;;;;;;1.4r1862;544;1502-6111;
Liang;Hongtao;2018062505;09.08.1999;25.06.2018;12:02:05;Right;;Alignment!;9.5;503;1.237;6.622;0.150;22.373;-0.375;16.863;5.096;4.568;0.128;1.237;0.281;2.233;6.202;2.506;0.104;1.132;0.120;1.132;16.901;0.163;21.983;1;Alignment!;1;Alignment!;1;Alignment!;0.177;3.799;0.256;-0.017;-0.106;-0.025;-0.116;0.249;6.96667;50.60571;1.85559;143.08000;11.0;13.792;51.941;1.000;;;;;;;;;;;;1.4r1862;545;1502-6111;
Liang;Hongtao;2018062505;09.08.1999;25.06.2018;12:03:17;Left;;OK;11.0;513;1.389;6.671;0.175;22.885;-0.374;16.401;5.533;5.508;0.146;1.389;0.423;2.370;6.840;3.781;0.114;1.233;0.149;1.233;16.493;0.283;22.499;;OK;;OK;;OK;0.224;4.640;0.364;-0.017;-0.152;-0.035;-0.157;0.207;6.51692;50.24998;1.79870;302.88614;11.9;12.305;54.719;1.000;;;;;;;;;;;;1.4r1862;546;1502-6111;
Liu;Songling;2018051801;24.03.1997;26.06.2018;09:13:37;Right;;OK;13.0;517;1.112;6.925;0.151;22.702;-0.263;17.325;4.860;5.358;0.136;1.112;0.479;2.305;6.035;2.787;0.107;0.910;0.129;0.921;16.080;0.353;22.086;;OK;;OK;;OK;0.165;3.088;0.267;-0.018;-0.107;-0.028;-0.110;0.224;5.39194;100.09393;1.67550;199.43761;13.7;12.685;71.117;1.000;;;;;;;;;;;;1.4r1862;547;1502-6111;
Liu;Songling;2018051801;24.03.1997;26.06.2018;09:15:25;Left;;OK;10.5;518;1.310;6.651;0.170;23.051;-0.359;17.094;5.088;4.331;0.160;1.310;0.378;2.403;6.014;2.570;0.128;1.131;0.140;1.131;16.850;0.260;21.932;;OK;;OK;;OK;0.206;3.740;0.259;-0.023;-0.083;-0.029;-0.089;0.292;7.13730;113.52421;1.81550;140.55792;11.4;17.591;47.571;1.000;;;;;;;;;;;;1.4r1862;548;1502-6111;
Liu;Haifeng;2018062601;14.08.1998;26.06.2018;12:06:41;Right;;OK;13.5;502;1.180;7.015;0.164;22.650;-0.322;18.249;4.890;5.976;0.122;1.180;0.436;2.136;6.324;4.191;0.091;0.943;0.114;0.974;15.909;0.326;22.146;;OK;;OK;;OK;0.168;3.267;0.272;-0.017;-0.131;-0.031;-0.143;0.201;5.06557;55.71590;1.69201;322.88179;14.9;10.828;84.418;0.745;;;;;;;;;;;;1.4r1862;549;1502-6111;
Liu;Haifeng;2018062601;14.08.1998;26.06.2018;12:07:43;Right;;OK;13.5;493;1.164;7.043;0.155;22.503;-0.333;17.325;4.943;6.292;0.122;1.164;0.445;2.130;6.204;2.394;0.087;0.939;0.109;0.950;16.343;0.341;22.118;;OK;;OK;;OK;0.173;3.313;0.254;-0.017;-0.129;-0.025;-0.132;0.193;4.81554;57.39374;1.69247;311.90281;14.9;10.786;85.644;0.621;;;;;;;;;;;;1.4r1862;550;1502-6111;
Liu;Haifeng;2018062601;14.08.1998;26.06.2018;12:09:17;Left;;OK;15.5;512;1.099;7.192;0.159;22.298;-0.291;17.325;4.777;6.151;0.143;1.099;0.456;2.318;6.500;3.980;0.095;0.869;0.109;0.874;16.250;0.352;21.563;;OK;;OK;;OK;0.211;2.908;0.256;-0.018;-0.108;-0.018;-0.125;0.195;4.51804;57.41549;1.56549;336.16601;16.2;10.051;92.897;0.722;;;;;;;;;;;;1.4r1862;551;1502-6111;
Niu;Kaijian;2018062602;27.01.1999;26.06.2018;12:11:04;Right;;OK;16.0;521;1.118;7.305;0.139;21.953;-0.305;17.556;5.057;7.134;0.132;1.118;0.381;2.093;6.333;2.629;0.086;0.912;0.095;0.917;17.291;0.291;21.680;;OK;;OK;;OK;0.161;3.282;0.214;-0.013;-0.129;-0.023;-0.130;0.187;4.33849;43.13278;1.61375;463.90568;16.6;9.144;108.368;0.005;;;;;;;;;;;;1.4r1862;552;1502-6111;
Niu;Kaijian;2018062602;27.01.1999;26.06.2018;12:12:07;Left;;OK;14.5;528;1.158;7.180;0.156;22.266;-0.323;16.401;5.073;5.919;0.144;1.158;0.369;2.056;6.531;2.081;0.091;1.000;0.115;1.002;15.952;0.257;21.958;;OK;;OK;;OK;0.156;3.579;0.228;-0.013;-0.129;-0.022;-0.146;0.191;4.49869;38.02068;1.59149;484.96862;15.0;9.850;97.482;0.014;;;;;;;;;;;;1.4r1862;553;1502-6111;
Ma;Yunlong;2018062603;09.03.2001;26.06.2018;14:28:25;Right;;OK;10.0;482;1.465;6.602;0.180;23.203;-0.399;18.018;5.546;5.459;0.114;1.465;0.493;2.088;7.169;3.207;0.087;1.190;0.121;1.216;17.290;0.381;22.834;;OK;;OK;;OK;0.173;4.505;0.289;-0.015;-0.114;-0.022;-0.152;0.212;5.36376;48.24984;1.70802;335.38563;11.6;12.345;59.379;0.873;;;;;;;;;;;;1.4r1862;554;1502-6111;
Ma;Yunlong;2018062603;09.03.2001;26.06.2018;14:29:12;Right;;OK;11.5;477;1.560;6.728;0.182;23.101;-0.415;18.249;5.573;5.735;0.121;1.560;0.590;2.047;7.000;2.738;0.086;1.191;0.116;1.234;17.416;0.481;22.729;;OK;;OK;;OK;0.166;4.607;0.267;-0.012;-0.134;-0.021;-0.169;0.196;4.98773;47.64540;1.66097;322.19377;13.1;11.752;68.503;0.363;;;;;;;;;;;;1.4r1862;555;1502-6111;
Ma;Yunlong;2018062603;09.03.2001;26.06.2018;14:30:11;Left;;OK;8.5;497;1.535;6.518;0.183;23.381;-0.386;17.556;5.616;5.748;0.153;1.535;0.577;2.281;7.563;2.986;0.096;1.243;0.111;1.248;17.138;0.476;23.837;;OK;;OK;;OK;0.182;4.914;0.269;-0.014;-0.173;-0.029;-0.205;0.187;4.73062;46.24683;1.56229;376.55029;10.0;10.707;47.853;0.886;;;;;;;;;;;;1.4r1862;556;1502-6111;
Ma;Yunlong;2018062603;09.03.2001;26.06.2018;14:31:10;Left;;OK;8.5;491;1.477;6.501;0.176;23.348;-0.409;17.325;5.726;5.834;0.114;1.477;0.505;2.099;7.450;4.003;0.092;1.281;0.138;1.281;17.504;0.373;23.741;;OK;;OK;;OK;0.130;5.172;0.272;-0.014;-0.172;-0.029;-0.235;0.180;5.55713;42.10893;1.67161;419.65352;10.1;10.990;48.835;0.958;;;;;;;;;;;;1.4r1862;557;1502-6111;
Ma;Yunlong;2018062603;09.03.2001;26.06.2018;14:32:25;Left;;OK;8.0;490;1.535;6.428;0.183;23.502;-0.420;17.787;5.844;6.038;0.134;1.535;0.500;2.113;7.686;3.841;0.101;1.332;0.147;1.352;17.140;0.354;23.839;;OK;;OK;;OK;0.124;5.480;0.308;-0.013;-0.188;-0.037;-0.229;0.180;5.34214;44.77902;1.65916;392.12594;9.5;11.255;40.302;0.958;;;;;;;;;;;;1.4r1862;558;1502-6111;
Lu;Zhewen;2018062604;08.05.2000;26.06.2018;15:10:16;Right;;OK;11.5;483;1.340;6.801;0.170;22.863;-0.361;17.787;5.768;6.217;0.112;1.340;0.387;2.124;7.392;2.005;0.084;1.205;0.104;1.216;17.010;0.288;24.633;;OK;;OK;;OK;0.159;4.904;0.243;-0.013;-0.142;-0.018;-0.153;0.192;5.17663;51.93730;1.66733;303.72274;13.5;10.900;74.282;0.927;;;;;;;;;;;;1.4r1862;559;1502-6111;
Lu;Zhewen;2018062604;08.05.2000;26.06.2018;15:11:14;Right;;OK;14.0;489;1.223;7.060;0.153;22.228;-0.302;17.094;5.187;5.489;0.127;1.223;0.425;2.197;6.308;3.439;0.089;0.985;0.093;0.990;16.782;0.343;21.633;;OK;;OK;;OK;0.155;3.438;0.234;-0.013;-0.073;-0.013;-0.107;0.220;4.80772;50.24451;1.62797;330.20655;15.5;11.071;84.855;0.796;;;;;;;;;;;;1.4r1862;560;1502-6111;
Lu;Zhewen;2018062604;08.05.2000;26.06.2018;15:12:08;Left;;OK;12.5;479;1.370;6.881;0.175;22.770;-0.334;17.556;5.502;5.414;0.124;1.370;0.462;2.187;6.919;3.097;0.091;1.126;0.094;1.139;16.938;0.369;22.713;;OK;;OK;;OK;0.182;4.215;0.184;-0.015;-0.094;-0.014;-0.140;0.190;5.26250;41.13132;1.63030;365.11004;14.1;10.676;71.688;0.877;;;;;;;;;;;;1.4r1862;561;1502-6111;
Lu;Zhewen;2018062604;08.05.2000;26.06.2018;15:13:17;Left;;OK;13.0;480;1.290;6.924;0.161;22.573;-0.333;17.325;5.405;5.728;0.120;1.290;0.425;2.113;7.002;3.105;0.086;1.094;0.100;1.094;17.284;0.332;22.135;;OK;;OK;;OK;0.163;4.067;0.175;-0.012;-0.111;-0.019;-0.152;0.205;5.44185;45.94149;1.68569;384.63830;14.9;10.349;81.360;0.781;;;;;;;;;;;;1.4r1862;562;1502-6111;
Fu;Shuyue;2018062605;29.08.1991;26.06.2018;15:59:02;Right;;OK;14.5;470;1.151;7.124;0.173;22.454;-0.300;16.632;5.264;6.885;0.131;1.151;0.399;2.068;6.580;2.005;0.091;1.016;0.078;1.042;16.220;0.322;21.995;;OK;;OK;;OK;0.164;3.728;0.120;-0.014;-0.151;-0.010;-0.197;0.194;5.55544;36.02468;1.67019;412.95176;16.4;9.800;82.749;0.803;;;;;;;;;;;;1.4r1862;563;1502-6111;
Fu;Shuyue;2018062605;29.08.1991;26.06.2018;16:00:21;Left;;OK;13.5;465;1.157;6.977;0.174;22.425;-0.268;16.863;5.110;5.950;0.133;1.157;0.414;2.143;6.769;3.341;0.091;1.016;0.089;1.024;16.692;0.327;22.236;;OK;;OK;;OK;0.164;3.672;0.145;-0.014;-0.147;-0.012;-0.171;0.199;5.43644;39.37986;1.66129;395.23491;15.2;10.534;75.302;0.913;;;;;;;;;;;;1.4r1862;564;1502-6111;
Liu;Yufan;2018062606;05.02.2001;26.06.2018;17:56:50;Right;;Alignment!;17.5;577;1.180;7.485;0.151;22.231;-0.269;16.863;4.692;6.459;0.205;1.180;0.566;2.250;6.008;2.397;0.097;0.846;0.112;0.846;17.062;0.456;21.682;1;Alignment!;1;Alignment!;1;Alignment!;0.179;2.867;0.239;-0.017;-0.130;-0.025;-0.138;0.200;3.48193;61.55046;1.45110;384.87393;16.3;9.482;118.581;0.004;;;;;;;;;;;;1.4r1862;565;1502-6111;
Liu;Yufan;2018062606;05.02.2001;26.06.2018;17:57:58;Right;;OK;15.0;566;1.068;7.196;0.148;22.421;-0.308;17.787;4.796;6.834;0.130;1.068;0.372;2.063;6.143;2.133;0.093;0.871;0.111;0.884;16.142;0.270;21.686;;OK;;OK;;OK;0.164;2.990;0.222;-0.016;-0.136;-0.017;-0.142;0.184;4.67411;48.90662;1.67313;499.00356;14.7;9.551;108.102;0.004;;;;;;;;;;;;1.4r1862;566;1502-6111;
Liu;Yufan;2018062606;05.02.2001;26.06.2018;17:58:53;Left;;OK;16.0;557;1.046;7.305;0.154;21.833;-0.250;17.094;4.579;5.197;0.132;1.046;0.396;2.193;5.726;3.222;0.094;0.835;0.107;0.841;16.143;0.292;20.301;;OK;;OK;;OK;0.181;2.723;0.280;-0.018;-0.108;-0.022;-0.133;0.216;4.65404;49.78213;1.63164;438.28181;15.7;9.733;110.130;0.027;;;;;;;;;;;;1.4r1862;567;1502-6111;
Jiu;Kanglong;2018060502;24.05.1997;27.06.2018;11:42:25;Right;;Alignment!;14.5;499;1.022;7.076;0.133;22.194;-0.251;18.018;4.858;5.807;0.094;1.022;0.311;2.011;5.782;1.877;0.079;0.853;0.086;0.867;17.188;0.229;21.808;1;Alignment!;1;Alignment!;1;Alignment!;0.135;2.814;0.167;-0.011;-0.082;-0.012;-0.106;0.204;5.56024;38.46438;1.82504;350.68053;15.7;10.589;104.060;0.614;;;;;;;;;;;;1.4r1862;568;1502-6111;
Jiu;Kanglong;2018060502;24.05.1997;27.06.2018;11:43:04;Right;;OK;13.0;486;1.121;6.940;0.153;22.492;-0.251;18.249;4.844;5.300;0.117;1.121;0.399;2.072;5.824;2.879;0.081;0.884;0.089;0.911;16.612;0.312;22.156;;OK;;OK;;OK;0.136;2.925;0.194;-0.012;-0.069;-0.016;-0.094;0.219;5.42653;40.19223;1.69143;347.32447;14.6;11.410;88.164;0.961;;;;;;;;;;;;1.4r1862;569;1502-6111;
Jiu;Kanglong;2018060502;24.05.1997;27.06.2018;11:44:08;Left;;Alignment!;11.0;436;1.276;6.692;0.170;22.541;-0.276;18.711;4.877;4.930;0.151;1.276;0.508;2.101;5.992;3.735;0.119;1.041;0.162;1.067;14.848;0.349;23.164;1;Alignment!;1;Alignment!;1;Alignment!;0.179;3.440;0.356;-0.019;-0.137;-0.033;-0.137;0.249;7.19721;68.69339;1.87457;206.80913;13.4;13.825;40.948;1.000;;;;;;;;;;;;1.4r1862;570;1502-6111;
Jiu;Kanglong;2018060502;24.05.1997;27.06.2018;11:45:08;Left;;Model Deviation!;9.0;434;1.330;6.551;0.165;22.712;-0.282;17.787;4.925;4.523;0.162;1.330;0.482;2.236;5.924;3.746;0.144;1.112;0.171;1.159;15.748;0.317;22.216;2;Model Deviation!;1;Alignment!;1;Alignment!;0.171;3.590;0.316;-0.021;-0.101;-0.037;-0.131;0.279;7.26401;81.48141;1.88912;167.57872;11.4;15.061;25.731;1.000;;;;;;;;;;;;1.4r1862;571;1…
Jiu;Kanglong;2018060502;24.05.1997;27.06.2018;11:44:08;Left;;Alignment!;11.0;436;1.276;6.692;0.170;22.541;-0.276;18.711;4.877;4.930;0.151;1.276;0.508;2.101;5.992;3.735;0.119;1.041;0.162;1.067;14.848;0.349;23.164;1;Alignment!;1;Alignment!;1;Alignment!;0.179;3.440;0.356;-0.019;-0.137;-0.033;-0.137;0.249;7.19721;68.69339;1.87457;206.80913;13.4;13.825;40.948;1.000;;;;;;;;;;;;1.4r1862;572;1502-6111;
Jiu;Kanglong;2018060502;24.05.1997;27.06.2018;11:43:04;Right;;OK;13.0;486;1.121;6.940;0.153;22.492;-0.251;18.249;4.844;5.300;0.117;1.121;0.399;2.072;5.824;2.879;0.081;0.884;0.089;0.911;16.612;0.312;22.156;;OK;;OK;;OK;0.136;2.925;0.194;-0.012;-0.069;-0.016;-0.094;0.219;5.42653;40.19223;1.69143;347.32447;14.6;11.410;88.164;0.961;;;;;;;;;;;;1.4r1862;573;1502-6111;
Li;JunFei;201710051038;03.01.1999;27.06.2018;11:48:23;Right;;OK;15.0;473;1.182;7.142;0.147;21.813;-0.347;17.325;4.775;4.296;0.142;1.182;0.370;2.128;5.826;2.545;0.105;0.999;0.127;1.009;16.288;0.250;21.370;;OK;;OK;;OK;0.162;3.228;0.251;-0.012;-0.109;-0.025;-0.134;0.243;5.99483;90.79256;1.79598;164.00470;16.6;12.796;72.461;1.000;;;;;;;;;;;;1.4r1862;574;1502-6111;
Li;JunFei;201710051038;03.01.1999;27.06.2018;11:50:57;Left;;Model Deviation!;14.0;468;1.185;7.066;0.149;21.987;-0.309;16.401;4.971;5.467;0.139;1.185;0.379;2.295;6.538;3.896;0.100;1.022;0.127;1.022;16.134;0.255;21.447;1;Model Deviation!;;OK;1;Model Deviation!;0.194;3.519;0.347;-0.018;-0.127;-0.036;-0.157;0.202;5.52403;84.27659;1.70790;159.76114;16.3;10.768;72.784;1.000;;;;;;;;;;;;1.4r1862;575;1502…
Li;Yaodong;2018062701;12.04.1999;27.06.2018;12:07:40;Right;;OK;14.5;512;1.040;7.157;0.150;21.969;-0.208;17.556;4.690;6.642;0.124;1.040;0.493;2.249;6.092;4.072;0.089;0.809;0.094;0.831;14.782;0.402;23.560;;OK;;OK;;OK;0.159;2.749;0.264;-0.017;-0.121;-0.018;-0.128;0.200;5.01932;55.15735;1.66571;345.24114;15.6;10.143;95.226;0.840;;;;;;;;;;;;1.4r1862;576;1502-6111;
Li;Yaodong;2018062701;12.04.1999;27.06.2018;12:11:15;Left;;Alignment!;14.5;469;1.095;7.104;0.168;22.256;-0.197;18.480;4.718;5.791;0.135;1.095;0.451;2.510;6.102;3.874;0.118;0.881;0.126;0.941;15.288;0.326;22.218;1;Alignment!;1;Alignment!;1;Alignment!;0.259;2.848;0.319;-0.022;-0.125;-0.021;-0.136;0.216;6.54171;74.42098;1.89942;170.76364;16.4;11.320;61.372;1.000;;;;;;;;;;;;1.4r1862;577;1502-6111;
Zhang;Yingfan;2018061201;09.10.1998;27.06.2018;12:13:28;Right;;OK;16.0;450;1.048;7.292;0.151;22.039;-0.227;16.863;4.637;5.208;0.154;1.048;0.372;2.314;5.603;1.751;0.103;0.849;0.091;0.866;14.847;0.281;21.777;;OK;;OK;;OK;0.169;2.692;0.161;-0.016;-0.077;-0.010;-0.091;0.251;4.82762;67.19056;1.63122;210.28483;18.1;11.682;73.510;0.998;;;;;;;;;;;;1.4r1862;578;1502-6111;
Pi;Yulong;2018062702;12.12.1998;27.06.2018;15:32:14;Right;;Model Deviation!;15.5;461;1.062;7.294;0.183;22.046;-0.300;17.094;5.222;5.605;0.128;1.062;0.251;2.229;5.811;0.776;0.089;0.935;0.068;0.935;17.035;0.194;20.962;1;Model Deviation!;1;Model Deviation!;;OK;0.148;3.224;0.101;-0.012;-0.030;-0.001;-0.051;0.234;5.52679;100.58455;1.73602;148.39569;17.8;12.156;88.079;0.997;;;;;;;;;;;;1.4r1862;579;1502…
Pi;Yulong;2018062702;12.12.1998;27.06.2018;15:32:50;Right;;Model Deviation!;15.0;462;1.126;7.168;0.184;22.293;-0.309;17.787;5.236;5.414;0.127;1.126;0.283;2.261;5.993;1.298;0.088;0.973;0.069;0.991;16.877;0.228;21.497;1;Model Deviation!;1;Model Deviation!;;OK;0.151;3.371;0.116;-0.013;-0.040;-0.006;-0.057;0.227;5.63203;103.37470;1.72555;150.44091;17.2;11.872;86.943;0.998;;;;;;;;;;;;1.4r1862;580;1502…
Pi;Yulong;2018062702;12.12.1998;27.06.2018;15:33:34;Left;;Model Deviation!;14.5;455;1.082;7.117;0.172;22.244;-0.306;16.863;5.195;5.699;0.119;1.082;0.260;2.151;6.426;2.161;0.083;0.967;0.071;0.967;17.121;0.202;21.510;1;Model Deviation!;1;Model Deviation!;;OK;0.145;3.433;0.164;-0.010;-0.046;-0.012;-0.048;0.219;5.82286;108.57162;1.72179;141.88599;16.9;11.943;87.041;1.000;;;;;;;;;;;;1.4r1862;581;1502-…
Pi;Yulong;2018062702;12.12.1998;27.06.2018;15:34:28;Left;;OK;15.0;458;1.070;7.179;0.170;22.079;-0.302;17.325;5.194;5.649;0.121;1.070;0.280;2.193;5.992;1.420;0.083;0.937;0.078;0.944;16.899;0.216;21.519;;OK;;OK;;OK;0.139;3.285;0.156;-0.011;-0.042;-0.011;-0.052;0.218;5.72148;106.58156;1.71229;147.98677;17.2;11.688;90.466;1.000;;;;;;;;;;;;1.4r1862;582;1502-6111;
Pi;Yulong;2018062702;12.12.1998;27.06.2018;15:35:16;Right;;Model Deviation!;13.5;462;1.188;7.006;0.199;22.522;-0.336;16.632;5.462;5.438;0.128;1.188;0.261;2.189;6.564;1.596;0.085;1.065;0.064;1.065;16.677;0.206;21.990;1;Model Deviation!;1;Model Deviation!;;OK;0.132;3.864;0.129;-0.008;-0.037;-0.005;-0.045;0.222;5.95757;100.79162;1.70872;162.80501;15.7;12.235;80.703;1.000;;;;;;;;;;;;1.4r1862;583;1502…
Pi;Yulong;2018062702;12.12.1998;27.06.2018;15:36:29;Right;;Model Deviation!;14.0;459;1.126;7.104;0.189;22.386;-0.326;16.632;5.292;5.624;0.120;1.126;0.266;2.167;6.398;1.763;0.087;1.024;0.080;1.029;16.410;0.192;21.954;1;Model Deviation!;1;Model Deviation!;;OK;0.151;3.712;0.121;-0.010;-0.050;-0.007;-0.052;0.235;5.96371;104.99226;1.78557;147.24586;16.2;12.007;81.209;0.999;;;;;;;;;;;;1.4r1862;584;1502…
Pi;Yulong;2018062702;12.12.1998;27.06.2018;15:37:22;Right;;OK;12.5;463;1.184;6.905;0.176;22.618;-0.323;17.094;5.460;5.573;0.107;1.184;0.310;1.732;6.596;1.722;0.070;1.064;0.074;1.075;16.560;0.239;22.335;;OK;;OK;;OK;0.081;3.895;0.111;-0.007;-0.053;-0.009;-0.062;0.222;6.30996;99.80068;1.76514;160.30779;14.5;12.021;90.846;1.000;;;;;;;;;;;;1.4r1862;585;1502-6111;
Zhang;Ying;201802021454;19.09.1996;27.06.2018;15:38:49;Right;;Model Deviation!;14.0;412;1.144;7.016;0.202;22.340;-0.306;17.094;5.211;5.649;0.126;1.144;0.355;2.305;6.278;0.883;0.093;0.988;0.074;1.002;16.639;0.290;21.490;1;Model Deviation!;1;Model Deviation!;;OK;0.226;3.414;0.137;-0.015;-0.050;-0.006;-0.063;0.264;6.14615;69.48395;1.75295;164.22621;16.9;13.226;67.063;1.000;;;;;;;;;;;;1.4r1862;586;15…
Zhang;Ying;201802021454;19.09.1996;27.06.2018;15:39:34;Right;;Model Deviation!;11.5;407;1.248;6.807;0.206;22.582;-0.324;17.787;5.213;5.232;0.138;1.248;0.453;2.427;6.357;1.172;0.102;1.020;0.100;1.067;16.436;0.360;21.980;1;Model Deviation!;1;Model Deviation!;;OK;0.227;3.506;0.200;-0.019;-0.042;-0.005;-0.062;0.245;5.96374;73.66422;1.74951;161.95730;14.5;13.049;48.966;1.000;;;;;;;;;;;;1.4r1862;587;15…
Zhang;Ying;201802021454;19.09.1996;27.06.2018;15:40:23;Right;;Model Deviation!;12.5;407;1.219;6.888;0.195;22.564;-0.313;16.863;5.265;5.420;0.129;1.219;0.391;2.117;6.496;1.366;0.087;1.042;0.084;1.054;15.987;0.313;21.762;1;Model Deviation!;1;Model Deviation!;;OK;0.150;3.742;0.155;-0.011;-0.051;-0.008;-0.066;0.235;6.02586;75.32272;1.72647;154.19452;15.5;12.962;64.121;1.000;;;;;;;;;;;;1.4r1862;588;15…
Zhang;Ying;201802021454;19.09.1996;27.06.2018;15:41:09;Left;;Model Deviation!;11.0;392;1.222;6.669;0.176;22.577;-0.347;17.094;5.494;5.082;0.114;1.222;0.313;2.098;6.826;1.024;0.089;1.091;0.094;1.103;16.881;0.229;21.963;1;Model Deviation!;1;Model Deviation!;;OK;0.132;3.969;0.160;-0.013;-0.041;-0.012;-0.075;0.229;6.42576;96.73116;1.77900;119.72449;14.1;13.138;52.079;1.000;;;;;;;;;;;;1.4r1862;589;150…
Zhang;Ying;201802021454;19.09.1996;27.06.2018;15:42:34;Left;;Model Deviation!;11.5;394;1.183;6.789;0.177;22.564;-0.325;17.787;5.306;5.323;0.109;1.183;0.338;1.940;6.398;1.263;0.076;1.015;0.081;1.057;15.970;0.268;21.745;1;Model Deviation!;1;Model Deviation!;;OK;0.113;3.639;0.132;-0.009;-0.033;-0.005;-0.056;0.240;6.50655;92.10710;1.77885;126.27224;14.5;13.236;64.764;1.000;;;;;;;;;;;;1.4r1862;590;150…
Zhang;Ying;201802021454;19.09.1996;27.06.2018;15:40:23;Right;;Model Deviation!;12.5;407;1.219;6.888;0.195;22.564;-0.313;16.863;5.265;5.420;0.129;1.219;0.391;2.117;6.496;1.366;0.087;1.042;0.084;1.054;15.987;0.313;21.762;1;Model Deviation!;1;Model Deviation!;;OK;0.150;3.742;0.155;-0.011;-0.051;-0.008;-0.066;0.235;6.02586;75.32272;1.72647;154.19452;15.5;12.962;64.121;1.000;;;;;;;;;;;;1.4r1862;591;15…
Chen;Xiaoxian;2018062703;28.01.1999;27.06.2018;15:45:47;Left;;Alignment!;15.5;528;1.113;7.241;0.167;22.118;-0.263;16.863;4.965;5.775;0.148;1.113;0.424;2.231;6.637;4.169;0.101;0.932;0.094;0.933;16.282;0.339;24.829;1;Alignment!;1;Alignment!;1;Alignment!;0.203;3.136;0.163;-0.015;-0.094;-0.005;-0.098;0.203;4.50673;25.58130;1.60956;590.99874;16.0;10.554;92.108;0.000;;;;;;;;;;;;1.4r1862;592;1502-6111;
Chen;Xiaoxian;2018062703;28.01.1999;27.06.2018;15:46:29;Left;;Model Deviation!;17.5;523;0.970;7.515;0.133;21.703;-0.251;17.094;4.845;6.452;0.133;0.970;0.324;2.238;5.968;3.282;0.093;0.846;0.095;0.851;15.619;0.233;22.318;2;Model Deviation!;1;Alignment!;1;Alignment!;0.184;2.776;0.160;-0.018;-0.108;-0.015;-0.117;0.201;4.70599;27.40686;1.59166;741.85192;18.3;9.520;110.246;0.000;;;;;;;;;;;;1.4r1862;593…
Chen;Xiaoxian;2018062703;28.01.1999;27.06.2018;15:48:32;Right;;OK;13.0;514;1.198;6.914;0.178;22.482;-0.290;16.863;5.267;5.762;0.128;1.198;0.391;2.242;6.675;1.511;0.093;1.025;0.096;1.040;16.138;0.300;21.682;;OK;;OK;;OK;0.160;3.681;0.193;-0.014;-0.102;-0.017;-0.127;0.213;5.45321;45.40465;1.65834;391.54503;13.8;11.274;80.815;0.864;;;;;;;;;;;;1.4r1862;594;1502-6111;
Chen;Xiaoxian;2018062703;28.01.1999;27.06.2018;15:50:27;Right;;OK;13.5;508;1.158;6.997;0.152;22.268;-0.292;17.787;5.069;6.111;0.129;1.158;0.442;2.102;6.689;1.626;0.082;0.932;0.096;0.968;15.700;0.352;21.706;;OK;;OK;;OK;0.154;3.212;0.216;-0.008;-0.106;-0.014;-0.133;0.184;4.87101;41.51662;1.64738;450.95027;14.4;10.246;94.815;0.098;;;;;;;;;;;;1.4r1862;595;1502-6111;
Chen;Xiaoxian;2018062703;28.01.1999;27.06.2018;15:52:00;Left;;OK;16.5;510;1.098;7.355;0.171;22.005;-0.289;17.094;4.934;5.518;0.126;1.098;0.408;2.377;6.440;4.086;0.085;0.908;0.101;0.913;17.062;0.311;21.682;;OK;;OK;;OK;0.191;3.085;0.272;-0.017;-0.088;-0.013;-0.119;0.206;5.09560;36.42399;1.67627;390.68297;17.8;10.500;112.433;0.037;;;;;;;;;;;;1.4r1862;596;1502-6111;
Duan;Binru;2018062704;13.01.1999;27.06.2018;15:59:18;Right;;OK;12.5;508;1.235;6.860;0.152;22.480;-0.336;17.556;5.321;5.961;0.112;1.235;0.365;2.134;6.790;3.136;0.088;1.090;0.101;1.124;15.192;0.267;22.353;;OK;;OK;;OK;0.141;4.126;0.212;-0.013;-0.129;-0.012;-0.176;0.232;5.18736;34.18975;1.66261;557.93354;13.7;10.562;82.072;0.048;;;;;;;;;;;;1.4r1862;597;1502-6111;
Duan;Binru;2018062704;13.01.1999;27.06.2018;16:00:21;Left;;OK;14.5;520;1.131;7.150;0.157;21.868;-0.350;16.863;5.238;6.457;0.129;1.131;0.399;2.306;6.698;3.278;0.097;1.007;0.131;1.019;16.296;0.269;23.919;;OK;;OK;;OK;0.198;3.730;0.339;-0.016;-0.145;-0.035;-0.153;0.209;4.83770;28.07852;1.63190;609.65836;15.1;9.618;87.312;0.003;;;;;;;;;;;;1.4r1862;598;1502-6111;
Duan;Runing;2018062705;08.03.1992;27.06.2018;16:03:46;Left;;Model Deviation!;;251;2.154;6.162;0.196;22.850;-0.548;17.325;5.409;2.854;0.197;2.154;0.667;2.540;6.383;4.618;0.156;1.917;0.230;1.918;17.088;0.473;24.249;2;Model Deviation!;1;Model Deviation!;2;Std.Dev. (Sequence)!;0.241;6.576;0.669;-0.041;-0.143;-0.064;-0.170;0.430;11.16681;146.55236;1.89349;10.62179;6.5;25.058;11.941;1.000;;;;;;;;;;;;1.…
Liu;Pengfei;2018062706;20.03.2001;27.06.2018;16:42:17;Right;;OK;27.0;541;0.849;8.652;0.107;20.881;-0.204;17.094;4.214;6.530;0.146;0.849;0.379;2.287;5.292;2.126;0.094;0.625;0.092;0.633;16.850;0.293;19.853;;OK;;OK;;OK;0.144;1.970;0.195;-0.016;-0.096;-0.007;-0.102;0.165;3.42113;36.45627;1.48301;616.85722;26.2;6.451;138.924;0.000;;;;;;;;;;;;1.4r1862;600;1502-6111;
Liu;Pengfei;2018062706;20.03.2001;27.06.2018;16:43:03;Right;;OK;26.0;541;0.886;8.571;0.106;21.194;-0.215;16.632;4.466;7.665;0.146;0.886;0.375;2.280;5.572;2.528;0.094;0.682;0.098;0.682;16.826;0.282;20.060;;OK;;OK;;OK;0.160;2.249;0.192;-0.017;-0.106;-0.019;-0.114;0.159;3.56471;38.78993;1.50729;546.00329;25.3;6.597;137.187;0.000;;;;;;;;;;;;1.4r1862;601;1502-6111;
Liu;Pengfei;2018062706;20.03.2001;27.06.2018;16:44:06;Left;;OK;21.0;539;0.992;7.978;0.105;21.491;-0.236;17.094;4.679;7.288;0.141;0.992;0.407;2.400;6.230;4.010;0.095;0.770;0.096;0.784;16.515;0.312;21.366;;OK;;OK;;OK;0.198;2.637;0.214;-0.017;-0.117;-0.013;-0.132;0.171;3.86456;41.61471;1.53612;572.08168;20.9;7.204;124.758;0.000;;;;;;;;;;;;1.4r1862;602;1502-6111;
Bai;Songyao;;21.02.1997;27.06.2018;17:28:11;Right;;OK;13.5;526;1.133;7.027;0.155;22.457;-0.331;17.556;5.308;7.221;0.113;1.133;0.410;2.186;6.949;2.083;0.083;0.963;0.096;0.998;17.078;0.318;22.160;;OK;;OK;;OK;0.147;3.668;0.215;-0.014;-0.136;-0.019;-0.202;0.163;4.73165;42.98243;1.60673;463.49419;14.3;8.205;100.363;0.063;;;;;;;;;;;;1.4r1862;603;1502-6111;
Bai;Songyao;;21.02.1997;27.06.2018;17:30:04;Left;;Alignment!;13.5;537;1.143;7.005;0.159;22.581;-0.317;17.094;5.377;7.416;0.126;1.143;0.409;2.072;6.948;2.452;0.094;1.006;0.114;1.028;16.308;0.295;22.545;1;Alignment!;1;Alignment!;1;Alignment!;0.182;3.798;0.222;-0.013;-0.163;-0.020;-0.209;0.146;4.57589;33.26017;1.63036;671.92306;13.8;7.840;88.593;0.000;;;;;;;;;;;;1.4r1862;604;1502-6111;
Bai;Songyao;;21.02.1997;27.06.2018;17:32:11;Left;;OK;13.5;538;1.159;6.933;0.163;22.670;-0.321;17.325;5.348;7.947;0.127;1.159;0.407;2.260;7.534;3.458;0.092;1.042;0.093;1.050;17.101;0.316;22.414;;OK;;OK;;OK;0.167;4.183;0.177;-0.014;-0.198;-0.017;-0.216;0.160;4.79896;38.52227;1.59977;559.45028;13.7;8.170;90.858;0.013;;;;;;;;;;;;1.4r1862;605;1502-6111;
Yang;Xiaoyi;2018062708;11.04.2000;27.06.2018;17:54:50;Right;;OK;22.0;638;0.824;8.050;0.115;21.681;-0.243;17.094;4.284;7.652;0.145;0.824;0.325;2.593;5.740;3.130;0.109;0.695;0.134;0.699;16.934;0.193;21.323;;OK;;OK;;OK;0.219;2.298;0.313;-0.023;-0.132;-0.034;-0.137;0.150;3.53026;53.56728;1.50047;479.36458;18.8;6.347;137.598;0.001;;;;;;;;;;;;1.4r1862;606;1502-6111;
Yang;Xiaoyi;2018062708;11.04.2000;27.06.2018;17:55:38;Left;;OK;19.0;629;0.904;7.678;0.124;21.995;-0.250;16.863;4.593;7.654;0.144;0.904;0.315;2.548;6.062;2.959;0.104;0.763;0.106;0.765;16.468;0.215;21.319;;OK;;OK;;OK;0.214;2.620;0.232;-0.023;-0.134;-0.024;-0.137;0.162;3.58465;49.11206;1.50304;615.23362;16.4;7.083;130.102;0.000;;;;;;;;;;;;1.4r1862;607;1502-6111;
Zhao;Qiang;201802241530;04.10.1989;28.06.2018;09:01:56;Left;;Model Deviation!;16.5;474;1.099;7.359;0.161;21.640;-0.287;18.249;4.942;5.723;0.139;1.099;0.387;2.433;5.699;3.959;0.100;0.880;0.103;0.897;17.614;0.288;21.310;1;Model Deviation!;1;Model Deviation!;;OK;0.189;2.959;0.211;-0.018;-0.071;-0.019;-0.103;0.211;5.22614;33.29412;1.68957;513.39911;18.0;10.595;85.579;0.039;;;;;;;;;;;;1.4r1862;608;150…
Zhao;Qiang;201802241530;04.10.1989;28.06.2018;09:02:51;Left;;OK;16.5;475;1.054;7.370;0.169;21.656;-0.290;17.325;4.901;6.139;0.134;1.054;0.360;2.233;5.925;3.688;0.095;0.889;0.098;0.903;16.214;0.265;21.065;;OK;;OK;;OK;0.140;3.031;0.180;-0.015;-0.081;-0.019;-0.100;0.219;5.23865;29.35677;1.69191;524.84775;18.2;10.766;91.566;0.015;;;;;;;;;;;;1.4r1862;609;1502-6111;
Wu;Yukun;2018062801;31.12.1991;28.06.2018;11:12:12;Right;;OK;15.0;568;1.049;7.132;0.142;22.252;-0.256;18.018;4.844;6.281;0.127;1.049;0.409;2.105;5.908;1.908;0.088;0.858;0.084;0.877;17.154;0.326;21.774;;OK;;OK;;OK;0.153;2.879;0.174;-0.015;-0.110;-0.017;-0.115;0.210;4.86163;54.81282;1.65730;382.67983;14.1;10.656;114.593;0.263;;;;;;;;;;;;1.4r1862;610;1502-6111;
Wu;Yukun;2018062801;31.12.1991;28.06.2018;11:13:34;Left;;Model Deviation!;11.5;456;1.154;6.787;0.177;21.644;-0.196;18.018;4.639;4.389;0.177;1.154;0.595;2.710;4.286;3.623;0.152;0.953;0.192;1.376;18.644;0.380;24.188;2;Model Deviation!;;OK;;OK;0.304;2.271;0.414;-0.031;0.206;-0.015;-0.180;0.539;7.34122;117.72327;1.72894;110.07832;13.4;12.236;36.256;1.000;;;;;;;;;;;;1.4r1862;611;1502-6111;
Wu;Yukun;2018062801;31.12.1991;28.06.2018;11:14:19;Left;;Model Deviation!;11.5;467;1.170;6.759;0.185;22.017;-0.224;16.632;4.635;4.095;0.176;1.170;0.528;2.666;5.880;3.994;0.147;1.022;0.222;1.027;14.506;0.358;24.670;2;Model Deviation!;;OK;;OK;0.305;3.232;0.467;-0.034;-0.130;-0.053;-0.179;0.374;7.80458;113.76554;1.74582;135.99532;13.3;13.579;38.598;1.000;;;;;;;;;;;;1.4r1862;612;1502-6111;
Wu;Yukun;2018062801;31.12.1991;28.06.2018;11:13:34;Left;;Model Deviation!;11.5;456;1.154;6.787;0.177;21.644;-0.196;18.018;4.639;4.389;0.177;1.154;0.595;2.710;4.286;3.623;0.152;0.953;0.192;1.376;18.644;0.380;24.188;2;Model Deviation!;;OK;;OK;0.304;2.271;0.414;-0.031;0.206;-0.015;-0.180;0.539;7.34122;117.72327;1.72894;110.07832;13.4;12.236;36.256;1.000;;;;;;;;;;;;1.4r1862;613;1502-6111;
Wu;Yukun;2018062801;31.12.1991;28.06.2018;12:18:03;Left;;Model Deviation!;9.0;490;1.421;6.575;0.228;22.725;-0.440;16.863;5.098;3.871;0.187;1.421;0.434;2.560;6.135;2.997;0.158;1.311;0.179;1.312;16.368;0.266;21.912;1;Model Deviation!;1;Model Deviation!;;OK;0.268;4.398;0.367;-0.040;-0.124;-0.045;-0.125;0.337;12.04758;114.55184;1.88275;156.26658;10.5;19.810;29.439;1.000;;;;;;;;;;;;1.4r1862;614;1502-6…
Wu;Yukun;2018062801;31.12.1991;28.06.2018;12:19:09;Left;;Model Deviation!;11.0;456;1.242;6.671;0.190;22.185;-0.299;16.863;4.816;4.288;0.174;1.242;0.500;2.559;5.994;4.513;0.144;1.072;0.174;1.081;16.234;0.312;24.550;2;Model Deviation!;;OK;;OK;0.300;3.523;0.433;-0.032;-0.134;0.022;-0.166;0.310;8.11639;122.95895;1.76891;115.07846;12.7;13.471;35.036;1.000;;;;;;;;;;;;1.4r1862;615;1502-6111;
Wu;Yukun;2018062801;31.12.1991;28.06.2018;12:20:01;Left;;Model Deviation!;11.0;485;1.389;6.695;0.234;22.514;-0.455;17.094;4.956;3.549;0.195;1.389;0.478;2.641;5.754;4.045;0.165;1.262;0.208;1.280;15.553;0.282;24.100;1;Model Deviation!;1;Model Deviation!;;OK;0.286;4.098;0.438;-0.043;-0.116;-0.066;-0.124;0.330;12.43566;118.28029;1.89061;147.81761;12.7;19.806;35.359;1.000;;;;;;;;;;;;1.4r1862;616;1502-…
Wu;Yukun;2018062801;31.12.1991;28.06.2018;12:21:07;Left;;OK;10.5;469;1.262;6.642;0.192;22.420;-0.348;15.939;4.860;3.747;0.174;1.262;0.463;2.467;5.882;3.716;0.148;1.156;0.207;1.156;15.902;0.290;24.680;;OK;;OK;;OK;0.273;3.751;0.519;-0.034;-0.131;-0.068;-0.134;0.301;9.84298;118.26268;1.81923;133.00866;12.3;17.228;35.208;1.000;;;;;;;;;;;;1.4r1862;617;1502-6111;
Wu;Yukun;2018062801;31.12.1991;28.06.2018;11:12:12;Right;;OK;15.0;568;1.049;7.132;0.142;22.252;-0.256;18.018;4.844;6.281;0.127;1.049;0.409;2.105;5.908;1.908;0.088;0.858;0.084;0.877;17.154;0.326;21.774;;OK;;OK;;OK;0.153;2.879;0.174;-0.015;-0.110;-0.017;-0.115;0.210;4.86163;54.81282;1.65730;382.67983;14.1;10.656;114.593;0.263;;;;;;;;;;;;1.4r1862;618;1502-6111;
Li;Miao;;09.10.2000;28.06.2018;12:37:52;Left;;OK;18.0;555;1.010;7.539;0.129;22.051;-0.269;17.325;4.733;6.511;0.133;1.010;0.415;2.300;6.079;3.012;0.095;0.821;0.111;0.823;16.303;0.306;21.616;;OK;;OK;;OK;0.157;2.809;0.216;-0.016;-0.112;-0.022;-0.136;0.180;4.29503;42.57326;1.56862;541.86791;17.4;8.721;117.257;0.003;;;;;;;;;;;;1.4r1862;619;1502-6111;
Li;Miao;;09.10.2000;28.06.2018;12:38:52;Right;;OK;17.0;552;1.042;7.441;0.136;21.891;-0.238;17.556;5.012;6.981;0.123;1.042;0.395;2.175;6.217;2.260;0.084;0.847;0.090;0.860;16.236;0.305;21.780;;OK;;OK;;OK;0.135;3.063;0.167;-0.013;-0.112;-0.015;-0.125;0.173;4.23490;39.24978;1.58457;505.56744;16.8;8.448;126.770;0.001;;;;;;;;;;;;1.4r1862;620;1502-6111;
Hu;Tianyu;;19.04.1999;28.06.2018;12:41:28;Right;;OK;13.5;539;1.183;7.044;0.166;22.125;-0.290;17.094;5.505;8.137;0.132;1.183;0.364;2.242;6.738;2.429;0.094;1.035;0.104;1.038;17.030;0.262;21.881;;OK;;OK;;OK;0.178;4.020;0.226;-0.014;-0.162;-0.019;-0.169;0.176;4.59622;36.37781;1.62251;525.84060;14.1;8.512;90.858;0.004;;;;;;;;;;;;1.4r1862;621;1502-6111;
Hu;Tianyu;;19.04.1999;28.06.2018;12:42:21;Left;;OK;14.5;546;1.197;7.094;0.166;22.290;-0.304;17.325;5.256;6.466;0.135;1.197;0.397;2.283;7.001;3.368;0.097;1.038;0.096;1.047;16.971;0.301;22.284;;OK;;OK;;OK;0.174;3.928;0.203;-0.017;-0.150;-0.011;-0.151;0.179;4.67644;33.57946;1.60309;740.12820;14.4;9.708;93.770;0.000;;;;;;;;;;;;1.4r1862;622;1502-6111;
Zhang;Chaoyang;;06.04.2000;28.06.2018;14:02:42;Right;;OK;16.0;556;1.137;7.303;0.153;22.098;-0.287;16.863;4.930;6.148;0.132;1.137;0.437;2.283;6.665;3.559;0.095;0.945;0.088;0.946;16.624;0.350;22.168;;OK;;OK;;OK;0.186;3.304;0.161;-0.017;-0.144;-0.009;-0.159;0.203;4.57005;54.64519;1.61443;382.31087;15.6;9.562;107.615;0.081;;;;;;;;;;;;1.4r1862;623;1502-6111;
Zhang;Chaoyang;;06.04.2000;28.06.2018;14:03:39;Left;;OK;19.0;572;1.025;7.735;0.114;21.576;-0.266;17.787;4.662;7.013;0.132;1.025;0.442;2.162;5.754;3.049;0.090;0.794;0.107;0.828;15.719;0.338;21.263;;OK;;OK;;OK;0.147;2.695;0.186;-0.017;-0.131;-0.020;-0.138;0.195;4.45672;43.83488;1.59776;484.49722;18.2;8.841;136.065;0.004;;;;;;;;;;;;1.4r1862;624;1502-6111;
Gui;Fuyuan;;01.02.2000;28.06.2018;15:45:41;Right;;Model Deviation!;13.5;482;1.490;7.005;0.160;22.209;-0.417;17.094;5.502;5.016;0.121;1.490;0.460;1.999;6.832;3.073;0.085;1.263;0.109;1.265;16.805;0.356;21.656;2;Model Deviation!;;OK;;OK;0.158;4.817;0.268;-0.012;-0.114;-0.013;-0.142;0.230;5.66410;37.44491;1.73944;342.86691;15.3;11.844;86.138;0.530;;;;;;;;;;;;1.4r1862;625;1502-6111;
Gui;Fuyuan;;01.02.2000;28.06.2018;15:46:40;Right;;OK;11.5;491;1.555;6.792;0.167;22.640;-0.438;16.863;5.586;5.098;0.118;1.555;0.520;1.996;7.548;3.665;0.075;1.320;0.117;1.320;17.094;0.403;22.638;;OK;;OK;;OK;0.162;5.110;0.283;-0.011;-0.137;-0.018;-0.153;0.215;5.57100;39.05049;1.72512;431.54603;13.5;11.726;88.830;0.042;;;;;;;;;;;;1.4r1862;626;1502-6111;
Gui;Fuyuan;;01.02.2000;28.06.2018;15:47:42;Left;;OK;13.0;492;1.283;6.901;0.164;22.376;-0.323;17.556;5.348;6.308;0.115;1.283;0.463;2.101;6.876;3.926;0.084;1.096;0.090;1.115;16.810;0.383;23.047;;OK;;OK;;OK;0.154;4.126;0.122;-0.013;-0.158;-0.003;-0.167;0.182;5.98071;37.22342;1.73265;457.03019;14.6;10.239;86.429;0.613;;;;;;;;;;;;1.4r1862;627;1502-6111;
Gui;Fuyuan;;01.02.2000;28.06.2018;15:49:37;Left;;OK;14.0;495;1.318;7.042;0.164;22.297;-0.321;17.094;5.404;6.069;0.129;1.318;0.473;1.973;6.680;4.019;0.081;1.095;0.093;1.101;16.428;0.381;22.434;;OK;;OK;;OK;0.146;4.065;0.181;-0.013;-0.130;-0.009;-0.139;0.206;5.39929;37.17031;1.68096;483.21381;15.4;10.569;95.349;0.035;;;;;;;;;;;;1.4r1862;628;1502-6111;
Gui;Fuyuan;;01.02.2000;28.06.2018;15:50:28;Left;;OK;13.0;498;1.332;6.950;0.177;22.391;-0.322;17.094;5.460;5.768;0.127;1.332;0.425;2.146;6.777;4.371;0.089;1.131;0.094;1.143;16.723;0.335;22.036;;OK;;OK;;OK;0.169;4.265;0.207;-0.014;-0.128;-0.013;-0.139;0.196;5.66287;40.46935;1.68502;481.39654;14.3;11.203;82.066;0.212;;;;;;;;;;;;1.4r1862;629;1502-6111;
Gui;Fuyuan;;01.02.2000;28.06.2018;15:49:37;Left;;OK;14.0;495;1.318;7.042;0.164;22.297;-0.321;17.094;5.404;6.069;0.129;1.318;0.473;1.973;6.680;4.019;0.081;1.095;0.093;1.101;16.428;0.381;22.434;;OK;;OK;;OK;0.146;4.065;0.181;-0.013;-0.130;-0.009;-0.139;0.206;5.39929;37.17031;1.68096;483.21381;15.4;10.569;95.349;0.035;;;;;;;;;;;;1.4r1862;630;1502-6111;
Hou;Zhiyuan;;05.12.1997;28.06.2018;15:53:33;Right;;OK;13.5;529;1.247;6.985;0.163;22.430;-0.334;17.325;5.408;6.383;0.116;1.247;0.384;2.235;6.878;2.286;0.087;1.078;0.100;1.080;17.085;0.285;22.398;;OK;;OK;;OK;0.190;4.167;0.227;-0.017;-0.140;-0.018;-0.140;0.188;4.77982;43.46601;1.65296;407.19087;14.3;10.213;96.665;0.043;;;;;;;;;;;;1.4r1862;631;1502-6111;
Hou;Zhiyuan;;05.12.1997;28.06.2018;15:54:28;Left;;Model Deviation!;14.0;527;1.252;7.053;0.174;22.424;-0.315;17.325;5.336;5.883;0.125;1.252;0.413;2.255;6.766;2.961;0.096;1.059;0.107;1.071;16.934;0.307;22.478;2;Model Deviation!;1;Alignment!;2;Model Deviation!;0.183;3.899;0.193;-0.012;-0.124;-0.015;-0.132;0.191;4.72269;41.73287;1.65607;473.56336;14.4;10.300;87.337;0.006;;;;;;;;;;;;1.4r1862;632;1502-…
Hou;Zhiyuan;;05.12.1997;28.06.2018;15:55:32;Left;;OK;14.0;514;1.187;7.107;0.145;22.223;-0.310;16.632;5.363;6.415;0.123;1.187;0.352;2.164;7.060;3.976;0.087;1.018;0.100;1.018;16.941;0.260;21.792;;OK;;OK;;OK;0.165;3.855;0.220;-0.016;-0.130;-0.021;-0.131;0.181;4.49904;48.50639;1.58103;414.91995;15.1;9.694;95.684;0.183;;;;;;;;;;;;1.4r1862;633;1502-6111;
Hou;Zhiyuan;;05.12.1997;28.06.2018;15:56:59;Left;;OK;15.0;524;1.180;7.187;0.157;22.262;-0.286;17.787;5.208;6.238;0.130;1.180;0.412;2.223;6.651;3.428;0.094;0.964;0.104;0.998;16.603;0.316;21.685;;OK;;OK;;OK;0.170;3.512;0.218;-0.016;-0.122;-0.025;-0.128;0.190;4.51785;43.05289;1.59723;412.53316;15.6;10.024;96.126;0.071;;;;;;;;;;;;1.4r1862;634;1502-6111;
Feng;Yiyuan;;18.01.2000;28.06.2018;16:22:36;Right;;OK;13.0;540;1.220;6.971;0.144;22.477;-0.294;17.556;5.354;7.174;0.134;1.220;0.479;2.004;6.879;3.108;0.086;0.965;0.094;0.986;14.840;0.386;22.463;;OK;;OK;;OK;0.134;3.670;0.199;-0.011;-0.129;-0.009;-0.164;0.165;4.38593;34.94025;1.56793;647.05507;13.6;8.884;97.151;0.000;;;;;;;;;;;;1.4r1862;635;1502-6111;
Feng;Yiyuan;;18.01.2000;28.06.2018;16:24:08;Left;;OK;15.5;534;1.118;7.270;0.126;22.046;-0.324;17.325;5.349;6.930;0.122;1.118;0.321;2.090;6.962;3.465;0.087;0.965;0.105;0.974;17.020;0.219;21.640;;OK;;OK;;OK;0.127;3.674;0.204;-0.013;-0.131;-0.018;-0.158;0.155;4.36806;41.13560;1.57967;510.59948;15.9;7.891;108.290;0.012;;;;;;;;;;;;1.4r1862;636;1502-6111;
Zhang;Qingsong;;02.02.1999;28.06.2018;18:18:50;Right;;OK;13.5;545;1.181;6.957;0.146;22.581;-0.338;18.018;5.306;7.013;0.107;1.181;0.403;1.998;7.112;2.876;0.076;0.992;0.110;1.021;17.033;0.292;22.577;;OK;;OK;;OK;0.126;3.819;0.286;-0.012;-0.149;-0.028;-0.158;0.167;4.66713;51.83279;1.62237;396.64719;13.7;9.122;113.549;0.072;;;;;;;;;;;;1.4r1862;637;1502-6111;
Zhang;Qingsong;;02.02.1999;28.06.2018;18:19:44;Left;;OK;13.0;561;1.198;6.952;0.155;22.697;-0.343;17.094;5.362;6.512;0.118;1.198;0.345;2.207;7.169;3.300;0.085;1.050;0.111;1.061;16.619;0.235;22.625;;OK;;OK;;OK;0.161;4.119;0.264;-0.016;-0.165;-0.025;-0.173;0.164;4.58589;51.40619;1.58887;467.45292;13.0;9.174;103.844;0.027;;;;;;;;;;;;1.4r1862;638;1502-6111;
Feng;Sheng;201806030;27.09.1998;30.06.2018;11:57:51;Left;;OK;16.0;541;1.065;7.341;0.149;22.170;-0.253;18.018;5.127;6.279;0.131;1.065;0.347;2.174;6.708;2.003;0.091;0.927;0.099;0.956;15.170;0.251;23.024;;OK;;OK;;OK;0.123;3.366;0.178;-0.012;-0.116;-0.016;-0.137;0.179;4.34456;38.56494;1.58744;573.99496;16.2;9.430;109.076;0.001;;;;;;;;;;;;1.4r1862;639;1502-6111;
Feng;Sheng;201806030;27.09.1998;30.06.2018;11:58:55;Right;;OK;16.5;538;1.142;7.382;0.150;22.215;-0.285;17.556;5.222;6.197;0.125;1.142;0.364;2.279;6.724;2.369;0.089;0.972;0.095;1.013;16.356;0.276;21.669;;OK;;OK;;OK;0.166;3.577;0.206;-0.015;-0.112;-0.018;-0.180;0.188;4.41043;36.95716;1.57900;567.10065;16.9;8.883;114.206;0.000;;;;;;;;;;;;1.4r1862;640;1502-6111;
Feng;Sheng;201806030;27.09.1998;30.06.2018;11:57:51;Left;;OK;16.0;541;1.065;7.341;0.149;22.170;-0.253;18.018;5.127;6.279;0.131;1.065;0.347;2.174;6.708;2.003;0.091;0.927;0.099;0.956;15.170;0.251;23.024;;OK;;OK;;OK;0.123;3.366;0.178;-0.012;-0.116;-0.016;-0.137;0.179;4.34456;38.56494;1.58744;573.99496;16.2;9.430;109.076;0.001;;;;;;;;;;;;1.4r1862;641;1502-6111;
Duan;Kaijie;2018063002;18.08.2003;30.06.2018;12:03:11;Right;;Std.Dev. (Sequence)!;10.0;452;1.436;6.640;0.184;22.731;-0.379;18.249;4.928;3.567;0.164;1.436;0.440;2.636;5.992;3.869;0.138;1.275;0.195;1.294;17.494;0.259;24.655;2;Std.Dev. (Sequence)!;1;Alignment!;2;Std.Dev. (Sequence)!;0.260;4.155;0.517;-0.028;-0.138;-0.065;-0.153;0.321;8.30729;60.83802;1.74147;85.47454;12.5;18.135;33.555;1.000;;;;;;;;…
Duan;Kaijie;2018063002;18.08.2003;30.06.2018;12:03:55;Right;;Model Deviation!;11.0;432;1.365;6.707;0.163;22.351;-0.367;17.325;5.138;4.530;0.168;1.365;0.438;2.726;6.482;3.928;0.141;1.251;0.200;1.251;17.161;0.255;24.322;1;Model Deviation!;;OK;;OK;0.280;4.350;0.519;-0.030;-0.185;-0.065;-0.185;0.272;7.18573;65.34108;1.69148;99.15477;13.5;15.123;32.865;1.000;;;;;;;;;;;;1.4r1862;643;1502-6111;
Duan;Kaijie;2018063002;18.08.2003;30.06.2018;12:05:37;Left;;OK;13.5;505;1.139;6.958;0.158;22.380;-0.305;17.325;5.208;5.907;0.123;1.139;0.286;2.236;6.694;3.448;0.093;1.018;0.104;1.028;16.260;0.189;22.035;;OK;;OK;;OK;0.159;3.724;0.220;-0.016;-0.112;-0.022;-0.115;0.186;5.27191;53.86506;1.70321;331.42393;14.6;10.669;80.340;0.942;;;;;;;;;;;;1.4r1862;644;1502-6111;
Xu;Shuyi;201801211158;13.03.2001;30.06.2018;12:07:34;Right;;Alignment!;;;;;;;;;;;;;;;;;;;;;;;;2;Alignment!;2;Model Deviation!;2;Lost Images!;;;;;;;;;;;;;;;;;;;;;;;;;;;;1.4r1862;645;1502-6111;
Xu;Shuyi;201801211158;13.03.2001;30.06.2018;12:09:44;Right;;OK;15.5;529;1.062;7.277;0.148;22.260;-0.270;17.094;4.985;6.367;0.135;1.062;0.373;2.348;6.356;2.388;0.099;0.927;0.096;0.933;16.715;0.280;21.797;;OK;;OK;;OK;0.207;3.272;0.191;-0.018;-0.135;-0.017;-0.147;0.201;4.69938;52.01974;1.61042;408.70108;16.1;10.171;94.278;0.411;;;;;;;;;;;;1.4r1862;646;1502-6111;
Liu;Xizi;201804011126;21.07.1995;30.06.2018;12:25:14;Right;;OK;13.5;394;1.038;6.966;0.133;22.031;-0.269;16.863;5.157;6.139;0.108;1.038;0.282;1.771;6.388;1.631;0.072;0.928;0.079;0.928;16.809;0.209;21.429;;OK;;OK;;OK;0.120;3.271;0.177;-0.008;-0.062;-0.015;-0.070;0.224;5.60993;109.61606;1.73532;109.59890;16.8;11.074;83.511;1.000;;;;;;;;;;;;1.4r1862;647;1502-6111;
Liu;Xizi;201804011126;21.07.1995;30.06.2018;12:25:58;Right;;OK;12.5;395;1.117;6.892;0.150;22.211;-0.277;17.556;5.138;5.715;0.107;1.117;0.380;1.787;6.482;3.717;0.070;0.944;0.085;0.970;16.014;0.300;21.789;;OK;;OK;;OK;0.106;3.299;0.178;-0.006;-0.059;-0.020;-0.069;0.215;5.58520;106.04392;1.76317;106.32666;15.5;11.654;77.937;1.000;;;;;;;;;;;;1.4r1862;648;1502-6111;
Liu;Xizi;201804011126;21.07.1995;30.06.2018;12:27:13;Left;;Model Deviation!;12.0;403;1.125;6.838;0.171;22.234;-0.318;16.170;5.391;5.394;0.107;1.125;0.269;1.934;6.738;4.094;0.076;1.036;0.074;1.036;16.014;0.201;21.789;1;Model Deviation!;1;Model Deviation!;;OK;0.106;3.809;0.178;-0.008;-0.051;-0.011;-0.072;0.228;6.07345;103.79933;1.76296;107.86442;14.9;12.175;69.707;1.000;;;;;;;;;;;;1.4r1862;649;1502…
Liu;Xizi;201804011126;21.07.1995;30.06.2018;12:29:03;Left;;Model Deviation!;12.5;408;1.141;6.897;0.188;22.419;-0.274;17.094;5.393;5.701;0.123;1.141;0.280;2.131;6.492;1.764;0.088;1.018;0.073;1.028;16.332;0.213;22.107;1;Model Deviation!;1;Model Deviation!;;OK;0.131;3.725;0.097;-0.011;-0.058;-0.006;-0.071;0.223;6.00904;97.77050;1.73675;110.82245;15.4;12.066;63.191;1.000;;;;;;;;;;;;1.4r1862;650;1502-…
Liu;Xizi;201804011126;21.07.1995;30.06.2018;12:30:01;Left;;OK;11.0;405;1.222;6.704;0.170;22.663;-0.292;18.018;5.460;5.323;0.107;1.222;0.314;1.937;7.227;1.251;0.067;1.070;0.070;1.094;16.769;0.250;21.851;;OK;;OK;;OK;0.117;3.992;0.142;-0.008;-0.059;-0.007;-0.076;0.244;6.13023;100.75283;1.73947;108.05309;14.5;12.768;76.774;1.000;;;;;;;;;;;;1.4r1862;651;1502-6111;
Liu;Xizi;201804011126;21.07.1995;30.06.2018;12:25:14;Right;;OK;13.5;394;1.038;6.966;0.133;22.031;-0.269;16.863;5.157;6.139;0.108;1.038;0.282;1.771;6.388;1.631;0.072;0.928;0.079;0.928;16.809;0.209;21.429;;OK;;OK;;OK;0.120;3.271;0.177;-0.008;-0.062;-0.015;-0.070;0.224;5.60993;109.61606;1.73532;109.59890;16.8;11.074;83.511;1.000;;;;;;;;;;;;1.4r1862;652;1502-6111;
Jiang;Fan;2018063003;04.07.2000;30.06.2018;15:28:40;Right;;OK;14.0;498;1.163;7.027;0.161;22.121;-0.340;17.094;5.378;5.818;0.121;1.163;0.270;2.117;6.894;2.497;0.083;1.048;0.104;1.055;16.373;0.176;21.455;;OK;;OK;;OK;0.148;3.945;0.202;-0.011;-0.098;-0.018;-0.101;0.204;4.87097;35.48201;1.64785;460.71874;15.3;10.526;93.554;0.042;;;;;;;;;;;;1.4r1862;653;1502-6111;
Jiang;Fan;2018063003;04.07.2000;30.06.2018;15:29:41;Left;;Alignment!;14.0;512;1.119;7.094;0.155;22.193;-0.304;17.094;5.334;6.415;0.121;1.119;0.243;2.085;6.624;2.506;0.084;1.012;0.085;1.016;16.639;0.164;21.721;1;Alignment!;1;Alignment!;1;Alignment!;0.173;3.716;0.167;-0.010;-0.111;-0.015;-0.119;0.164;4.86306;26.82278;1.65076;737.73887;15.2;9.255;97.553;0.000;;;;;;;;;;;;1.4r1862;654;1502-6111;
Jiang;Fan;2018063003;04.07.2000;30.06.2018;15:30:48;Left;;Alignment!;15.5;512;1.122;7.260;0.166;22.053;-0.301;16.863;5.252;6.472;0.146;1.122;0.283;2.276;6.687;1.749;0.101;0.998;0.102;1.000;16.656;0.189;21.507;1;Alignment!;1;Alignment!;1;Alignment!;0.200;3.535;0.165;-0.015;-0.113;-0.012;-0.120;0.178;4.59246;24.11607;1.65822;582.61731;16.6;9.510;88.047;0.000;;;;;;;;;;;;1.4r1862;655;1502-6111;
Jiang;Fan;2018063003;04.07.2000;30.06.2018;15:31:46;Left;;Alignment!;13.5;517;1.138;6.977;0.158;22.342;-0.308;16.632;5.376;6.250;0.112;1.138;0.270;2.032;6.608;3.346;0.084;1.041;0.113;1.041;16.945;0.163;23.413;1;Alignment!;1;Alignment!;1;Model Deviation!;0.174;3.864;0.259;-0.009;-0.113;-0.021;-0.134;0.194;5.19813;27.30963;1.71419;727.05070;14.6;9.926;96.613;0.000;;;;;;;;;;;;1.4r1862;656;1502-6111;
Jiang;Fan;2018063003;04.07.2000;30.06.2018;15:32:51;Left;;Alignment!;14.5;509;1.135;7.136;0.158;22.116;-0.318;17.325;5.307;6.470;0.132;1.135;0.274;2.141;6.665;1.713;0.092;1.015;0.102;1.015;17.407;0.176;21.796;1;Alignment!;1;Alignment!;1;Alignment!;0.180;3.694;0.199;-0.010;-0.117;-0.014;-0.121;0.173;4.84367;23.53209;1.66553;561.22579;15.5;9.428;89.338;0.003;;;;;;;;;;;;1.4r1862;657;1502-6111;
Jiang;Fan;2018063003;04.07.2000;30.06.2018;15:33:34;Left;;Alignment!;13.0;516;1.179;6.956;0.160;22.303;-0.339;17.094;5.253;5.610;0.124;1.179;0.297;2.195;6.685;3.516;0.091;1.054;0.109;1.054;17.297;0.191;21.917;1;Alignment!;1;Alignment!;1;Alignment!;0.171;3.748;0.227;-0.011;-0.107;-0.019;-0.121;0.224;4.79023;20.95780;1.70652;925.66600;14.1;10.201;84.787;0.000;;;;;;;;;;;;1.4r1862;658;1502-6111;
Jiang;Fan;2018063003;04.07.2000;30.06.2018;15:34:32;Left;;OK;14.0;492;1.162;7.031;0.162;22.241;-0.321;17.325;5.404;6.613;0.126;1.162;0.287;2.151;6.832;4.053;0.086;1.045;0.094;1.052;17.070;0.196;21.921;;OK;;OK;;OK;0.145;4.014;0.191;-0.013;-0.116;-0.015;-0.118;0.183;4.82916;31.08027;1.62443;542.93833;15.3;9.849;87.373;0.012;;;;;;;;;;;;1.4r1862;659;1502-6111;
Lin;Mengxin;2018063004;05.02.1999;30.06.2018;19:11:51;Right;;Alignment!;15.0;537;1.189;7.177;0.155;22.465;-0.362;18.249;5.177;6.651;0.145;1.189;0.459;2.267;6.727;3.520;0.108;0.983;0.142;1.019;17.076;0.318;23.313;1;Alignment!;1;Alignment!;1;Alignment!;0.158;3.633;0.318;-0.019;-0.156;-0.033;-0.189;0.170;4.17198;49.96143;1.56444;425.49622;15.2;9.042;84.608;0.059;;;;;;;;;;;;1.4r1862;660;1502-6111;
Lin;Mengxin;2018063004;05.02.1999;30.06.2018;19:12:37;Right;;OK;17.5;551;1.009;7.463;0.130;21.999;-0.284;17.325;5.027;7.000;0.129;1.009;0.295;2.313;6.384;2.717;0.092;0.885;0.097;0.887;16.689;0.206;21.540;;OK;;OK;;OK;0.183;3.204;0.246;-0.019;-0.141;-0.027;-0.141;0.201;3.98793;37.30225;1.56706;515.59754;17.0;8.688;117.514;0.001;;;;;;;;;;;;1.4r1862;661;1502-6111;
Lin;Mengxin;2018063004;05.02.1999;30.06.2018;19:13:50;Left;;OK;17.5;555;0.943;7.526;0.122;21.925;-0.274;15.939;4.832;6.692;0.129;0.943;0.300;2.272;6.376;3.520;0.092;0.837;0.108;0.837;16.211;0.194;21.524;;OK;;OK;;OK;0.166;2.914;0.226;-0.017;-0.122;-0.021;-0.130;0.179;4.04459;34.45655;1.55651;668.58041;17.1;8.401;119.984;0.000;;;;;;;;;;;;1.4r1862;662;1502-6111;
Lin;Mengxin;2018063004;05.02.1999;30.06.2018;19:12:37;Right;;OK;17.5;551;1.009;7.463;0.130;21.999;-0.284;17.325;5.027;7.000;0.129;1.009;0.295;2.313;6.384;2.717;0.092;0.885;0.097;0.887;16.689;0.206;21.540;;OK;;OK;;OK;0.183;3.204;0.246;-0.019;-0.141;-0.027;-0.141;0.201;3.98793;37.30225;1.56706;515.59754;17.0;8.688;117.514;0.001;;;;;;;;;;;;1.4r1862;663;1502-6111;
Wu;Jiaxin;2018063005;15.06.1998;30.06.2018;21:53:26;Right;;OK;14.0;538;1.113;7.069;0.146;22.089;-0.305;17.094;4.781;5.381;0.148;1.113;0.427;2.196;6.219;3.367;0.092;0.891;0.105;0.898;16.892;0.330;21.512;;OK;;OK;;OK;0.175;3.013;0.262;-0.013;-0.105;-0.016;-0.118;0.211;4.23200;50.59032;1.56074;448.49831;14.2;11.015;95.642;0.069;;;;;;;;;;;;1.4r1862;664;1502-6111;
Wu;Jiaxin;2018063005;15.06.1998;30.06.2018;21:54:18;Left;;OK;14.0;533;1.124;7.131;0.154;22.380;-0.300;17.325;5.018;6.005;0.130;1.124;0.359;2.116;6.661;2.126;0.095;0.943;0.104;0.948;16.525;0.256;22.300;;OK;;OK;;OK;0.145;3.249;0.180;-0.016;-0.113;-0.021;-0.129;0.183;4.50603;35.59364;1.63563;596.39941;14.6;9.439;91.680;0.001;;;;;;;;;;;;1.4r1862;665;1502-6111;
Liu;Fan;2018063006;07.12.2000;30.06.2018;21:56:37;Right;;OK;14.0;513;1.039;7.049;0.146;22.087;-0.268;15.939;4.929;5.480;0.121;1.039;0.260;2.030;6.402;1.969;0.084;0.925;0.092;0.925;16.196;0.175;21.509;;OK;;OK;;OK;0.105;3.205;0.159;-0.009;-0.102;-0.011;-0.115;0.205;4.51596;34.92752;1.61886;530.25241;14.8;9.724;96.138;0.011;;;;;;;;;;;;1.4r1862;666;1502-6111;
Liu;Fan;2018063006;07.12.2000;30.06.2018;21:57:27;Left;;Model Deviation!;15.5;524;1.020;7.196;0.130;21.968;-0.294;17.556;4.914;6.319;0.119;1.020;0.429;2.243;6.259;1.654;0.086;0.819;0.125;0.864;16.354;0.311;21.667;2;Model Deviation!;;OK;;OK;0.174;2.873;0.169;-0.014;-0.123;-0.003;-0.143;0.492;4.58621;33.38915;1.60347;619.73124;16.0;9.061;105.335;0.002;;;;;;;;;;;;1.4r1862;667;1502-6111;
Liu;Fan;2018063006;07.12.2000;30.06.2018;21:58:20;Left;;OK;17.0;520;0.966;7.458;0.122;21.845;-0.187;16.632;4.802;7.828;0.127;0.966;0.398;2.149;5.951;3.247;0.086;0.772;0.089;0.780;16.470;0.312;21.321;;OK;;OK;;OK;0.147;2.659;0.143;-0.014;-0.110;-0.015;-0.118;0.177;4.25690;33.54139;1.59282;559.79604;17.8;7.961;114.010;0.002;;;;;;;;;;;;1.4r1862;668;1502-6111;
Yin;Libin;201709040935;25.01.1997;01.07.2018;10:44:48;Right;;OK;13.5;457;1.126;6.970;0.162;22.131;-0.292;17.325;4.887;5.265;0.116;1.126;0.415;2.012;5.981;2.287;0.084;0.960;0.112;0.960;17.347;0.305;21.967;;OK;;OK;;OK;0.133;3.219;0.245;-0.013;-0.099;-0.026;-0.121;0.237;6.48128;59.40313;1.79268;255.17404;15.6;12.266;80.272;1.000;;;;;;;;;;;;1.4r1862;669;1502-6111;
Liu;Wenju;2018051601;07.07.2001;01.07.2018;11:06:28;Right;;OK;14.0;447;1.162;7.045;0.137;21.941;-0.262;18.018;4.760;4.325;0.138;1.162;0.424;2.318;5.670;2.556;0.103;0.954;0.125;0.976;17.652;0.300;21.810;;OK;;OK;;OK;0.184;3.057;0.257;-0.018;-0.085;-0.027;-0.094;0.251;6.00982;99.79887;1.74734;119.02985;16.5;13.464;65.224;1.000;;;;;;;;;;;;1.4r1862;670;1502-6111;
Liu;Wenju;2018051601;07.07.2001;01.07.2018;11:07:26;Left;;OK;15.0;513;1.113;7.215;0.152;22.204;-0.258;17.094;5.110;6.338;0.127;1.113;0.404;2.285;6.567;3.520;0.093;0.943;0.099;0.944;16.775;0.306;22.319;;OK;;OK;;OK;0.158;3.443;0.171;-0.016;-0.122;-0.017;-0.123;0.197;5.01333;65.28344;1.67569;296.42419;16.1;10.294;93.238;0.888;;;;;;;;;;;;1.4r1862;671;1502-6111;
Lin;Yujing;2018070101;04.11.1999;01.07.2018;11:37:18;Right;;OK;24.0;538;0.901;8.267;0.106;21.492;-0.234;17.325;4.345;5.490;0.152;0.901;0.406;2.411;5.371;2.319;0.106;0.716;0.102;0.729;16.525;0.307;22.300;;OK;;OK;;OK;0.191;2.213;0.199;-0.019;-0.086;-0.023;-0.101;0.197;3.99574;47.70574;1.56468;421.40595;23.4;9.178;117.894;0.028;;;;;;;;;;;;1.4r1862;672;1502-6111;
Lin;Yujing;2018070101;04.11.1999;01.07.2018;11:38:10;Left;;OK;23.5;535;0.915;8.258;0.115;21.500;-0.202;18.018;4.341;5.612;0.149;0.915;0.396;2.467;5.379;2.749;0.101;0.701;0.101;0.728;15.418;0.297;21.655;;OK;;OK;;OK;0.179;2.168;0.188;-0.016;-0.091;-0.019;-0.099;0.190;4.11089;44.37172;1.58563;441.66382;23.2;9.057;122.508;0.006;;;;;;;;;;;;1.4r1862;673;1502-6111;
Li;Sen;2018070102;24.01.1997;01.07.2018;15:00:36;Right;;OK;16.5;536;1.000;7.377;0.133;21.834;-0.288;17.094;5.042;6.223;0.122;1.000;0.238;2.169;6.164;2.350;0.090;0.904;0.103;0.904;17.293;0.142;20.989;;OK;;OK;;OK;0.129;3.187;0.182;-0.013;-0.109;-0.018;-0.111;0.184;4.45859;44.06929;1.60669;492.95140;16.8;9.100;112.829;0.012;;;;;;;;;;;;1.4r1862;674;1502-6111;
Li;Sen;2018070102;24.01.1997;01.07.2018;15:01:30;Left;;OK;16.0;558;1.098;7.336;0.162;22.063;-0.320;16.863;5.180;6.615;0.135;1.098;0.297;2.390;6.623;3.213;0.103;0.984;0.123;0.992;16.683;0.178;21.534;;OK;;OK;;OK;0.159;3.649;0.228;-0.019;-0.131;-0.026;-0.137;0.179;4.45417;40.85799;1.60533;564.73225;15.6;9.122;100.126;0.001;;;;;;;;;;;;1.4r1862;675;1502-6111;
Zhang;Na;2018070103;29.01.1991;01.07.2018;16:45:58;Right;;OK;14.5;498;1.200;7.114;0.159;22.538;-0.336;17.556;5.265;7.047;0.123;1.200;0.444;2.188;6.847;2.249;0.087;1.022;0.101;1.031;15.923;0.346;22.391;;OK;;OK;;OK;0.171;3.922;0.222;-0.017;-0.161;-0.020;-0.162;0.181;4.69107;48.10326;1.63482;334.19550;15.5;9.909;93.258;0.364;;;;;;;;;;;;1.4r1862;676;1502-6111;
Zhang;Na;2018070103;29.01.1991;01.07.2018;16:47:06;Left;;OK;14.0;496;1.218;7.054;0.160;22.406;-0.346;17.556;5.105;6.274;0.127;1.218;0.464;2.267;6.750;4.526;0.091;0.978;0.111;0.994;16.922;0.356;22.235;;OK;;OK;;OK;0.190;3.570;0.276;-0.017;-0.126;-0.016;-0.154;0.191;4.82554;49.93318;1.62191;386.30807;15.1;9.911;86.037;0.421;;;;;;;;;;;;1.4r1862;677;1502-6111;
Cheng;Zehao;2018070104;02.12.1997;01.07.2018;16:57:17;Right;;OK;13.5;510;1.278;7.021;0.167;22.353;-0.360;17.094;5.405;5.817;0.127;1.278;0.377;2.225;6.846;2.301;0.092;1.097;0.113;1.102;16.642;0.266;21.724;;OK;;OK;;OK;0.168;4.085;0.245;-0.014;-0.112;-0.019;-0.130;0.194;5.37725;38.84709;1.65459;525.49565;14.4;10.538;83.937;0.082;;;;;;;;;;;;1.4r1862;678;1502-6111;
Cheng;Zehao;2018070104;02.12.1997;01.07.2018;16:58:39;Left;;OK;12.5;500;1.337;6.884;0.169;22.584;-0.380;17.325;5.516;5.493;0.118;1.337;0.366;2.053;7.140;3.376;0.083;1.166;0.116;1.179;17.139;0.254;22.452;;OK;;OK;;OK;0.144;4.445;0.251;-0.013;-0.111;-0.018;-0.163;0.205;5.74490;36.70166;1.69592;522.38179;13.9;11.189;85.907;0.108;;;;;;;;;;;;1.4r1862;679;1502-6111;
Li;Zhiyang;2018070201;17.04.1999;02.07.2018;09:36:12;Right;;OK;11.5;417;1.147;6.777;0.140;22.510;-0.285;16.632;5.488;5.842;0.095;1.147;0.298;1.487;6.720;1.096;0.061;1.048;0.070;1.048;16.604;0.234;21.917;;OK;;OK;;OK;0.086;3.887;0.142;-0.005;-0.046;-0.005;-0.063;0.215;6.15631;106.24337;1.79078;121.07404;14.5;11.907;86.502;1.000;;;;;;;;;;;;1.4r1862;680;1502-6111;
Li;Zhiyang;2018070201;17.04.1999;02.07.2018;09:38:10;Left;;OK;13.0;425;1.050;6.958;0.147;22.467;-0.231;16.863;5.194;5.831;0.102;1.050;0.344;1.772;7.092;3.420;0.070;0.957;0.072;0.957;16.561;0.274;22.105;;OK;;OK;;OK;0.102;3.445;0.126;-0.008;-0.052;-0.008;-0.071;0.210;6.18782;103.53168;1.77780;132.65202;15.6;11.651;85.486;1.000;;;;;;;;;;;;1.4r1862;681;1502-6111;
Zhang;Xuedi;2018070202;13.11.1989;02.07.2018;11:03:38;Right;;OK;11.5;497;1.274;6.743;0.174;22.781;-0.331;17.556;5.600;6.009;0.113;1.274;0.290;2.189;7.238;2.028;0.088;1.160;0.098;1.160;17.412;0.196;22.263;;OK;;OK;;OK;0.137;4.621;0.173;-0.013;-0.138;-0.016;-0.144;0.174;5.38812;46.82810;1.70373;349.16799;12.9;10.596;75.445;0.858;;;;;;;;;;;;1.4r1862;682;1502-6111;
Zhang;Xuedi;2018070202;13.11.1989;02.07.2018;11:04:20;Right;;OK;11.0;500;1.290;6.723;0.166;22.720;-0.372;16.863;5.630;6.117;0.118;1.290;0.293;2.126;7.184;1.722;0.087;1.176;0.110;1.178;16.379;0.185;22.616;;OK;;OK;;OK;0.125;4.710;0.216;-0.012;-0.145;-0.015;-0.162;0.180;5.37622;45.18372;1.66051;424.42680;12.5;10.199;73.733;0.821;;;;;;;;;;;;1.4r1862;683;1502-6111;
Zhang;Xuedi;2018070202;13.11.1989;02.07.2018;11:05:05;Left;;OK;10.0;512;1.331;6.614;0.170;22.987;-0.377;17.094;5.852;8.058;0.119;1.331;0.391;2.123;7.646;4.165;0.089;1.224;0.117;1.243;16.610;0.275;22.847;;OK;;OK;;OK;0.144;5.258;0.245;-0.014;-0.207;-0.021;-0.229;0.168;5.38593;40.89207;1.66285;520.61791;11.0;9.171;66.712;0.338;;;;;;;;;;;;1.4r1862;684;1502-6111;
Li;Tenglong;2018062002;10.03.2000;02.07.2018;12:30:47;Left;;Alignment!;12.0;497;1.341;6.836;0.191;22.520;-0.367;18.018;5.196;4.901;0.156;1.341;0.428;2.435;6.222;2.639;0.127;1.126;0.128;1.150;16.682;0.307;21.764;1;Alignment!;1;Alignment!;1;Alignment!;0.242;3.857;0.266;-0.027;-0.114;-0.032;-0.130;0.237;8.15502;65.85533;1.85631;264.20543;13.4;13.745;51.845;1.000;;;;;;;;;;;;1.4r1862;685;1502-6111;
Fu;Shuyue;2018062605;29.08.1991;03.07.2018;10:23:19;Right;;OK;14.5;465;1.101;7.130;0.173;22.547;-0.288;17.325;5.096;6.741;0.129;1.101;0.399;2.232;6.678;1.826;0.092;0.978;0.098;0.986;17.154;0.305;22.005;;OK;;OK;;OK;0.177;3.595;0.221;-0.014;-0.148;-0.019;-0.154;0.189;5.39930;37.22668;1.67967;409.50102;16.4;10.022;81.047;0.713;;;;;;;;;;;;1.4r1862;686;1502-6111;
Li;Mingming;2018060501;01.12.1986;03.07.2018;10:25:58;Right;;OK;15.5;530;1.058;7.286;0.167;22.026;-0.221;16.401;4.957;5.744;0.136;1.058;0.345;2.297;6.388;2.148;0.095;0.926;0.088;0.935;15.917;0.259;21.923;;OK;;OK;;OK;0.186;3.235;0.155;-0.016;-0.089;-0.014;-0.104;0.221;4.92648;35.79861;1.66156;537.64432;15.8;10.634;101.247;0.003;;;;;;;;;;;;1.4r1862;687;1502-6111;
Su;JUnwei;2018062001;18.07.2000;03.07.2018;10:41:14;Right;;Model Deviation!;13.5;429;1.054;7.052;0.162;21.442;-0.217;16.632;4.956;4.962;0.117;1.054;0.430;2.059;5.838;2.720;0.079;0.888;0.141;0.888;16.477;0.301;22.945;1;Model Deviation!;1;Model Deviation!;;OK;0.119;2.930;0.355;-0.008;-0.028;-0.007;-0.055;0.249;5.50330;79.78521;1.70858;173.09744;16.4;11.976;81.076;1.000;;;;;;;;;;;;1.4r1862;688;1502-…
Su;JUnwei;2018062001;18.07.2000;03.07.2018;10:42:00;Right;;Model Deviation!;16.5;432;1.033;7.377;0.152;21.630;-0.181;17.556;4.832;4.932;0.128;1.033;0.426;2.206;5.560;1.833;0.087;0.799;0.073;0.822;15.818;0.360;22.517;1;Model Deviation!;1;Model Deviation!;;OK;0.144;2.551;0.126;-0.012;-0.035;-0.008;-0.050;0.236;5.05621;77.77977;1.69614;186.69185;19.1;11.242;86.885;0.994;;;;;;;;;;;;1.4r1862;689;1502-…
Su;JUnwei;2018062001;18.07.2000;03.07.2018;10:42:58;Right;;Model Deviation!;14.5;430;1.074;7.065;0.162;22.339;-0.241;18.018;5.238;5.953;0.113;1.074;0.383;2.095;6.094;1.468;0.081;0.897;0.071;0.904;15.326;0.314;22.025;1;Model Deviation!;1;Model Deviation!;;OK;0.136;3.186;0.129;-0.010;-0.051;-0.007;-0.054;0.209;5.44543;75.46658;1.73729;186.98545;17.0;11.305;81.891;0.998;;;;;;;;;;;;1.4r1862;690;1502-…
Su;JUnwei;2018062001;18.07.2000;03.07.2018;10:43:50;Left;;Model Deviation!;14.0;437;1.146;7.107;0.154;21.949;-0.238;17.556;5.040;5.422;0.176;1.146;0.472;2.089;6.337;3.238;0.079;0.873;0.072;0.879;16.948;0.403;22.261;1;Model Deviation!;1;Model Deviation!;;OK;0.137;2.911;0.100;-0.011;-0.038;-0.009;-0.051;0.235;4.41280;89.65679;1.57829;133.88900;17.1;12.200;86.311;0.997;;;;;;;;;;;;1.4r1862;691;1502-6…
Yang;Chengkun;201804091106;25.01.1993;03.07.2018;11:36:20;Right;;OK;10.0;400;1.187;6.642;0.135;22.507;-0.217;18.018;5.334;5.157;0.096;1.187;0.340;1.618;6.804;2.308;0.063;1.041;0.069;1.046;17.194;0.273;24.355;;OK;;OK;;OK;0.085;3.833;0.146;-0.007;-0.068;-0.013;-0.079;0.242;6.05645;111.80725;1.77542;102.41449;13.0;13.308;70.478;1.000;;;;;;;;;;;;1.4r1862;692;1502-6111;
Yang;Chengkun;201804091106;25.01.1993;03.07.2018;11:37:19;Left;;OK;11.0;407;1.163;6.670;0.140;22.418;-0.277;16.632;5.450;5.760;0.096;1.163;0.331;1.676;6.973;3.937;0.066;1.062;0.076;1.068;16.009;0.259;21.784;;OK;;OK;;OK;0.109;4.070;0.166;-0.008;-0.082;-0.012;-0.084;0.215;5.84759;109.57516;1.73984;101.39759;13.8;12.049;74.594;1.000;;;;;;;;;;;;1.4r1862;693;1502-6111;
Lian;Yanlong;2018070401;13.02.1990;04.07.2018;08:29:17;Right;;OK;14.0;491;1.087;7.045;0.171;22.365;-0.300;17.094;5.138;5.412;0.132;1.087;0.286;2.362;6.077;1.959;0.098;0.970;0.095;0.981;16.079;0.196;21.854;;OK;;OK;;OK;0.163;3.419;0.165;-0.017;-0.083;-0.017;-0.087;0.230;5.56544;70.36786;1.69285;193.73591;15.1;12.706;78.792;1.000;;;;;;;;;;;;1.4r1862;694;1502-6111;
Lian;Yanlong;2018070401;13.02.1990;04.07.2018;08:31:08;Left;;OK;13.0;475;1.116;6.908;0.160;22.316;-0.290;17.787;5.124;5.459;0.127;1.116;0.290;2.138;6.202;2.705;0.090;0.987;0.095;0.994;16.373;0.203;21.686;;OK;;OK;;OK;0.159;3.467;0.204;-0.016;-0.091;-0.024;-0.092;0.225;5.82479;81.44156;1.73058;145.04808;14.5;12.841;76.016;1.000;;;;;;;;;;;;1.4r1862;695;1502-6111;
Liuyang;Wanrong;2018070402;29.11.1997;04.07.2018;08:50:30;Right;;OK;12.0;462;1.242;6.790;0.184;22.656;-0.310;17.787;5.516;5.618;0.130;1.242;0.311;3.061;7.623;2.546;0.106;1.120;0.089;1.120;17.605;0.230;22.456;;OK;;OK;;OK;0.222;4.230;0.205;-0.018;-0.099;-0.016;-0.108;0.207;5.69295;51.92479;1.71909;303.56824;13.9;11.495;54.965;0.996;;;;;;;;;;;;1.4r1862;696;1502-6111;
Liuyang;Wanrong;2018070402;29.11.1997;04.07.2018;08:51:24;Left;;OK;11.0;448;1.288;6.683;0.208;22.706;-0.347;17.325;5.519;5.387;0.147;1.288;0.296;2.438;6.855;2.673;0.113;1.175;0.094;1.176;16.589;0.206;22.364;;OK;;OK;;OK;0.196;4.410;0.194;-0.022;-0.106;-0.017;-0.114;0.231;6.70610;67.26602;1.76197;205.94811;13.4;13.017;45.743;1.000;;;;;;;;;;;;1.4r1862;697;1502-6111;
Li;Shu;2018070403;20.10.1999;04.07.2018;09:34:15;Right;;OK;13.5;513;1.072;6.995;0.170;22.678;-0.287;17.094;5.055;5.650;0.138;1.072;0.269;2.399;6.303;2.346;0.104;0.964;0.097;0.966;17.051;0.179;21.671;;OK;;OK;;OK;0.202;3.372;0.233;-0.020;-0.103;-0.023;-0.109;0.227;5.37265;63.06340;1.66200;297.14992;14.6;11.937;75.916;0.996;;;;;;;;;;;;1.4r1862;698;1502-6111;
Li;Shu;2018070403;20.10.1999;04.07.2018;09:36:53;Left;;OK;12.5;479;1.200;6.901;0.187;22.626;-0.302;17.094;5.068;5.197;0.146;1.200;0.395;2.467;6.501;3.908;0.107;1.068;0.120;1.075;16.328;0.278;22.103;;OK;;OK;;OK;0.213;3.698;0.248;-0.023;-0.121;-0.029;-0.127;0.220;6.53233;73.41881;1.72452;220.37347;14.7;12.594;63.460;1.000;;;;;;;;;;;;1.4r1862;699;1502-6111;
Wang;Zixuan;;20.05.1997;04.07.2018;11:11:03;Left;;Model Deviation!;30.0;625;0.797;8.939;0.119;20.630;-0.243;16.401;4.257;6.592;0.158;0.797;0.351;2.827;3.948;3.948;0.125;0.699;0.110;1.373;18.605;0.254;22.070;2;Model Deviation!;2;Model Deviation!;;OK;0.105;1.327;0.232;0.045;0.392;-0.023;-0.159;0.380;4.77308;82.26069;2.56505;508.57063;25.8;6.781;129.274;0.000;;;;;;;;;;;;1.4r1862;700;1502-6111;
Wang;Zixuan;;20.05.1997;04.07.2018;11:12:28;Left;;Model Deviation!;27.5;634;0.853;8.772;0.109;21.013;-0.235;17.325;4.372;6.477;0.148;0.853;0.386;2.553;5.643;3.291;0.108;0.694;0.108;1.404;14.944;0.312;22.105;2;Model Deviation!;2;Model Deviation!;;OK;0.212;2.240;0.276;-0.022;-0.105;-0.018;-0.261;0.487;4.15213;59.66625;25.80950;515.48944;8.8;7.071;78.713;;;;;;;;;;;;;1.4r1862;701;1502-6111;
Wang;Zixuan;;20.05.1997;04.07.2018;11:13:09;Left;;Model Deviation!;26.0;627;0.896;8.593;0.107;21.088;-0.237;17.325;3.840;5.449;0.153;0.896;0.431;2.514;5.334;3.271;0.101;0.701;0.113;0.827;18.058;0.335;21.985;2;Model Deviation!;2;Model Deviation!;;OK;0.197;2.092;0.285;-0.021;-0.019;-0.009;-0.156;0.629;5.86426;79.33601;3.42703;495.53296;18.3;9.663;146.381;0.000;;;;;;;;;;;;1.4r1862;702;1502-6111;
Zhao;Qiang;201802241530;04.10.1989;04.07.2018;11:14:29;Left;;OK;14.5;468;1.215;7.162;0.179;22.192;-0.315;18.018;5.082;5.804;0.142;1.215;0.407;2.322;6.599;3.714;0.097;0.982;0.097;1.008;17.251;0.321;21.409;;OK;;OK;;OK;0.168;3.439;0.200;-0.015;-0.073;-0.016;-0.103;0.216;5.19975;30.41044;1.67256;516.18615;16.4;11.227;78.595;0.021;;;;;;;;;;;;1.4r1862;703;1502-6111;
Zhao;Qiang;201802241530;04.10.1989;04.07.2018;11:15:30;Right;;OK;14.0;465;1.209;7.048;0.169;22.304;-0.311;17.556;5.227;5.708;0.131;1.209;0.396;2.221;6.235;1.330;0.090;1.006;0.090;1.011;17.340;0.317;21.729;;OK;;OK;;OK;0.167;3.578;0.181;-0.016;-0.084;-0.011;-0.105;0.220;5.57776;35.32846;1.69671;377.85100;16.0;11.359;81.869;0.849;;;;;;;;;;;;1.4r1862;704;1502-6111;
Chen;Chenchen;2018070404;11.10.1998;04.07.2018;11:39:00;Right;;OK;12.5;519;1.255;6.889;0.152;22.435;-0.344;17.556;5.390;6.101;0.117;1.255;0.358;2.005;7.004;2.188;0.081;1.076;0.091;1.103;16.172;0.276;21.947;;OK;;OK;;OK;0.132;3.998;0.182;-0.013;-0.118;-0.017;-0.157;0.212;5.16295;44.37106;1.65370;395.94985;13.4;10.528;92.863;0.594;;;;;;;;;;;;1.4r1862;705;1502-6111;
Chen;Chenchen;2018070404;11.10.1998;04.07.2018;11:39:42;Right;;OK;13.5;519;1.208;6.994;0.158;22.416;-0.328;18.249;5.244;6.089;0.124;1.208;0.355;2.100;6.509;2.103;0.090;1.012;0.111;1.036;17.284;0.252;21.442;;OK;;OK;;OK;0.152;3.667;0.231;-0.013;-0.119;-0.022;-0.142;0.182;4.95212;42.14570;1.65503;338.78155;14.6;10.077;91.135;0.654;;;;;;;;;;;;1.4r1862;706;1502-6111;
Chen;Chenchen;2018070404;11.10.1998;04.07.2018;11:40:31;Left;;OK;14.5;512;1.168;7.125;0.153;22.180;-0.347;17.094;5.180;5.655;0.115;1.168;0.316;2.092;6.600;3.874;0.084;1.004;0.101;1.004;16.770;0.227;21.159;;OK;;OK;;OK;0.147;3.581;0.215;-0.013;-0.100;-0.018;-0.137;0.200;5.21463;39.80885;1.65203;511.12688;15.4;10.274;100.083;0.050;;;;;;;;;;;;1.4r1862;707;1502-6111;
Zhang;Binbin;2018070405;06.03.1997;04.07.2018;11:42:20;Right;;OK;16.5;528;1.112;7.373;0.146;21.948;-0.268;18.018;4.930;6.155;0.128;1.112;0.399;2.233;5.965;2.198;0.093;0.887;0.095;0.911;15.608;0.312;21.383;;OK;;OK;;OK;0.164;3.059;0.199;-0.016;-0.107;-0.017;-0.121;0.182;4.64068;46.13521;1.62125;409.50316;16.9;9.421;106.728;0.067;;;;;;;;;;;;1.4r1862;708;1502-6111;
Zhang;Binbin;2018070405;06.03.1997;04.07.2018;11:43:18;Left;;OK;15.5;513;1.149;7.211;0.143;21.982;-0.257;18.249;4.789;6.230;0.137;1.149;0.479;2.008;6.160;3.816;0.097;0.867;0.112;0.933;15.890;0.369;21.896;;OK;;OK;;OK;0.126;2.889;0.186;-0.016;-0.112;-0.026;-0.118;0.180;4.87112;45.56015;1.63824;422.68229;16.3;9.861;91.977;0.313;;;;;;;;;;;;1.4r1862;709;1502-6111;
Mao;Mengjuan;2018070406;07.11.1989;04.07.2018;12:13:18;Left;;Alignment!;15.0;511;1.138;7.163;0.161;21.996;-0.280;15.477;5.265;5.757;0.133;1.138;0.292;2.282;6.916;3.351;0.095;1.039;0.094;1.039;15.677;0.202;21.683;1;Alignment!;1;Alignment!;1;Alignment!;0.185;3.700;0.200;-0.017;-0.117;-0.019;-0.136;0.206;5.16227;35.15838;1.66979;565.21609;15.7;10.521;92.520;0.008;;;;;;;;;;;;1.4r1862;710;1502-6111;
Mao;Mengjuan;2018070406;07.11.1989;04.07.2018;12:14:24;Left;;OK;13.5;501;1.240;6.984;0.166;21.987;-0.375;16.632;5.292;5.442;0.132;1.240;0.404;2.281;6.871;3.923;0.095;1.080;0.123;1.087;15.896;0.285;21.671;;OK;;OK;;OK;0.183;3.943;0.335;-0.016;-0.119;-0.029;-0.163;0.199;5.17974;38.16097;1.63335;474.87806;14.6;10.641;82.172;0.253;;;;;;;;;;;;1.4r1862;711;1502-6111;
Mao;Mengjuan;2018070406;07.11.1989;04.07.2018;12:16:10;Right;;OK;15.5;482;1.236;7.251;0.146;21.898;-0.364;17.556;5.082;5.197;0.140;1.236;0.379;2.259;6.531;2.698;0.096;1.037;0.125;1.056;16.857;0.264;21.477;;OK;;OK;;OK;0.157;3.627;0.266;-0.017;-0.099;-0.030;-0.122;0.217;4.97848;48.52319;1.62717;294.41099;16.8;11.308;86.902;0.956;;;;;;;;;;;;1.4r1862;712;1502-6111;
Zhang;Di;201803231052;25.03.2000;04.07.2018;12:45:10;Right;;Model Deviation!;10.0;451;1.411;6.651;0.212;22.380;-0.435;17.556;4.961;3.757;0.160;1.411;0.365;2.499;5.761;2.528;0.127;1.226;0.124;1.237;17.369;0.251;21.758;1;Model Deviation!;1;Model Deviation!;;OK;0.254;3.926;0.290;-0.026;-0.068;-0.034;-0.123;0.327;8.84747;108.73072;1.86551;138.74116;12.5;17.036;37.253;1.000;;;;;;;;;;;;1.4r1862;713;150…
Zhang;Di;201803231052;25.03.2000;04.07.2018;13:39:57;Right;;Alignment!;12.0;459;1.279;6.777;0.190;22.395;-0.380;16.863;4.859;4.309;0.139;1.279;0.424;2.464;5.908;3.192;0.126;1.124;0.154;1.129;16.318;0.283;21.631;1;Alignment!;1;Model Deviation!;1;Alignment!;0.273;3.623;0.339;-0.022;-0.106;-0.020;-0.159;0.289;9.21786;90.90155;1.90942;161.54840;14.1;15.708;45.900;1.000;;;;;;;;;;;;1.4r1862;714;1502-61…
Zhang;Di;201803231052;25.03.2000;04.07.2018;13:41:07;Right;;OK;11.5;451;1.275;6.768;0.174;22.553;-0.376;16.401;4.901;4.396;0.130;1.275;0.370;2.182;5.856;3.155;0.111;1.158;0.165;1.163;15.251;0.212;21.488;;OK;;OK;;OK;0.203;3.729;0.409;-0.020;-0.106;-0.039;-0.142;0.313;10.27506;95.95013;2.00759;154.24983;13.8;15.665;49.303;1.000;;;;;;;;;;;;1.4r1862;715;1502-6111;
Zhang;Di;201803231052;25.03.2000;04.07.2018;13:42:33;Left;;Lost Points!;7.0;428;1.656;6.433;0.230;22.632;-0.530;16.863;5.098;3.725;0.172;1.656;0.480;2.449;5.979;3.858;0.141;1.515;0.221;1.515;16.901;0.304;24.524;1;Lost Points!;;OK;;OK;0.286;5.129;0.649;-0.034;-0.177;-0.091;-0.197;0.345;9.88637;70.40438;1.91617;224.50964;9.6;18.817;19.040;1.000;;;;;;;;;;;;1.4r1862;716;1502-6111;
Zhang;Di;201803231052;25.03.2000;04.07.2018;13:43:19;Left;;Model Deviation!;7.0;422;1.662;6.437;0.235;22.814;-0.463;17.094;4.930;3.445;0.174;1.662;0.519;2.398;6.063;3.819;0.142;1.483;0.226;1.518;16.150;0.311;24.466;2;Model Deviation!;;OK;;OK;0.288;4.812;0.648;-0.031;-0.151;-0.091;-0.208;0.343;11.28275;75.32020;1.91351;171.21849;9.6;19.941;18.186;1.000;;;;;;;;;;;;1.4r1862;717;1502-6111;
Zhang;Di;201803231052;25.03.2000;04.07.2018;13:44:06;Left;;Model Deviation!;;406;1.851;6.192;0.208;22.852;-0.624;17.094;5.136;3.014;0.148;1.851;0.444;2.439;6.012;2.595;0.126;1.667;0.147;1.670;17.131;0.310;22.213;2;Model Deviation!;1;Out of Range!;;OK;0.237;5.599;0.391;-0.026;-0.044;-0.042;-0.151;0.562;10.13302;143.28813;1.93571;69.68924;7.2;26.057;11.749;1.000;;;;;;;;;;;;1.4r1862;718;1502-6111;
Zhang;Di;201803231052;25.03.2000;04.07.2018;13:42:33;Left;;Lost Points!;7.0;428;1.656;6.433;0.230;22.632;-0.530;16.863;5.098;3.725;0.172;1.656;0.480;2.449;5.979;3.858;0.141;1.515;0.221;1.515;16.901;0.304;24.524;1;Lost Points!;;OK;;OK;0.286;5.129;0.649;-0.034;-0.177;-0.091;-0.197;0.345;9.88637;70.40438;1.91617;224.50964;9.6;18.817;19.040;1.000;;;;;;;;;;;;1.4r1862;719;1502-6111;
Liu;Songling;2018051801;24.03.1997;04.07.2018;13:51:16;Right;;OK;14.5;523;1.097;7.056;0.141;22.296;-0.286;17.094;4.832;5.310;0.137;1.097;0.415;2.330;5.982;2.534;0.101;0.894;0.116;0.894;17.169;0.306;21.789;;OK;;OK;;OK;0.171;2.987;0.242;-0.019;-0.102;-0.023;-0.116;0.208;4.69142;82.93784;1.63066;233.50842;14.9;11.330;84.401;0.994;;;;;;;;;;;;1.4r1862;720;1502-6111;
Liu;Songling;2018051801;24.03.1997;04.07.2018;13:52:18;Left;;Alignment!;12.5;518;1.204;6.910;0.143;22.174;-0.312;17.325;4.731;4.791;0.175;1.204;0.505;2.338;5.654;2.800;0.137;0.954;0.161;0.954;17.543;0.348;21.701;1;Alignment!;1;Alignment!;1;Model Deviation!;0.180;3.010;0.263;-0.024;-0.102;-0.030;-0.116;0.235;5.38965;68.64072;1.70567;221.73300;13.5;13.162;53.992;1.000;;;;;;;;;;;;1.4r1862;721;1502-6…
Liu;Songling;2018051801;24.03.1997;04.07.2018;13:53:11;Left;;Alignment!;12.0;568;1.304;6.850;0.185;22.612;-0.369;17.556;4.900;4.285;0.172;1.304;0.481;2.543;5.698;3.527;0.142;1.061;0.160;1.067;17.191;0.332;21.811;1;Alignment!;1;Alignment!;1;Model Deviation!;0.255;3.407;0.340;-0.032;-0.100;-0.042;-0.116;0.260;7.06985;40.87969;1.81721;337.53884;11.7;15.055;57.864;1.000;;;;;;;;;;;;1.4r1862;722;1502-6…
Liu;Songling;2018051801;24.03.1997;04.07.2018;13:53:54;Left;;Model Deviation!;11.5;597;1.445;6.738;0.200;22.664;-0.387;17.325;5.027;4.505;0.197;1.445;0.619;2.638;5.922;3.936;0.146;1.121;0.175;1.121;17.276;0.457;22.127;1;Model Deviation!;1;Model Deviation!;;OK;0.308;3.655;0.480;-0.034;-0.114;-0.056;-0.125;0.255;6.76867;51.47155;1.75014;565.96394;10.4;15.072;57.379;0.843;;;;;;;;;;;;1.4r1862;723;150…
Liu;Songling;2018051801;24.03.1997;04.07.2018;13:54:56;Left;;Model Deviation!;11.5;556;1.290;6.773;0.174;22.541;-0.333;16.632;4.988;5.123;0.159;1.290;0.528;2.436;5.954;3.606;0.133;1.056;0.178;1.056;16.781;0.357;21.632;1;Model Deviation!;;OK;1;Model Deviation!;0.229;3.482;0.432;-0.024;-0.113;-0.049;-0.130;0.250;6.95620;42.49870;1.81576;223.27262;11.5;13.961;56.920;1.000;;;;;;;;;;;;1.4r1862;724;150…
Liu;Songling;2018051801;24.03.1997;04.07.2018;13:55:42;Left;;Model Deviation!;11.5;542;1.325;6.809;0.166;22.407;-0.360;17.556;4.989;5.242;0.181;1.325;0.552;2.457;6.240;2.712;0.132;1.053;0.152;1.077;16.990;0.411;21.610;1;Model Deviation!;;OK;1;Model Deviation!;0.207;3.491;0.307;-0.026;-0.122;-0.032;-0.130;0.231;5.59286;58.17653;1.66744;352.08420;11.7;13.124;54.447;0.998;;;;;;;;;;;;1.4r1862;725;150…
Li;Haojie;2018070407;01.01.2000;04.07.2018;16:21:20;Right;;OK;18.0;571;0.945;7.555;0.119;21.761;-0.259;17.325;4.706;6.483;0.136;0.945;0.321;2.324;5.855;2.275;0.095;0.795;0.106;0.799;17.053;0.218;21.442;;OK;;OK;;OK;0.168;2.667;0.199;-0.017;-0.103;-0.018;-0.108;0.192;3.96564;44.71264;1.54411;497.42796;17.3;8.498;124.660;0.004;;;;;;;;;;;;1.4r1862;726;1502-6111;
Li;Haojie;2018070407;01.01.2000;04.07.2018;16:22:11;Left;;OK;16.0;598;1.017;7.326;0.147;22.173;-0.296;17.325;4.901;6.638;0.133;1.017;0.338;2.301;6.553;3.487;0.091;0.870;0.112;0.873;17.222;0.231;21.611;;OK;;OK;;OK;0.174;3.089;0.258;-0.016;-0.122;-0.023;-0.126;0.176;3.97600;47.91937;1.53790;536.68082;14.8;8.786;126.551;0.000;;;;;;;;;;;;1.4r1862;727;1502-6111;
Yang;Yanmeng;201802051450;15.01.1997;04.07.2018;16:47:45;Left;;OK;15.0;434;0.980;7.154;0.147;22.051;-0.249;17.094;4.928;6.030;0.113;0.980;0.279;1.958;6.104;3.865;0.078;0.874;0.074;0.874;17.016;0.207;21.636;;OK;;OK;;OK;0.127;3.000;0.168;-0.011;-0.082;-0.014;-0.085;0.226;5.25912;87.27008;1.70478;161.13490;17.6;10.585;90.883;0.999;;;;;;;;;;;;1.4r1862;728;1502-6111;
Yang;Yanmeng;201802051450;15.01.1997;04.07.2018;16:56:26;Right;;OK;11.0;423;1.127;6.689;0.158;22.632;-0.321;18.711;5.222;6.487;0.106;1.127;0.367;1.896;6.653;1.670;0.073;0.944;0.094;1.028;16.071;0.281;22.077;;OK;;OK;;OK;0.126;3.450;0.221;-0.010;-0.110;-0.015;-0.143;0.196;5.84272;81.63699;1.73441;159.11856;13.6;10.418;66.874;1.000;;;;;;;;;;;;1.4r1862;729;1502-6111;
Yang;Yanmeng;201802051450;15.01.1997;04.07.2018;16:56:26;Right;;OK;11.0;423;1.127;6.689;0.158;22.632;-0.321;18.711;5.222;6.487;0.106;1.127;0.367;1.896;6.653;1.670;0.073;0.944;0.094;1.028;16.071;0.281;22.077;;OK;;OK;;OK;0.126;3.450;0.221;-0.010;-0.110;-0.015;-0.143;0.196;5.84272;81.63699;1.73441;159.11856;13.6;10.418;66.874;1.000;;;;;;;;;;;;1.4r1862;730;1502-6111;
Wei;Linsen;2018070408;23.02.1998;04.07.2018;17:01:22;Right;;OK;14.5;524;1.132;7.095;0.155;21.967;-0.310;16.632;5.124;5.482;0.128;1.132;0.303;2.124;6.455;1.974;0.086;1.016;0.114;1.016;16.575;0.193;21.657;;OK;;OK;;OK;0.135;3.678;0.250;-0.013;-0.117;-0.022;-0.122;0.227;5.08325;42.85434;1.65576;478.57309;15.2;10.840;101.574;0.056;;;;;;;;;;;;1.4r1862;731;1502-6111;
Wei;Linsen;2018070408;23.02.1998;04.07.2018;17:02:20;Right;;OK;13.5;525;1.166;7.009;0.146;22.163;-0.295;16.401;5.209;5.700;0.128;1.166;0.283;2.145;6.748;2.095;0.088;1.048;0.097;1.048;16.526;0.187;22.070;;OK;;OK;;OK;0.157;3.788;0.205;-0.015;-0.120;-0.016;-0.133;0.196;5.06970;44.03089;1.63475;492.92868;14.3;9.737;94.161;0.180;;;;;;;;;;;;1.4r1862;732;1502-6111;
Wei;Linsen;2018070408;23.02.1998;04.07.2018;17:03:36;Left;;OK;14.5;526;1.157;7.107;0.168;21.895;-0.416;17.325;5.362;6.602;0.130;1.157;0.370;2.196;6.768;3.423;0.092;1.043;0.180;1.045;16.055;0.194;21.599;;OK;;OK;;OK;0.155;3.886;0.572;-0.014;-0.126;-0.041;-0.138;0.201;5.38990;43.28184;1.65649;466.64524;15.1;9.675;94.834;0.239;;;;;;;;;;;;1.4r1862;733;1502-6111;
Dong;Yanrong;2018070501;21.10.1991;05.07.2018;08:24:07;Right;;OK;16.0;559;1.059;7.279;0.142;22.245;-0.271;18.018;4.942;6.221;0.115;1.059;0.351;2.198;6.538;2.512;0.087;0.906;0.106;0.913;17.058;0.247;21.909;;OK;;OK;;OK;0.164;3.231;0.218;-0.016;-0.121;-0.023;-0.125;0.201;4.29178;49.36596;1.60167;361.25581;15.4;9.486;121.624;0.044;;;;;;;;;;;;1.4r1862;734;1502-6111;
Dong;Yanrong;2018070501;21.10.1991;05.07.2018;08:25:00;Left;;OK;18.0;561;1.006;7.519;0.128;21.890;-0.241;17.787;4.844;6.644;0.130;1.006;0.406;2.323;6.437;3.520;0.090;0.811;0.105;0.816;17.177;0.303;22.490;;OK;;OK;;OK;0.176;2.794;0.214;-0.018;-0.107;-0.023;-0.111;0.170;4.07920;54.57815;1.56886;395.78237;17.3;8.560;128.771;0.016;;;;;;;;;;;;1.4r1862;735;1502-6111;
Wang;Mingda;2018070502;04.07.2000;05.07.2018;08:41:36;Right;;OK;13.0;511;1.205;6.934;0.165;22.722;-0.261;18.480;5.084;5.902;0.131;1.205;0.471;2.091;6.164;1.922;0.087;0.953;0.084;1.015;15.775;0.387;22.705;;OK;;OK;;OK;0.126;3.333;0.091;-0.011;-0.103;-0.006;-0.150;0.206;4.99298;62.36374;1.62600;292.43668;14.1;10.348;86.982;0.953;;;;;;;;;;;;1.4r1862;736;1502-6111;
Wang;Mingda;2018070502;04.07.2000;05.07.2018;08:42:28;Right;;OK;12.0;513;1.222;6.811;0.171;22.426;-0.333;17.094;5.194;5.234;0.125;1.222;0.398;2.119;6.748;2.721;0.089;1.067;0.124;1.067;16.570;0.275;22.114;;OK;;OK;;OK;0.150;3.891;0.257;-0.015;-0.121;-0.020;-0.143;0.220;4.97282;59.84037;1.64020;283.47366;13.2;11.516;80.751;0.955;;;;;;;;;;;;1.4r1862;737;1502-6111;
Wang;Mingda;2018070502;04.07.2000;05.07.2018;08:43:21;Left;;OK;13.5;523;1.190;6.969;0.170;22.739;-0.292;18.018;5.265;6.537;0.119;1.190;0.445;2.272;6.734;3.127;0.091;0.990;0.109;1.029;15.498;0.341;22.428;;OK;;OK;;OK;0.161;3.667;0.209;-0.016;-0.130;-0.022;-0.168;0.173;5.24338;58.83439;1.63873;354.21418;14.3;9.760;88.589;0.881;;;;;;;;;;;;1.4r1862;738;1502-6111;
Wang;Mingda;2018070502;04.07.2000;05.07.2018;08:44:06;Left;;OK;13.0;517;1.185;6.914;0.159;22.866;-0.273;18.018;5.306;6.551;0.124;1.185;0.409;2.171;6.848;2.153;0.094;1.010;0.096;1.054;15.271;0.314;22.663;;OK;;OK;;OK;0.149;3.810;0.185;-0.013;-0.152;-0.019;-0.182;0.184;5.07351;55.96173;1.64535;341.44969;13.7;9.709;79.622;0.948;;;;;;;;;;;;1.4r1862;739;1502-6111;
Tian;Fengtai;201803301509;19.03.1997;05.07.2018;10:58:59;Right;;OK;12.5;675;0.935;6.896;0.134;22.792;-0.271;17.325;4.635;8.916;0.135;0.935;0.346;2.250;5.853;2.501;0.098;0.769;0.116;0.782;16.225;0.243;21.769;;OK;;OK;;OK;0.193;2.631;0.271;-0.017;-0.137;-0.025;-0.145;0.163;4.62095;-18.50017;1.62355;171.47698;10.2;8.201;110.612;0.999;;;;;;;;;;;;1.4r1862;740;1502-6111;
Tian;Fengtai;201803301509;19.03.1997;05.07.2018;11:00:03;Left;;OK;13.5;675;0.975;7.031;0.136;22.649;-0.261;17.556;4.481;7.217;0.137;0.975;0.340;2.276;5.770;2.330;0.099;0.796;0.104;0.796;17.548;0.251;21.706;;OK;;OK;;OK;0.168;2.611;0.201;-0.018;-0.132;-0.024;-0.149;0.180;4.54022;-19.52582;1.63020;;10.9;8.501;117.248;;;;;;;;;;;;;1.4r1862;741;1502-6111;
Tian;Fengtai;201803301509;19.03.1997;05.07.2018;11:00:54;Left;;OK;13.0;673;0.978;6.915;0.140;22.799;-0.276;16.632;4.747;7.933;0.138;0.978;0.347;2.298;6.008;2.473;0.099;0.823;0.105;0.823;16.715;0.256;21.566;;OK;;OK;;OK;0.185;2.856;0.217;-0.019;-0.148;-0.023;-0.159;0.157;4.68153;-16.27576;1.64038;183.03479;10.6;8.374;113.680;0.996;;;;;;;;;;;;1.4r1862;742;1502-6111;
Zhao;Jie;2018070503;04.05.1997;05.07.2018;11:32:34;Right;;OK;13.0;496;1.196;6.937;0.163;22.482;-0.309;16.632;5.390;6.362;0.129;1.196;0.381;2.199;6.888;1.331;0.090;1.066;0.100;1.066;16.580;0.284;22.355;;OK;;OK;;OK;0.142;4.064;0.185;-0.014;-0.122;-0.016;-0.131;0.181;5.04203;31.07609;1.63808;570.76252;14.6;10.218;81.939;0.017;;;;;;;;;;;;1.4r1862;743;1502-6111;
Zhao;Jie;2018070503;04.05.1997;05.07.2018;11:34:02;Left;;Model Deviation!;13.5;491;1.189;6.983;0.167;22.227;-0.299;17.787;5.237;5.473;0.123;1.189;0.444;2.138;6.430;3.427;0.091;0.977;0.095;1.106;20.509;0.365;20.278;2;Model Deviation!;;OK;;OK;0.157;3.520;0.183;-0.014;-0.113;-0.013;-0.176;0.566;5.03109;33.82920;1.66828;524.17836;15.0;10.599;82.306;0.018;;;;;;;;;;;;1.4r1862;744;1502-6111;
Zhao;Jie;2018070503;04.05.1997;05.07.2018;11:35:02;Left;;Model Deviation!;13.0;471;1.310;6.892;0.174;22.456;-0.313;17.556;5.298;6.103;0.152;1.310;0.503;2.212;6.479;4.314;0.115;1.038;0.107;1.077;16.048;0.403;22.054;2;Model Deviation!;1;Alignment!;1;Alignment!;0.182;3.721;0.287;-0.017;-0.109;-0.023;-0.119;0.228;5.08771;41.83406;1.64445;389.17613;14.7;10.564;56.429;0.853;;;;;;;;;;;;1.4r1862;745;1502…
Zhao;Jie;2018070503;04.05.1997;05.07.2018;11:35:49;Left;;OK;13.5;492;1.193;7.030;0.170;22.427;-0.314;17.325;5.309;6.109;0.124;1.193;0.330;2.169;6.680;2.870;0.088;1.032;0.090;1.042;16.583;0.250;21.896;;OK;;OK;;OK;0.153;3.817;0.175;-0.014;-0.086;-0.012;-0.106;0.203;5.31144;32.77430;1.66640;543.62944;15.0;10.585;85.322;0.033;;;;;;;;;;;;1.4r1862;746;1502-6111;
Yuan;Ruilin;2018070601;26.05.1998;06.07.2018;15:37:07;Left;;OK;15.5;497;1.104;7.199;0.142;22.218;-0.290;17.325;5.188;6.229;0.126;1.104;0.293;2.143;6.791;3.174;0.093;1.002;0.101;1.007;16.647;0.193;21.729;;OK;;OK;;OK;0.158;3.614;0.154;-0.015;-0.128;-0.013;-0.132;0.172;4.63269;37.44187;1.69590;468.68947;16.7;9.365;91.545;0.011;;;;;;;;;;;;1.4r1862;747;1502-6111;
Yuan;Ruilin;2018070601;26.05.1998;06.07.2018;15:38:02;Right;;OK;14.5;492;1.164;7.144;0.149;22.215;-0.316;17.556;5.377;6.264;0.125;1.164;0.266;2.118;6.608;1.683;0.088;1.046;0.082;1.062;16.838;0.188;21.920;;OK;;OK;;OK;0.175;4.023;0.265;-0.007;-0.140;-0.022;-0.145;0.199;4.96399;39.47235;1.65023;426.93189;16.1;9.553;91.745;0.244;;;;;;;;;;;;1.4r1862;748;1502-6111;
Bi;Xianke;201710181141;17.08.1996;06.07.2018;16:19:32;Right;;OK;11.0;483;1.262;6.766;0.158;22.648;-0.311;17.325;5.391;4.846;0.103;1.262;0.347;1.763;6.217;1.307;0.071;1.100;0.091;1.105;17.210;0.268;21.599;;OK;;OK;;OK;0.109;3.886;0.166;-0.009;-0.020;-0.007;-0.028;0.255;7.22059;103.41253;1.80798;174.45207;12.9;14.063;85.959;1.000;;;;;;;;;;;;1.4r1862;749;1502-6111;
Bi;Xianke;201710181141;17.08.1996;06.07.2018;16:20:27;Left;;OK;11.5;441;1.296;6.735;0.175;22.713;-0.315;17.325;5.502;5.277;0.110;1.296;0.364;1.985;6.880;4.027;0.077;1.124;0.072;1.124;17.308;0.302;22.159;;OK;;OK;;OK;0.139;4.088;0.098;-0.010;-0.022;0.000;-0.045;0.221;6.52863;116.32812;1.76253;121.33464;13.7;12.375;69.690;1.000;;;;;;;;;;;;1.4r1862;750;1502-6111;
Shen;Xianjing;;30.07.1997;06.07.2018;16:50:03;Right;;OK;15.0;531;1.020;7.227;0.151;22.347;-0.293;17.556;4.985;6.605;0.125;1.020;0.307;2.192;5.979;2.136;0.095;0.895;0.108;0.912;15.556;0.207;21.793;;OK;;OK;;OK;0.147;3.135;0.190;-0.016;-0.121;-0.020;-0.129;0.197;4.98594;63.41415;1.68173;344.11943;15.6;10.221;96.407;0.739;;;;;;;;;;;;1.4r1862;751;1502-6111;
Shen;Xianjing;;30.07.1997;06.07.2018;16:50:51;Left;;Model Deviation!;15.5;525;0.990;7.249;0.142;22.309;-0.259;17.787;4.819;6.283;0.124;0.990;0.310;2.071;5.917;3.155;0.092;0.860;0.105;1.134;10.996;0.210;21.853;2;Model Deviation!;;OK;;OK;0.145;2.866;0.188;-0.015;-0.114;-0.021;-0.125;0.318;4.98017;60.16175;1.66609;337.86483;16.0;10.363;100.388;0.870;;;;;;;;;;;;1.4r1862;752;1502-6111;
Shen;Xianjing;;30.07.1997;06.07.2018;16:52:21;Left;;OK;16.5;538;0.987;7.369;0.143;22.027;-0.244;17.556;4.747;7.143;0.129;0.987;0.402;2.114;6.104;3.040;0.087;0.813;0.086;0.833;16.729;0.316;22.042;;OK;;OK;;OK;0.176;2.770;0.126;-0.015;-0.126;-0.005;-0.134;0.183;4.68046;54.60067;1.64888;399.33831;16.6;9.063;115.504;0.076;;;;;;;;;;;;1.4r1862;753;1502-6111;
Shen;Xianjing;;30.07.1997;06.07.2018;16:50:03;Right;;OK;15.0;531;1.020;7.227;0.151;22.347;-0.293;17.556;4.985;6.605;0.125;1.020;0.307;2.192;5.979;2.136;0.095;0.895;0.108;0.912;15.556;0.207;21.793;;OK;;OK;;OK;0.147;3.135;0.190;-0.016;-0.121;-0.020;-0.129;0.197;4.98594;63.41415;1.68173;344.11943;15.6;10.221;96.407;0.739;;;;;;;;;;;;1.4r1862;754;1502-6111;
Li;Lixuan;2018070701;09.01.1999;07.07.2018;09:42:31;Right;;OK;14.5;470;1.024;7.146;0.148;22.303;-0.241;17.094;4.988;6.039;0.119;1.024;0.316;2.167;6.098;2.480;0.082;0.881;0.097;0.887;16.571;0.224;21.884;;OK;;OK;;OK;0.153;3.049;0.202;-0.011;-0.087;-0.017;-0.100;0.190;4.69443;52.09094;1.66651;294.10564;16.5;9.987;92.226;0.821;;;;;;;;;;;;1.4r1862;754;1502-6111;
Li;Lixuan;2018070701;09.01.1999;07.07.2018;09:43:16;Right;;OK;14.5;472;1.011;7.093;0.148;22.324;-0.240;16.632;5.040;6.750;0.115;1.011;0.278;2.045;6.174;2.033;0.083;0.898;0.084;0.910;15.921;0.198;22.158;;OK;;OK;;OK;0.155;3.177;0.160;-0.011;-0.106;-0.011;-0.112;0.174;4.95794;51.07392;1.69829;302.73178;16.3;9.364;88.841;0.916;;;;;;;;;;;;1.4r1862;755;1502-6111;
Li;Lixuan;2018070701;09.01.1999;07.07.2018;09:44:10;Left;;OK;13.5;481;1.042;7.049;0.155;22.363;-0.267;17.325;5.069;6.406;0.126;1.042;0.316;2.104;6.577;3.362;0.086;0.902;0.088;0.907;16.089;0.231;21.864;;OK;;OK;;OK;0.132;3.176;0.155;-0.011;-0.108;-0.015;-0.112;0.185;4.79863;40.29537;1.63358;379.27792;15.5;9.634;85.024;0.744;;;;;;;;;;;;1.4r1862;756;1502-6111;
Li;Lixuan;2018070701;09.01.1999;07.07.2018;09:42:31;Right;;OK;14.5;470;1.024;7.146;0.148;22.303;-0.241;17.094;4.988;6.039;0.119;1.024;0.316;2.167;6.098;2.480;0.082;0.881;0.097;0.887;16.571;0.224;21.884;;OK;;OK;;OK;0.153;3.049;0.202;-0.011;-0.087;-0.017;-0.100;0.190;4.69443;52.09094;1.66651;294.10564;16.5;9.987;92.226;0.821;;;;;;;;;;;;1.4r1862;757;1502-6111;
Gu;Hao;2018070702;06.02.1998;07.07.2018;17:32:15;Right;;OK;15.5;558;1.113;7.232;0.143;22.119;-0.310;16.632;5.292;6.941;0.124;1.113;0.347;2.266;6.874;2.371;0.088;0.973;0.100;0.973;16.440;0.252;21.522;;OK;;OK;;OK;0.158;3.733;0.216;-0.015;-0.125;-0.020;-0.128;0.177;4.25510;37.33589;1.57342;611.81537;15.1;8.860;115.137;0.000;;;;;;;;;;;;1.4r1862;758;1502-6111;
Gu;Hao;2018070702;06.02.1998;07.07.2018;17:33:11;Left;;OK;17.0;572;0.986;7.447;0.124;21.885;-0.232;18.018;5.069;7.182;0.120;0.986;0.272;2.198;6.720;1.730;0.085;0.869;0.076;0.896;15.630;0.197;21.636;;OK;;OK;;OK;0.137;3.236;0.124;-0.015;-0.133;-0.013;-0.143;0.159;4.00226;37.16288;1.56581;662.33848;16.1;7.890;132.547;0.000;;;;;;;;;;;;1.4r1862;759;1502-6111;
Li;Juan;2018070801;01.05.1982;08.07.2018;17:30:53;Right;;Alignment!;16.5;583;1.080;7.349;0.135;22.584;-0.260;17.325;5.086;6.800;0.138;1.080;0.382;2.402;6.676;2.373;0.103;0.925;0.107;0.925;17.108;0.278;22.190;1;Alignment!;1;Alignment!;1;Model Deviation!;0.210;3.299;0.208;-0.016;-0.128;-0.014;-0.135;0.183;4.01426;87.70835;1.56480;294.65659;14.9;9.264;112.178;0.375;;;;;;;;;;;;1.4r1862;760;1502-6111;
Li;Juan;2018070801;01.05.1982;08.07.2018;17:33:38;Left;;OK;15.0;563;1.109;7.161;0.129;22.662;-0.251;17.556;5.166;5.749;0.122;1.109;0.381;2.268;6.944;3.539;0.084;0.982;0.095;0.990;16.674;0.287;22.911;;OK;;OK;;OK;0.157;3.704;0.221;-0.014;-0.138;-0.020;-0.148;0.189;3.81862;107.70671;1.53466;211.06062;14.1;10.047;123.398;0.676;;;;;;;;;;;;1.4r1862;761;1502-6111;
Li;Juan;2018070801;01.05.1982;08.07.2018;17:34:45;Right;;OK;16.0;573;1.057;7.257;0.131;22.492;-0.252;17.556;5.112;6.220;0.122;1.057;0.370;2.230;6.669;2.280;0.087;0.924;0.094;0.937;16.171;0.276;22.408;;OK;;OK;;OK;0.145;3.401;0.182;-0.012;-0.130;-0.014;-0.142;0.201;4.13726;85.13389;1.57072;293.15770;14.6;9.802;126.758;0.297;;;;;;;;;;;;1.4r1862;762;1502-6111;
Jia;Lihang;201710231627;28.03.1997;09.07.2018;08:54:15;Right;;OK;9.5;474;1.425;6.593;0.181;22.739;-0.373;17.556;5.488;5.038;0.130;1.425;0.403;2.339;7.000;2.684;0.111;1.298;0.105;1.315;16.661;0.300;23.129;;OK;;OK;;OK;0.203;4.880;0.201;-0.019;-0.172;-0.016;-0.219;0.215;7.86727;84.68000;1.79566;206.04156;11.2;12.812;42.147;1.000;;;;;;;;;;;;1.4r1862;763;1502-6111;
Jia;Lihang;201710231627;28.03.1997;09.07.2018;08:55:50;Left;;Alignment!;9.0;435;1.566;6.511;0.182;22.740;-0.420;17.094;5.391;4.448;0.141;1.566;0.449;2.411;6.496;2.808;0.112;1.409;0.102;1.455;15.988;0.355;22.456;1;Alignment!;1;Alignment!;1;Model Deviation!;0.218;5.189;0.205;-0.023;-0.137;0.001;-0.245;0.280;7.92008;125.09574;1.83204;92.66968;11.3;15.296;34.285;1.000;;;;;;;;;;;;1.4r1862;764;1502-611…
Jia;Lihang;201710231627;28.03.1997;09.07.2018;08:56:32;Left;;OK;10.5;462;1.565;6.618;0.196;22.780;-0.417;18.480;5.153;4.274;0.145;1.565;0.492;2.320;6.244;3.357;0.116;1.338;0.135;1.395;14.515;0.368;23.293;;OK;;OK;;OK;0.223;4.640;0.340;-0.021;-0.141;-0.036;-0.222;0.262;8.49498;69.28445;1.84603;195.92126;12.3;14.620;42.987;1.000;;;;;;;;;;;;1.4r1862;765;1502-6111;
Fan;Pengfei;2018070901;23.07.2001;09.07.2018;10:33:59;Right;;OK;17.0;530;1.076;7.420;0.153;22.243;-0.256;18.018;5.054;6.618;0.135;1.076;0.381;2.404;6.132;2.111;0.096;0.869;0.089;0.895;15.670;0.298;21.907;;OK;;OK;;OK;0.190;3.097;0.186;-0.017;-0.103;-0.016;-0.110;0.181;4.27031;38.10441;1.61384;427.22599;17.5;9.342;104.160;0.007;;;;;;;;;;;;1.4r1862;766;1502-6111;
Fan;Pengfei;2018070901;23.07.2001;09.07.2018;10:38:24;Left;;OK;14.0;529;1.183;7.073;0.144;22.606;-0.291;17.556;5.264;6.155;0.118;1.183;0.372;2.050;6.571;3.031;0.085;0.965;0.096;0.974;16.525;0.290;22.069;;OK;;OK;;OK;0.142;3.487;0.175;-0.015;-0.109;-0.020;-0.124;0.174;4.55349;36.87968;1.62609;524.41108;14.7;9.909;101.403;0.003;;;;;;;;;;;;1.4r1862;767;1502-6111;
Hua;Miaomiao;2018070902;04.10.1998;09.07.2018;10:41:21;Right;;OK;16.0;527;1.001;7.291;0.138;22.090;-0.262;17.325;4.946;7.084;0.128;1.001;0.344;2.291;6.391;2.459;0.093;0.848;0.113;0.859;16.634;0.233;21.716;;OK;;OK;;OK;0.165;3.039;0.250;-0.016;-0.129;-0.022;-0.141;0.164;4.27777;47.98639;1.57544;455.23628;16.5;8.154;101.373;0.064;;;;;;;;;;;;1.4r1862;768;1502-6111;
Hua;Miaomiao;2018070902;04.10.1998;09.07.2018;10:42:17;Left;;OK;16.5;533;1.004;7.372;0.134;22.236;-0.258;17.556;5.000;7.532;0.125;1.004;0.324;2.315;6.728;3.066;0.097;0.864;0.106;0.876;16.937;0.222;22.019;;OK;;OK;;OK;0.175;3.159;0.243;-0.016;-0.147;-0.027;-0.154;0.143;4.21204;44.65886;1.58747;472.71237;17.0;7.685;102.564;0.020;;;;;;;;;;;;1.4r1862;769;1502-6111;
Zhang;Shanshan;2018070903;01.11.1991;09.07.2018;14:14:09;Left;;OK;14.5;535;1.116;7.150;0.166;22.509;-0.274;18.249;5.138;6.553;0.129;1.116;0.362;2.198;6.821;3.090;0.092;0.960;0.089;1.000;15.763;0.279;22.231;;OK;;OK;;OK;0.141;3.531;0.163;-0.016;-0.140;-0.016;-0.153;0.179;4.73644;49.54321;1.60892;450.69503;14.9;9.439;99.940;0.047;;;;;;;;;;;;1.4r1862;770;1502-6111;
Zhang;Shanshan;2018070903;01.11.1991;09.07.2018;14:15:06;Right;;OK;13.5;531;1.198;7.036;0.159;22.438;-0.336;17.094;5.252;6.165;0.129;1.198;0.315;2.051;6.652;1.691;0.090;1.043;0.107;1.043;17.021;0.218;21.641;;OK;;OK;;OK;0.117;3.877;0.196;-0.011;-0.127;-0.017;-0.137;0.192;4.58561;52.98506;1.60486;412.79339;14.1;9.785;95.705;0.093;;;;;;;;;;;;1.4r1862;771;1502-6111;
Wang;Ya;2018070904;11.12.1996;09.07.2018;14:29:20;Right;;OK;17.0;554;1.043;7.401;0.134;21.991;-0.281;16.863;4.956;6.348;0.128;1.043;0.318;2.074;6.244;2.216;0.082;0.899;0.099;0.899;16.826;0.222;21.908;;OK;;OK;;OK;0.130;3.181;0.192;-0.013;-0.123;-0.019;-0.130;0.177;4.24316;48.79787;1.58336;464.52086;16.5;8.918;132.259;0.002;;;;;;;;;;;;1.4r1862;772;1502-6111;
Wang;Ya;2018070904;11.12.1996;09.07.2018;14:30:18;Left;;OK;17.0;560;0.984;7.466;0.131;21.965;-0.258;18.018;4.830;7.776;0.135;0.984;0.321;2.252;6.288;3.539;0.094;0.847;0.108;0.877;16.148;0.215;21.692;;OK;;OK;;OK;0.165;3.009;0.216;-0.015;-0.137;-0.021;-0.150;0.166;4.47980;41.53068;1.58019;504.85926;16.5;7.877;116.167;0.021;;;;;;;;;;;;1.4r1862;773;1502-6111;
Xu;Huipeng;2018070905;20.01.1984;09.07.2018;16:20:02;Right;;OK;14.5;519;1.182;7.105;0.164;22.609;-0.307;18.249;5.138;7.501;0.129;1.182;0.493;2.214;6.483;2.438;0.092;0.926;0.116;0.950;15.336;0.377;22.728;;OK;;OK;;OK;0.153;3.392;0.238;-0.017;-0.138;-0.025;-0.176;0.169;4.60545;50.15590;1.58779;351.99158;15.0;8.274;96.319;0.374;;;;;;;;;;;;1.4r1862;774;1502-6111;
Xu;Huipeng;2018070905;20.01.1984;09.07.2018;16:20:46;Right;;OK;13.5;513;1.232;7.028;0.165;22.704;-0.301;18.018;5.055;7.082;0.132;1.232;0.549;2.275;6.511;2.397;0.097;0.944;0.112;0.979;16.898;0.438;22.673;;OK;;OK;;OK;0.161;3.440;0.240;-0.016;-0.150;-0.019;-0.171;0.174;4.66021;47.19854;1.58738;424.49931;14.4;9.108;85.450;0.184;;;;;;;;;;;;1.4r1862;775;1502-6111;
Xu;Huipeng;2018070905;20.01.1984;09.07.2018;16:21:32;Left;;OK;14.0;514;1.192;7.046;0.167;22.695;-0.289;18.249;5.041;6.590;0.135;1.192;0.508;2.303;6.629;2.669;0.098;0.930;0.115;0.971;15.282;0.394;22.674;;OK;;OK;;OK;0.175;3.331;0.229;-0.016;-0.139;-0.025;-0.182;0.179;4.79334;44.39712;1.60049;437.22118;14.6;9.280;86.039;0.200;;;;;;;;;;;;1.4r1862;776;1502-6111;
Cheng;Shushu;2018070906;09.11.1992;09.07.2018;16:32:30;Right;;OK;16.5;553;1.091;7.331;0.135;21.904;-0.215;17.787;4.634;5.295;0.120;1.091;0.499;2.157;5.992;3.663;0.084;0.822;0.087;0.838;16.792;0.414;21.643;;OK;;OK;;OK;0.139;2.746;0.202;-0.015;-0.106;-0.021;-0.130;0.202;4.21894;55.79037;1.58699;284.88744;16.1;9.434;127.512;0.179;;;;;;;;;;;;1.4r1862;777;1502-6111;
Cheng;Shushu;2018070906;09.11.1992;09.07.2018;16:33:33;Left;;OK;14.5;529;1.129;7.108;0.155;22.232;-0.281;18.480;5.139;7.856;0.126;1.129;0.441;2.205;6.679;3.364;0.091;0.887;0.103;0.940;16.434;0.344;21.516;;OK;;OK;;OK;0.177;3.243;0.255;-0.017;-0.134;-0.022;-0.143;0.179;4.55554;56.64286;1.59839;367.84881;15.0;8.997;97.685;0.326;;;;;;;;;;;;1.4r1862;778;1502-6111;
Yan;Juhui;2018071001;20.08.1996;10.07.2018;09:28:24;Right;;OK;16.5;525;0.990;7.377;0.152;22.061;-0.252;15.939;4.945;6.894;0.132;0.990;0.322;2.186;5.799;2.362;0.096;0.888;0.107;0.888;15.664;0.217;22.363;;OK;;OK;;OK;0.158;3.035;0.207;-0.015;-0.116;-0.025;-0.138;0.214;4.83706;45.37117;1.64684;425.76583;17.2;9.452;101.860;0.153;;;;;;;;;;;;1.4r1862;779;1502-6111;
Yan;Juhui;2018071001;20.08.1996;10.07.2018;09:29:45;Left;;OK;15.5;541;1.051;7.236;0.157;22.081;-0.297;18.249;4.886;6.233;0.140;1.051;0.324;2.284;5.936;2.338;0.100;0.882;0.099;0.927;15.457;0.231;21.694;;OK;;OK;;OK;0.200;3.033;0.195;-0.018;-0.121;-0.019;-0.143;0.192;4.54220;38.70077;1.60385;608.09980;15.5;9.705;96.260;0.001;;;;;;;;;;;;1.4r1862;780;1502-6111;
Qi;Ruixiang;2018071002;04.07.1995;10.07.2018;09:50:26;Right;;OK;15.5;556;1.076;7.277;0.150;22.043;-0.256;17.325;4.971;5.686;0.131;1.076;0.310;2.217;6.261;2.039;0.090;0.935;0.088;0.944;16.238;0.223;22.013;;OK;;OK;;OK;0.177;3.215;0.122;-0.017;-0.113;-0.013;-0.125;0.205;4.40605;55.66125;1.60264;398.00442;15.3;9.882;113.276;0.038;;;;;;;;;;;;1.4r1862;781;1502-6111;
Qi;Ruixiang;2018071002;04.07.1995;10.07.2018;09:51:29;Left;;OK;15.5;573;1.098;7.240;0.158;22.217;-0.278;17.787;5.125;6.232;0.129;1.098;0.337;2.269;6.735;3.193;0.094;0.957;0.103;0.969;16.875;0.234;22.188;;OK;;OK;;OK;0.190;3.445;0.208;-0.018;-0.134;-0.020;-0.141;0.191;4.39244;47.00150;1.60138;554.79968;14.6;9.569;111.286;0.000;;;;;;;;;;;;1.4r1862;782;1502-6111;
Wang;Qing;2018071003;01.01.1992;10.07.2018;12:19:33;Right;;OK;14.0;495;1.207;7.074;0.182;22.664;-0.299;18.018;5.198;6.334;0.131;1.207;0.479;2.302;6.375;2.465;0.097;0.975;0.102;1.016;15.572;0.380;22.271;;OK;;OK;;OK;0.191;3.493;0.229;-0.015;-0.121;-0.021;-0.166;0.182;5.11317;31.90860;1.65904;332.87132;15.2;9.732;80.302;0.734;;;;;;;;;;;;1.4r1862;783;1502-6111;
Wang;Qing;2018071003;01.01.1992;10.07.2018;12:20:31;Left;;OK;15.5;495;1.147;7.298;0.163;22.105;-0.261;17.787;4.946;7.093;0.141;1.147;0.510;2.138;6.113;3.436;0.095;0.887;0.094;0.911;15.112;0.418;22.042;;OK;;OK;;OK;0.148;3.101;0.147;-0.013;-0.117;-0.015;-0.163;0.182;4.81722;32.67661;1.62144;518.72218;16.9;8.883;91.344;0.011;;;;;;;;;;;;1.4r1862;784;1502-6111;
Wang;Qing;2018071003;01.01.1992;10.07.2018;12:22:28;Right;;Model Deviation!;15.0;495;1.198;7.160;0.162;22.377;-0.269;18.711;4.985;6.724;0.131;1.198;0.521;2.146;5.909;1.936;0.090;0.880;0.100;0.960;16.076;0.422;22.082;2;Model Deviation!;;OK;;OK;0.159;3.011;0.224;-0.014;-0.107;-0.022;-0.159;0.233;4.83315;34.22961;1.63505;394.41393;16.1;9.830;92.473;0.168;;;;;;;;;;;;1.4r1862;785;1502-6111;
Wang;Qing;2018071003;01.01.1992;10.07.2018;12:23:18;Right;;OK;15.0;495;1.153;7.201;0.159;22.332;-0.252;18.711;4.832;6.157;0.127;1.153;0.481;2.112;5.869;2.106;0.087;0.859;0.086;0.969;15.643;0.399;22.111;;OK;;OK;;OK;0.150;2.940;0.158;-0.015;-0.107;-0.015;-0.167;0.191;4.86158;34.94509;1.62871;440.37956;16.3;9.603;97.422;0.072;;;;;;;;;;;;1.4r1862;786;1502-6111;
Dong;Yuanming;2018071004;21.02.1995;10.07.2018;15:07:51;Right;;OK;12.5;491;1.244;6.914;0.163;22.546;-0.341;17.094;5.378;5.872;0.122;1.244;0.322;2.010;6.902;1.961;0.087;1.116;0.117;1.116;17.158;0.216;22.009;;OK;;OK;;OK;0.135;4.169;0.243;-0.013;-0.135;-0.023;-0.141;0.187;5.38876;45.86453;1.66413;323.13273;14.1;10.746;80.723;0.976;;;;;;;;;;;;1.4r1862;787;1502-6111;
Dong;Yuanming;2018071004;21.02.1995;10.07.2018;15:08:43;Right;;Model Deviation!;14.5;508;1.153;7.123;0.179;22.443;-0.340;17.094;5.393;5.823;0.111;1.153;0.290;2.493;6.753;2.064;0.093;1.101;0.113;1.303;10.596;0.181;22.146;2;Model Deviation!;;OK;;OK;0.175;4.198;0.242;-0.019;-0.153;-0.024;-0.191;0.469;5.65628;52.28219;1.63551;259.67810;16.1;10.460;94.066;0.996;;;;;;;;;;;;1.4r1862;788;1502-6111;
Dong;Yuanming;2018071004;21.02.1995;10.07.2018;15:09:26;Right;;OK;13.0;493;1.253;6.918;0.166;22.632;-0.338;17.094;5.391;6.187;0.123;1.253;0.386;2.134;7.043;2.334;0.089;1.106;0.096;1.106;17.103;0.292;22.185;;OK;;OK;;OK;0.154;4.195;0.191;-0.014;-0.155;-0.015;-0.161;0.187;5.42802;44.30311;1.65314;281.88993;14.5;10.526;82.484;0.992;;;;;;;;;;;;1.4r1862;789;1502-6111;
Dong;Yuanming;2018071004;21.02.1995;10.07.2018;15:10:24;Left;;OK;14.0;493;1.181;7.012;0.158;22.471;-0.315;16.632;5.334;5.981;0.117;1.181;0.329;2.095;6.863;2.137;0.089;1.067;0.101;1.073;16.189;0.234;22.195;;OK;;OK;;OK;0.124;3.966;0.165;-0.014;-0.128;-0.018;-0.144;0.191;5.32344;47.80530;1.69439;361.64269;15.2;10.705;86.752;0.805;;;;;;;;;;;;1.4r1862;790;1502-6111;
Dong;Yuanming;2018071004;21.02.1995;10.07.2018;15:11:13;Left;;OK;14.0;496;1.231;7.038;0.171;22.523;-0.363;17.556;5.279;5.585;0.130;1.231;0.364;2.179;6.653;2.508;0.093;1.056;0.105;1.064;17.016;0.270;22.098;;OK;;OK;;OK;0.167;3.858;0.255;-0.014;-0.122;-0.025;-0.143;0.195;5.13233;47.65396;1.65675;387.57099;15.4;10.782;84.740;0.427;;;;;;;;;;;;1.4r1862;791;1502-6111;
Tian;Ye;2018071005;18.01.1997;10.07.2018;15:13:34;Right;;OK;19.0;549;0.930;7.672;0.112;21.543;-0.237;17.556;4.733;7.442;0.130;0.930;0.386;2.274;5.937;2.806;0.088;0.769;0.106;0.784;16.225;0.286;22.462;;OK;;OK;;OK;0.159;2.667;0.234;-0.016;-0.118;-0.025;-0.128;0.176;3.80889;26.52811;1.52817;447.03885;18.6;7.766;131.088;0.007;;;;;;;;;;;;1.4r1862;792;1502-6111;
Tian;Ye;2018071005;18.01.1997;10.07.2018;15:14:26;Left;;OK;17.5;555;1.003;7.553;0.127;21.738;-0.242;18.018;4.746;7.235;0.140;1.003;0.441;2.277;6.344;3.510;0.092;0.802;0.111;0.820;17.510;0.342;24.671;;OK;;OK;;OK;0.166;2.815;0.251;-0.016;-0.132;-0.026;-0.138;0.175;3.73783;26.99197;1.50313;853.76585;17.1;7.863;120.064;0.000;;;;;;;;;;;;1.4r1862;793;1502-6111;
Yang;Yali;2018071006;02.11.1994;10.07.2018;15:30:59;Right;;OK;17.0;573;1.017;7.449;0.145;22.118;-0.265;16.863;4.747;6.907;0.133;1.017;0.348;2.324;6.316;2.266;0.094;0.853;0.099;0.866;16.309;0.258;21.391;;OK;;OK;;OK;0.207;2.975;0.235;-0.020;-0.141;-0.023;-0.152;0.189;4.15942;47.32846;1.57602;486.43787;16.2;8.421;121.490;0.001;;;;;;;;;;;;1.4r1862;794;1502-6111;
Yang;Yali;2018071006;02.11.1994;10.07.2018;15:32:06;Left;;OK;22.5;568;0.898;8.112;0.094;21.499;-0.222;17.325;4.524;6.974;0.146;0.898;0.309;2.428;6.376;2.756;0.103;0.767;0.106;0.773;16.391;0.204;21.473;;OK;;OK;;OK;0.190;2.604;0.174;-0.021;-0.142;-0.022;-0.148;0.168;3.91061;43.83634;1.50832;543.56521;21.1;7.539;129.456;0.004;;;;;;;;;;;;1.4r1862;795;1502-6111;
Zhao;Zichao;2018071007;15.01.1997;10.07.2018;15:34:38;Right;;OK;15.5;492;1.128;7.240;0.166;22.085;-0.245;17.787;4.956;6.084;0.126;1.128;0.409;2.123;6.161;2.029;0.090;0.917;0.088;0.928;16.823;0.322;21.905;;OK;;OK;;OK;0.135;3.175;0.143;-0.014;-0.100;-0.013;-0.107;0.200;5.24552;43.83517;1.66940;376.90601;17.0;10.376;94.584;0.510;;;;;;;;;;;;1.4r1862;796;1502-6111;
Zhao;Zichao;2018071007;15.01.1997;10.07.2018;15:36:09;Right;;Model Deviation!;12.0;494;1.328;6.844;0.180;22.722;-0.354;17.325;5.517;5.942;0.127;1.328;0.462;2.173;6.762;2.930;0.093;1.121;0.099;1.326;16.147;0.365;22.615;2;Model Deviation!;;OK;;OK;0.161;4.250;0.238;-0.015;-0.116;-0.017;-0.161;0.226;5.60989;47.28173;1.68651;367.17305;13.6;11.394;73.380;0.904;;;;;;;;;;;;1.4r1862;797;1502-6111;
Zhao;Zichao;2018071007;15.01.1997;10.07.2018;15:37:15;Right;;OK;14.0;495;1.195;7.115;0.163;22.161;-0.306;16.401;5.250;6.223;0.123;1.195;0.392;2.086;6.258;1.912;0.087;1.010;0.086;1.020;16.194;0.310;21.738;;OK;;OK;;OK;0.136;3.650;0.111;-0.015;-0.099;-0.014;-0.116;0.205;5.20109;45.27540;1.68544;403.08889;15.4;10.375;90.212;0.292;;;;;;;;;;;;1.4r1862;798;1502-6111;
Zhao;Zichao;2018071007;15.01.1997;10.07.2018;15:38:14;Left;;OK;14.0;500;1.241;7.058;0.171;22.382;-0.315;16.632;5.236;5.751;0.122;1.241;0.455;2.224;6.557;3.664;0.089;1.031;0.097;1.037;15.805;0.364;21.811;;OK;;OK;;OK;0.160;3.697;0.207;-0.015;-0.093;-0.015;-0.117;0.191;5.46885;39.41458;1.69839;506.98214;15.4;10.608;89.258;0.035;;;;;;;;;;;;1.4r1862;799;1502-6111;
Li;Tenglong;2018062002;10.03.2000;10.07.2018;15:53:12;Right;;Model Deviation!;8.5;441;1.653;6.464;0.219;22.821;-0.461;17.787;5.211;3.184;0.152;1.653;0.490;2.402;6.192;4.193;0.127;1.469;0.202;1.483;16.231;0.298;22.237;1;Model Deviation!;;OK;1;Model Deviation!;0.231;4.973;0.529;-0.030;-0.118;-0.070;-0.132;0.337;10.88681;78.00839;1.90390;162.31236;10.9;20.845;28.948;1.000;;;;;;;;;;;;1.4r1862;800;150…
Li;Tenglong;2018062002;10.03.2000;10.07.2018;15:54:04;Right;;Model Deviation!;7.0;447;1.644;6.388;0.204;22.883;-0.462;18.018;5.210;3.234;0.150;1.644;0.469;2.447;6.246;4.582;0.124;1.484;0.204;1.497;17.322;0.293;24.483;1;Model Deviation!;;OK;1;Model Deviation!;0.227;5.019;0.604;-0.029;-0.135;-0.085;-0.154;0.332;12.04612;63.76924;1.81975;154.68024;9.4;20.117;24.353;1.000;;;;;;;;;;;;1.4r1862;801;1502…
Li;Tenglong;2018062002;10.03.2000;10.07.2018;15:55:52;Left;;OK;12.0;498;1.183;6.834;0.150;22.336;-0.370;17.325;5.169;5.214;0.127;1.183;0.290;2.229;6.319;2.466;0.116;1.078;0.128;1.078;17.530;0.170;21.919;;OK;;OK;;OK;0.155;3.747;0.209;-0.019;-0.111;-0.023;-0.119;0.216;7.25736;46.14262;1.90243;391.92168;13.5;12.310;57.575;1.000;;;;;;;;;;;;1.4r1862;802;1502-6111;
Fan;Xiaoxu;2018071008;16.05.1995;10.07.2018;16:37:31;Right;;OK;17.0;534;1.051;7.402;0.148;21.942;-0.272;18.018;4.508;5.787;0.131;1.051;0.415;2.274;5.726;2.468;0.097;0.851;0.099;0.915;15.905;0.319;22.835;;OK;;OK;;OK;0.189;2.751;0.226;-0.018;-0.123;-0.020;-0.153;0.212;5.15211;64.72694;1.66796;318.54723;17.0;10.217;105.340;0.860;;;;;;;;;;;;1.4r1862;803;1502-6111;
Fan;Xiaoxu;2018071008;16.05.1995;10.07.2018;16:38:29;Right;;OK;17.0;533;1.060;7.440;0.145;21.967;-0.273;17.556;4.662;6.231;0.138;1.060;0.452;2.305;5.838;2.449;0.099;0.873;0.111;0.889;15.403;0.347;22.795;;OK;;OK;;OK;0.188;2.884;0.245;-0.019;-0.128;-0.025;-0.142;0.205;4.89584;67.61766;1.64204;305.66284;17.3;10.185;104.707;0.825;;;;;;;;;;;;1.4r1862;804;1502-6111;
Fan;Xiaoxu;2018071008;16.05.1995;10.07.2018;16:39:52;Left;;OK;18.5;532;1.080;7.620;0.145;21.715;-0.273;16.401;4.620;5.529;0.141;1.080;0.445;2.411;6.279;3.736;0.102;0.855;0.102;0.855;16.424;0.346;21.506;;OK;;OK;;OK;0.194;2.829;0.209;-0.020;-0.117;-0.022;-0.150;0.203;4.75741;58.76167;1.61615;361.04190;18.8;9.628;107.170;0.329;;;;;;;;;;;;1.4r1862;805;1502-6111;
Gong;Junhui;2018071009;02.10.1999;10.07.2018;17:48:32;Right;;OK;12.0;497;1.363;6.793;0.184;22.631;-0.447;16.632;5.657;5.571;0.126;1.363;0.389;2.365;7.424;3.018;0.093;1.243;0.170;1.243;16.519;0.220;22.525;;OK;;OK;;OK;0.175;4.962;0.421;-0.013;-0.111;-0.019;-0.154;0.193;5.33772;37.53706;1.65192;471.14365;13.3;10.591;70.670;0.217;;;;;;;;;;;;1.4r1862;806;1502-6111;
Gong;Junhui;2018071009;02.10.1999;10.07.2018;17:53:11;Left;;OK;12.5;496;1.406;6.809;0.166;22.823;-0.438;17.556;5.810;6.173;0.118;1.406;0.338;2.262;7.728;3.587;0.088;1.266;0.119;1.266;17.645;0.223;22.496;;OK;;OK;;OK;0.164;5.287;0.332;-0.014;-0.154;-0.021;-0.175;0.172;5.45302;41.77473;1.67136;437.49521;13.7;10.188;76.918;0.446;;;;;;;;;;;;1.4r1862;807;1502-6111;
Li;JunFei;201710051038;03.01.1999;11.07.2018;10:37:56;Right;;Model Deviation!;16.0;439;1.097;7.329;0.134;21.704;-0.295;17.325;4.718;4.837;0.137;1.097;0.365;2.162;5.684;3.009;0.102;0.934;0.122;0.946;16.717;0.248;21.106;1;Model Deviation!;;OK;1;Model Deviation!;0.183;3.000;0.258;-0.015;-0.114;-0.026;-0.129;0.229;6.04075;111.56033;1.80647;106.36919;18.7;12.186;73.556;1.000;;;;;;;;;;;;1.4r1862;808;15…
Li;JunFei;201710051038;03.01.1999;11.07.2018;10:38:43;Right;;Alignment!;16.0;434;1.119;7.300;0.149;21.893;-0.247;17.556;4.550;4.846;0.145;1.119;0.399;2.171;5.545;2.371;0.103;0.893;0.112;0.927;16.394;0.294;21.476;1;Alignment!;1;Alignment!;1;Model Deviation!;0.203;2.802;0.229;-0.016;-0.110;-0.018;-0.127;0.240;5.56957;100.80378;1.79108;103.60945;18.6;12.253;71.805;1.000;;;;;;;;;;;;1.4r1862;809;1502-…
Li;JunFei;201710051038;03.01.1999;11.07.2018;10:40:11;Right;;Alignment!;18.5;429;1.095;7.587;0.099;21.407;-0.276;17.094;4.620;4.611;0.139;1.095;0.380;2.133;5.754;2.721;0.101;0.917;0.117;0.926;16.756;0.264;21.838;1;Alignment!;1;Alignment!;1;Model Deviation!;0.181;2.913;0.244;-0.014;-0.122;-0.025;-0.136;0.240;5.43344;105.22842;1.76388;110.94234;21.0;11.171;80.974;1.000;;;;;;;;;;;;1.4r1862;810;1502-…
Li;JunFei;201710051038;03.01.1999;11.07.2018;10:42:01;Left;;OK;15.5;462;1.238;7.236;0.166;22.138;-0.313;17.094;4.861;4.964;0.185;1.238;0.478;2.334;6.027;4.180;0.127;1.014;0.140;1.016;15.862;0.337;22.099;;OK;;OK;;OK;0.242;3.333;0.291;-0.025;-0.130;-0.042;-0.137;0.244;5.70738;106.31968;1.67817;142.58642;17.5;13.161;59.329;1.000;;;;;;;;;;;;1.4r1862;811;1502-6111;
Cheng;Chunyang;;20.04.1983;11.07.2018;10:43:59;Right;;Model Deviation!;11.5;407;1.560;6.802;0.209;22.884;-0.415;17.556;5.169;3.759;0.143;1.560;0.436;2.537;6.678;1.655;0.112;1.367;0.116;1.404;17.013;0.342;22.095;1;Model Deviation!;1;Model Deviation!;;OK;0.226;4.790;0.251;-0.025;-0.107;-0.020;-0.167;0.341;8.88392;221.91501;1.86501;45.03375;14.3;18.196;46.897;1.000;;;;;;;;;;;;1.4r1862;812;1502-6111;
Cheng;Chunyang;;20.04.1983;11.07.2018;10:45:38;Right;;Alignment!;10.0;406;1.606;6.641;0.182;22.926;-0.396;17.325;5.251;4.164;0.116;1.606;0.479;2.200;6.246;1.849;0.085;1.355;0.093;1.378;16.857;0.393;22.170;1;Alignment!;1;Model Deviation!;1;Alignment!;0.198;4.754;0.208;-0.010;-0.112;-0.006;-0.179;0.284;9.52528;217.91377;1.90845;44.74701;12.7;17.093;53.372;1.000;;;;;;;;;;;;1.4r1862;813;1502-6111;
Cheng;Chunyang;;20.04.1983;11.07.2018;10:43:59;Right;;Model Deviation!;11.5;407;1.560;6.802;0.209;22.884;-0.415;17.556;5.169;3.759;0.143;1.560;0.436;2.537;6.678;1.655;0.112;1.367;0.116;1.404;17.013;0.342;22.095;1;Model Deviation!;1;Model Deviation!;;OK;0.226;4.790;0.251;-0.025;-0.107;-0.020;-0.167;0.341;8.88392;221.91501;1.86501;45.03375;14.3;18.196;46.897;1.000;;;;;;;;;;;;1.4r1862;814;1502-6111;
Zhang;Di;2018061105;14.07.1998;11.07.2018;11:00:01;Left;;Alignment!;16.0;453;1.175;7.303;0.198;21.902;-0.373;17.556;4.830;4.966;0.158;1.175;0.299;2.423;5.754;3.386;0.118;1.026;0.110;1.036;16.666;0.195;21.517;1;Alignment!;1;Model Deviation!;1;Alignment!;0.218;3.266;0.272;-0.021;-0.080;-0.026;-0.096;0.267;6.43484;83.76891;1.87583;143.55833;18.4;13.554;65.372;0.999;;;;;;;;;;;;1.4r1862;815;1502-6111;
Zhang;Di;2018061105;14.07.1998;11.07.2018;11:00:58;Left;;Alignment!;16.5;452;1.164;7.358;0.188;21.994;-0.327;17.325;4.833;4.531;0.156;1.164;0.316;2.722;5.794;2.146;0.131;1.042;0.105;1.051;15.804;0.209;22.041;1;Alignment!;1;Model Deviation!;1;Alignment!;0.258;3.312;0.194;-0.023;-0.074;-0.020;-0.089;0.282;6.76688;85.22277;1.86667;127.57600;18.9;14.685;60.289;1.000;;;;;;;;;;;;1.4r1862;816;1502-6111;
Li;Mingming;2018060501;01.12.1986;11.07.2018;11:04:26;Right;;OK;17.5;528;0.996;7.480;0.144;21.716;-0.236;16.401;4.760;5.318;0.140;0.996;0.318;2.141;5.544;2.020;0.092;0.849;0.098;0.849;16.333;0.226;20.722;;OK;;OK;;OK;0.135;2.729;0.183;-0.015;-0.063;-0.018;-0.077;0.216;4.80919;31.70794;1.62048;570.91501;17.6;10.712;115.493;0.003;;;;;;;;;;;;1.4r1862;817;1502-6111;
Li;Mingming;2018060501;01.12.1986;11.07.2018;11:05:47;Left;;OK;16.5;527;1.040;7.392;0.153;22.170;-0.246;17.556;4.872;5.970;0.143;1.040;0.314;2.223;5.950;1.946;0.097;0.892;0.088;0.892;17.885;0.228;22.043;;OK;;OK;;OK;0.146;3.019;0.148;-0.017;-0.087;-0.018;-0.097;0.204;4.83913;37.57462;1.66336;448.26322;16.8;10.576;104.431;0.034;;;;;;;;;;;;1.4r1862;818;1502-6111;
Zhang;Yingfan;2018061201;09.10.1998;11.07.2018;11:09:40;Right;;OK;14.5;453;1.128;7.108;0.160;22.352;-0.306;17.787;4.984;5.359;0.130;1.128;0.327;2.152;5.950;2.202;0.093;0.948;0.098;0.971;15.201;0.237;21.900;;OK;;OK;;OK;0.150;3.204;0.181;-0.015;-0.094;-0.018;-0.118;0.218;6.04495;70.31972;1.71391;208.69550;16.8;11.259;76.278;1.000;;;;;;;;;;;;1.4r1862;819;1502-6111;
Zhang;Yingfan;2018061201;09.10.1998;11.07.2018;11:14:59;Left;;Model Deviation!;12.5;410;1.386;6.907;0.242;22.780;-0.382;18.480;4.886;3.677;0.177;1.386;0.425;2.490;5.628;2.202;0.142;1.130;0.142;1.190;15.841;0.297;22.309;2;Model Deviation!;1;Model Deviation!;;OK;0.249;3.561;0.284;-0.029;-0.090;-0.037;-0.155;0.311;10.73026;110.47679;1.85564;107.35306;15.6;16.715;37.896;1.000;;;;;;;;;;;;1.4r1862;820;…
Zhang;Yingfan;2018061201;09.10.1998;11.07.2018;11:16:35;Left;;Alignment!;13.0;432;1.249;6.927;0.185;22.529;-0.347;17.325;4.943;4.769;0.158;1.249;0.390;2.490;5.854;3.118;0.130;1.055;0.143;1.066;16.359;0.250;22.134;1;Alignment!;1;Alignment!;1;Alignment!;0.252;3.418;0.305;-0.023;-0.105;-0.032;-0.134;0.222;7.90393;78.05666;1.80041;145.40827;15.6;12.428;44.912;1.000;;;;;;;;;;;;1.4r1862;821;1502-6111;
Zhang;Yingfan;2018061201;09.10.1998;11.07.2018;11:17:47;Left;;Alignment!;11.5;423;1.325;6.768;0.193;22.784;-0.328;17.325;5.026;4.523;0.154;1.325;0.421;2.383;5.909;3.317;0.123;1.116;0.153;1.123;17.018;0.277;22.562;1;Alignment!;1;Alignment!;1;Model Deviation!;0.232;3.701;0.329;-0.024;-0.113;-0.039;-0.139;0.240;8.80911;88.06275;1.85679;140.34448;14.1;14.079;40.070;1.000;;;;;;;;;;;;1.4r1862;822;1502-…
Zhang;Yingfan;2018061201;09.10.1998;11.07.2018;11:18:40;Left;;Alignment!;12.0;423;1.382;6.771;0.229;22.854;-0.404;16.863;5.124;4.303;0.167;1.382;0.412;2.490;5.965;3.345;0.138;1.190;0.155;1.190;15.822;0.269;21.828;1;Alignment!;1;Alignment!;1;Alignment!;0.265;3.941;0.330;-0.028;-0.111;-0.037;-0.162;0.258;9.00512;90.07886;1.90508;137.22766;14.4;15.404;36.575;1.000;;;;;;;;;;;;1.4r1862;823;1502-6111;
Zhang;Yingfan;2018061201;09.10.1998;11.07.2018;11:22:23;Left;;Lost Points!;11.0;414;1.308;6.704;0.176;22.528;-0.351;17.556;4.846;4.200;0.127;1.308;0.383;1.840;5.534;2.784;0.101;1.100;0.148;1.133;15.845;0.249;21.851;1;Lost Points!;;OK;1;Model Deviation!;0.248;3.588;0.323;-0.013;-0.073;-0.040;-0.113;0.266;9.54466;98.02655;2.20177;89.36579;13.8;14.696;46.944;1.000;;;;;;;;;;;;1.4r1862;824;1502-6111;
Zhang;Yingfan;2018061201;09.10.1998;11.07.2018;11:17:47;Left;;Alignment!;11.5;423;1.325;6.768;0.193;22.784;-0.328;17.325;5.026;4.523;0.154;1.325;0.421;2.383;5.909;3.317;0.123;1.116;0.153;1.123;17.018;0.277;22.562;1;Alignment!;1;Alignment!;1;Model Deviation!;0.232;3.701;0.329;-0.024;-0.113;-0.039;-0.139;0.240;8.80911;88.06275;1.85679;140.34448;14.1;14.079;40.070;1.000;;;;;;;;;;;;1.4r1862;825;1502-…
Cheng;Chunyang;;20.04.1983;11.07.2018;11:25:49;Left;;Model Deviation!;;325;1.822;6.220;0.148;23.239;-0.434;18.249;5.369;2.859;0.122;1.822;0.340;1.632;6.143;1.834;0.093;1.661;0.099;1.695;15.755;0.273;21.992;2;Model Deviation!;1;Model Deviation!;2;Std.Dev. (Sequence)!;0.096;5.648;0.124;-0.012;-0.028;-0.024;-0.119;0.400;10.14774;303.20026;1.86805;11.79040;7.4;24.608;17.846;1.000;;;;;;;;;;;;1.4r1862;…
Cheng;Chunyang;;20.04.1983;11.07.2018;11:27:09;Left;;Model Deviation!;;282;1.778;6.200;0.143;23.174;-0.454;17.556;5.391;3.162;0.107;1.778;0.363;1.585;6.148;3.720;0.084;1.624;0.103;1.706;15.371;0.272;22.301;2;Model Deviation!;1;Alignment!;2;Std.Dev. (Sequence)!;0.090;5.508;0.177;-0.015;-0.054;-0.023;-0.164;0.387;10.92295;266.10955;1.99421;7.68745;7.1;23.369;23.790;1.000;;;;;;;;;;;;1.4r1862;827;150…
Jiu;Kanglong;2018060502;24.05.1997;11.07.2018;11:29:18;Right;;OK;14.0;485;1.089;7.052;0.155;22.349;-0.238;17.556;4.794;5.264;0.123;1.089;0.376;2.217;5.774;2.072;0.099;0.891;0.097;0.898;16.123;0.288;21.667;;OK;;OK;;OK;0.162;2.878;0.186;-0.015;-0.067;-0.015;-0.098;0.229;5.52644;42.30112;1.69918;281.25310;15.6;11.036;76.786;0.998;;;;;;;;;;;;1.4r1862;828;1502-6111;
Jiu;Kanglong;2018060502;24.05.1997;11.07.2018;11:30:23;Left;;OK;11.0;432;1.243;6.713;0.161;22.374;-0.278;16.863;5.041;5.110;0.136;1.243;0.507;2.234;5.950;3.493;0.112;1.053;0.153;1.053;17.001;0.359;23.007;;OK;;OK;;OK;0.192;3.538;0.326;-0.019;-0.136;-0.038;-0.149;0.226;7.53510;57.79483;1.81024;219.73310;13.6;12.017;44.131;1.000;;;;;;;;;;;;1.4r1862;829;1502-6111;
Zhang;Di;2018061105;14.07.1998;11.07.2018;11:32:16;Left;;Model Deviation!;17.0;452;1.168;7.433;0.197;21.822;-0.311;16.863;4.947;4.586;0.159;1.168;0.317;2.497;5.647;2.369;0.123;1.041;0.119;1.041;16.833;0.204;20.760;1;Model Deviation!;1;Model Deviation!;;OK;0.225;3.469;0.225;-0.024;-0.074;-0.025;-0.080;0.289;7.06539;106.33342;1.78738;115.45357;19.4;14.897;65.459;1.000;;;;;;;;;;;;1.4r1862;830;1502-6…
Zhang;Di;2018061105;14.07.1998;11.07.2018;11:32:58;Left;;Alignment!;17.0;433;1.118;7.412;0.185;21.678;-0.317;16.170;4.888;4.630;0.151;1.118;0.266;2.381;5.615;1.906;0.117;1.008;0.104;1.008;16.115;0.166;20.042;1;Alignment!;1;Model Deviation!;1;Alignment!;0.175;3.270;0.185;-0.020;-0.069;-0.019;-0.081;0.272;6.84014;80.10614;1.78178;132.13516;19.5;13.458;65.829;1.000;;;;;;;;;;;;1.4r1862;831;1502-6111;
Zhang;Di;2018061105;14.07.1998;11.07.2018;11:33:52;Left;;Alignment!;16.5;454;1.186;7.345;0.192;21.486;-0.316;17.094;4.970;4.859;0.154;1.186;0.289;2.232;5.936;2.295;0.118;1.077;0.111;1.077;17.211;0.182;21.369;1;Alignment!;1;Model Deviation!;1;Alignment!;0.208;3.520;0.234;-0.015;-0.099;-0.020;-0.101;0.274;7.00465;87.15364;1.85618;140.79485;18.5;13.546;66.071;1.000;;;;;;;;;;;;1.4r1862;832;1502-6111;
Zhang;Di;2018061105;14.07.1998;11.07.2018;11:34:48;Left;;Alignment!;15.0;457;1.258;7.135;0.197;22.016;-0.376;17.094;5.096;5.035;0.156;1.258;0.308;2.392;6.105;4.019;0.113;1.115;0.101;1.115;17.163;0.213;21.552;1;Alignment!;1;Alignment!;1;Alignment!;0.222;3.749;0.242;-0.020;-0.095;-0.025;-0.106;0.260;6.90331;79.10284;1.83874;146.91937;17.0;14.111;63.815;1.000;;;;;;;;;;;;1.4r1862;833;1502-6111;
Zhang;Di;2018061105;14.07.1998;11.07.2018;11:36:07;Left;;Alignment!;14.5;458;1.249;7.097;0.192;21.889;-0.349;17.556;5.040;4.790;0.154;1.249;0.312;2.332;5.866;1.951;0.116;1.093;0.104;1.111;16.580;0.211;21.662;1;Alignment!;1;Alignment!;1;Alignment!;0.188;3.533;0.169;-0.018;-0.091;-0.022;-0.099;0.251;6.61719;83.99926;1.86101;137.81657;16.7;13.169;61.456;1.000;;;;;;;;;;;;1.4r1862;834;1502-6111;
Ping;Zhenghao;201709081513;27.11.1999;11.07.2018;11:39:09;Left;;OK;13.5;530;1.198;7.043;0.166;22.641;-0.308;17.787;5.236;5.988;0.130;1.198;0.423;2.325;6.724;3.563;0.096;0.979;0.106;0.986;16.942;0.322;22.255;;OK;;OK;;OK;0.173;3.563;0.209;-0.016;-0.115;-0.020;-0.140;0.185;4.82506;45.05192;1.61276;479.66557;14.2;10.225;87.131;0.067;;;;;;;;;;;;1.4r1862;835;1502-6111;
Zhang;Di;2018061105;14.07.1998;11.07.2018;11:41:22;Left;;Model Deviation!;16.5;453;1.182;7.351;0.195;21.394;-0.443;16.632;4.900;4.424;0.155;1.182;0.333;2.380;5.783;4.503;0.109;1.072;0.172;1.072;16.692;0.162;21.543;1;Model Deviation!;1;Model Deviation!;;OK;0.218;3.447;0.466;-0.022;-0.080;-0.032;-0.087;0.284;7.29439;88.27744;1.82908;132.88277;19.4;13.992;75.579;1.000;;;;;;;;;;;;1.4r1862;836;1502-61…
Zhang;Di;2018061105;14.07.1998;11.07.2018;11:42:17;Left;;Model Deviation!;16.5;451;1.248;7.372;0.199;21.820;-0.349;17.094;4.888;4.081;0.175;1.248;0.339;2.386;5.632;2.525;0.119;1.090;0.130;1.090;17.040;0.222;20.505;1;Model Deviation!;1;Model Deviation!;;OK;0.244;3.391;0.258;-0.017;-0.065;-0.025;-0.091;0.285;6.54924;82.09579;1.77907;150.33801;19.0;14.216;67.014;1.000;;;;;;;;;;;;1.4r1862;837;1502-61…
Zhang;Di;2018061105;14.07.1998;11.07.2018;11:36:07;Left;;Alignment!;14.5;458;1.249;7.097;0.192;21.889;-0.349;17.556;5.040;4.790;0.154;1.249;0.312;2.332;5.866;1.951;0.116;1.093;0.104;1.111;16.580;0.211;21.662;1;Alignment!;1;Alignment!;1;Alignment!;0.188;3.533;0.169;-0.018;-0.091;-0.022;-0.099;0.251;6.61719;83.99926;1.86101;137.81657;16.7;13.169;61.456;1.000;;;;;;;;;;;;1.4r1862;838;1502-6111;
Li;Haojie;201712101714;23.01.1993;11.07.2018;15:15:36;Right;;OK;12.5;499;1.170;6.924;0.169;22.655;-0.327;18.480;4.903;4.637;0.140;1.170;0.387;2.462;5.996;2.590;0.108;0.961;0.118;1.038;15.935;0.278;22.403;;OK;;OK;;OK;0.177;3.201;0.248;-0.019;-0.085;-0.028;-0.128;0.235;5.94320;101.22569;1.68866;177.18195;13.9;13.196;66.418;1.000;;;;;;;;;;;;1.4r1862;839;1502-6111;
Li;Haojie;201712101714;23.01.1993;11.07.2018;15:17:23;Left;;Alignment!;11.0;454;1.327;6.702;0.204;22.859;-0.418;18.249;4.928;4.151;0.186;1.327;0.409;2.795;5.978;4.041;0.157;1.208;0.189;1.247;16.086;0.224;23.478;1;Alignment!;1;Model Deviation!;1;Alignment!;0.333;3.994;0.420;-0.043;-0.160;-0.058;-0.182;0.284;8.47284;122.53578;1.75852;112.63688;13.2;17.352;33.055;1.000;;;;;;;;;;;;1.4r1862;840;1502-6…
Li;Haojie;201712101714;23.01.1993;11.07.2018;15:18:24;Left;;OK;10.5;456;1.286;6.673;0.201;22.713;-0.390;18.018;4.901;4.291;0.179;1.286;0.435;2.811;6.104;4.587;0.153;1.153;0.197;1.167;15.701;0.246;24.248;;OK;;OK;;OK;0.331;3.885;0.540;-0.042;-0.171;-0.068;-0.196;0.277;7.89641;128.05352;1.73410;108.45614;12.7;15.795;32.645;1.000;;;;;;;;;;;;1.4r1862;841;1502-6111;
Zhang;Di;2018061105;14.07.1998;11.07.2018;15:22:38;Right;;Model Deviation!;12.5;266;1.145;6.918;0.128;21.939;-0.346;15.708;4.736;3.283;0.058;1.145;0.171;1.554;5.350;1.060;0.075;1.112;0.067;1.112;15.585;0.114;21.360;2;Model Deviation!;1;Alignment!;2;Model Deviation!;0.106;3.421;0.161;-0.007;-0.048;0.000;-0.078;0.331;7.68470;200.85339;2.38776;24.40511;14.7;17.585;87.732;0.999;;;;;;;;;;;;1.4r1862;84…
Zhang;Di;2018061105;14.07.1998;11.07.2018;15:23:54;Right;;OK;13.5;391;1.239;7.029;0.156;21.970;-0.352;16.863;4.845;3.614;0.125;1.239;0.349;2.090;5.574;2.087;0.094;1.111;0.116;1.115;16.609;0.240;21.691;;OK;;OK;;OK;0.159;3.433;0.218;-0.017;-0.056;-0.022;-0.081;0.320;7.06825;121.22103;1.85746;39.15320;16.8;17.877;63.407;1.000;;;;;;;;;;;;1.4r1862;843;1502-6111;
Zhang;Di;2018061105;14.07.1998;11.07.2018;15:24:56;Left;;Model Deviation!;16.5;426;1.188;7.359;0.193;21.858;-0.317;17.556;4.831;3.933;0.160;1.188;0.331;2.458;5.672;2.638;0.117;1.038;0.115;1.058;15.772;0.219;21.547;1;Model Deviation!;1;Model Deviation!;;OK;0.200;3.331;0.235;-0.020;-0.074;-0.024;-0.076;0.279;6.73585;81.76364;1.78322;131.15502;19.0;15.073;63.192;1.000;;;;;;;;;;;;1.4r1862;844;1502-61…
Zhang;Di;2018061105;14.07.1998;11.07.2018;15:28:33;Left;;Model Deviation!;16.0;428;1.249;7.305;0.176;21.843;-0.347;17.325;5.013;4.603;0.158;1.249;0.374;2.273;5.964;2.856;0.110;1.081;0.121;1.086;16.893;0.257;21.744;1;Model Deviation!;1;Model Deviation!;;OK;0.168;3.645;0.235;-0.018;-0.088;-0.022;-0.090;0.267;6.64161;87.29193;1.74093;126.08170;18.9;13.791;66.621;1.000;;;;;;;;;;;;1.4r1862;845;1502-61…
Zhang;Di;2018061105;14.07.1998;11.07.2018;15:29:22;Left;;Model Deviation!;16.0;433;1.310;7.316;0.191;21.822;-0.338;17.556;4.930;4.516;0.191;1.310;0.472;2.399;5.866;3.963;0.114;1.051;0.124;1.066;16.673;0.353;21.524;1;Model Deviation!;1;Model Deviation!;;OK;0.195;3.480;0.244;-0.020;-0.080;-0.024;-0.085;0.265;5.77742;85.36391;1.67442;116.34276;18.4;14.003;63.858;1.000;;;;;;;;;;;;1.4r1862;846;1502-61…
Zhang;Di;2018061105;14.07.1998;11.07.2018;15:32:39;Left;;Model Deviation!;15.5;429;1.255;7.345;0.209;21.997;-0.347;17.094;5.075;4.708;0.164;1.255;0.367;2.501;5.972;3.444;0.122;1.111;0.115;1.111;17.242;0.255;21.400;1;Model Deviation!;1;Model Deviation!;;OK;0.213;3.739;0.253;-0.024;-0.077;-0.023;-0.085;0.281;7.24786;102.65350;1.78249;112.65880;18.3;14.807;57.648;1.000;;;;;;;;;;;;1.4r1862;847;1502-6…
Zhang;Di;2018061105;14.07.1998;11.07.2018;15:29:22;Left;;Model Deviation!;16.0;433;1.310;7.316;0.191;21.822;-0.338;17.556;4.930;4.516;0.191;1.310;0.472;2.399;5.866;3.963;0.114;1.051;0.124;1.066;16.673;0.353;21.524;1;Model Deviation!;1;Model Deviation!;;OK;0.195;3.480;0.244;-0.020;-0.080;-0.024;-0.085;0.265;5.77742;85.36391;1.67442;116.34276;18.4;14.003;63.858;1.000;;;;;;;;;;;;1.4r1862;848;1502-61…
Zhang;Di;2018061105;14.07.1998;11.07.2018;15:28:33;Left;;Model Deviation!;16.0;428;1.249;7.305;0.176;21.843;-0.347;17.325;5.013;4.603;0.158;1.249;0.374;2.273;5.964;2.856;0.110;1.081;0.121;1.086;16.893;0.257;21.744;1;Model Deviation!;1;Model Deviation!;;OK;0.168;3.645;0.235;-0.018;-0.088;-0.022;-0.090;0.267;6.64161;87.29193;1.74093;126.08170;18.9;13.791;66.621;1.000;;;;;;;;;;;;1.4r1862;849;1502-61…
Zhang;Di;2018061105;14.07.1998;11.07.2018;15:29:22;Left;;Model Deviation!;16.0;433;1.310;7.316;0.191;21.822;-0.338;17.556;4.930;4.516;0.191;1.310;0.472;2.399;5.866;3.963;0.114;1.051;0.124;1.066;16.673;0.353;21.524;1;Model Deviation!;1;Model Deviation!;;OK;0.195;3.480;0.244;-0.020;-0.080;-0.024;-0.085;0.265;5.77742;85.36391;1.67442;116.34276;18.4;14.003;63.858;1.000;;;;;;;;;;;;1.4r1862;850;1502-61…
Zhang;Di;2018061105;14.07.1998;11.07.2018;15:34:52;Left;;Model Deviation!;16.5;429;1.204;7.386;0.206;21.912;-0.320;17.094;4.929;4.357;0.165;1.204;0.311;2.531;5.727;3.086;0.122;1.066;0.099;1.066;16.839;0.216;21.459;1;Model Deviation!;1;Model Deviation!;;OK;0.196;3.507;0.181;-0.022;-0.070;-0.021;-0.086;0.285;6.90301;81.28367;1.77414;131.13989;19.3;15.226;61.590;1.000;;;;;;;;;;;;1.4r1862;851;1502-61…
Zhao;Jinfeng;2018062103;16.04.1988;11.07.2018;15:40:09;Left;;Alignment!;12.0;446;1.336;6.801;0.197;22.527;-0.334;16.632;5.153;4.802;0.159;1.336;0.567;2.649;6.692;4.320;0.113;1.109;0.116;1.109;16.742;0.467;24.827;1;Alignment!;1;Model Deviation!;1;Alignment!;0.271;3.858;0.237;-0.025;-0.123;-0.027;-0.126;0.251;7.24479;85.75517;1.72294;168.31360;14.6;14.213;53.977;1.000;;;;;;;;;;;;1.4r1862;852;1502-6…
Zhao;Jinfeng;2018062103;16.04.1988;11.07.2018;15:41:57;Left;;OK;11.5;436;1.349;6.767;0.195;22.642;-0.340;17.556;4.972;3.905;0.142;1.349;0.445;2.379;6.097;3.274;0.118;1.114;0.112;1.133;15.535;0.337;22.465;;OK;;OK;;OK;0.185;3.666;0.249;-0.021;-0.079;-0.029;-0.122;0.279;7.59593;93.73752;1.78520;142.26384;13.8;15.393;46.073;1.000;;;;;;;;;;;;1.4r1862;853;1502-6111;
Zhao;Jinfeng;2018062103;16.04.1988;11.07.2018;15:43:01;Right;;OK;13.0;492;1.186;6.941;0.169;22.370;-0.261;17.556;5.082;6.183;0.129;1.186;0.478;2.231;6.371;3.333;0.094;0.955;0.098;0.994;16.059;0.383;23.451;;OK;;OK;;OK;0.169;3.399;0.208;-0.016;-0.126;-0.017;-0.151;0.230;5.46438;46.59521;1.66201;308.11383;14.1;10.728;76.072;0.994;;;;;;;;;;;;1.4r1862;854;1502-6111;
Liang;Hongtao;2018062505;09.08.1999;11.07.2018;15:46:54;Right;;OK;10.0;483;1.323;6.571;0.170;22.706;-0.384;17.325;5.236;4.590;0.146;1.323;0.417;2.267;6.468;2.806;0.106;1.193;0.141;1.197;16.993;0.275;22.768;;OK;;OK;;OK;0.178;4.215;0.305;-0.018;-0.123;-0.032;-0.135;0.265;7.22929;79.23806;1.77691;156.23962;11.5;14.894;48.112;1.000;;;;;;;;;;;;1.4r1862;855;1502-6111;
Liang;Hongtao;2018062505;09.08.1999;11.07.2018;15:48:19;Left;;Model Deviation!;10.5;502;1.258;6.657;0.174;22.758;-0.373;16.863;5.236;4.738;0.136;1.258;0.332;2.343;6.721;3.715;0.105;1.173;0.131;1.177;16.534;0.204;22.078;1;Model Deviation!;1;Model Deviation!;;OK;0.186;4.184;0.308;-0.019;-0.106;-0.036;-0.135;0.257;7.23254;68.30682;1.77418;240.27566;12.0;14.012;56.860;1.000;;;;;;;;;;;;1.4r1862;856;15…
Liang;Hongtao;2018062505;09.08.1999;11.07.2018;15:50:54;Left;;OK;10.0;500;1.303;6.588;0.174;22.807;-0.389;17.094;5.348;5.067;0.129;1.303;0.351;2.327;7.074;3.675;0.101;1.191;0.132;1.201;16.660;0.228;21.973;;OK;;OK;;OK;0.194;4.362;0.291;-0.019;-0.118;-0.032;-0.124;0.233;7.23063;60.05179;1.77226;257.35109;11.6;13.675;55.867;1.000;;;;;;;;;;;;1.4r1862;857;1502-6111;
Zhang;Di;2018061105;14.07.1998;11.07.2018;15:53:50;Left;;Model Deviation!;17.0;438;1.152;7.448;0.182;21.715;-0.328;17.556;4.789;3.866;0.137;1.152;0.262;2.304;5.545;2.494;0.113;1.059;0.109;1.061;17.003;0.157;21.392;1;Model Deviation!;1;Model Deviation!;;OK;0.167;3.328;0.181;-0.021;-0.067;-0.023;-0.071;0.285;8.17531;107.00359;1.85239;117.91880;19.6;15.348;69.618;1.000;;;;;;;;;;;;1.4r1862;858;1502-6…
Zhang;Di;2018061105;14.07.1998;11.07.2018;15:54:47;Left;;Model Deviation!;16.0;427;1.207;7.358;0.175;21.661;-0.351;16.863;4.984;4.676;0.149;1.207;0.305;2.268;5.838;1.506;0.110;1.086;0.104;1.089;15.564;0.206;21.108;1;Model Deviation!;1;Model Deviation!;;OK;0.167;3.637;0.210;-0.017;-0.079;-0.022;-0.082;0.269;7.45523;98.96748;1.80603;120.75885;18.9;13.930;66.416;1.000;;;;;;;;;;;;1.4r1862;859;1502-61…
Zhang;Di;2018061105;14.07.1998;11.07.2018;15:58:36;Left;;Model Deviation!;17.5;433;1.202;7.462;0.188;21.821;-0.306;17.787;4.830;4.300;0.151;1.202;0.328;2.366;5.852;3.970;0.115;1.057;0.101;1.064;16.887;0.229;21.507;1;Model Deviation!;1;Model Deviation!;;OK;0.172;3.434;0.198;-0.020;-0.092;-0.023;-0.094;0.275;7.47428;91.03852;1.77269;126.46187;20.1;14.057;68.938;1.000;;;;;;;;;;;;1.4r1862;860;1502-61…
Zhang;Di;2018061105;14.07.1998;11.07.2018;15:54:47;Left;;Model Deviation!;16.0;427;1.207;7.358;0.175;21.661;-0.351;16.863;4.984;4.676;0.149;1.207;0.305;2.268;5.838;1.506;0.110;1.086;0.104;1.089;15.564;0.206;21.108;1;Model Deviation!;1;Model Deviation!;;OK;0.167;3.637;0.210;-0.017;-0.079;-0.022;-0.082;0.269;7.45523;98.96748;1.80603;120.75885;18.9;13.930;66.416;1.000;;;;;;;;;;;;1.4r1862;861;1502-61…
Zhang;Di;2018061105;14.07.1998;11.07.2018;15:58:36;Left;;Model Deviation!;17.5;433;1.202;7.462;0.188;21.821;-0.306;17.787;4.830;4.300;0.151;1.202;0.328;2.366;5.852;3.970;0.115;1.057;0.101;1.064;16.887;0.229;21.507;1;Model Deviation!;1;Model Deviation!;;OK;0.172;3.434;0.198;-0.020;-0.092;-0.023;-0.094;0.275;7.47428;91.03852;1.77269;126.46187;20.1;14.057;68.938;1.000;;;;;;;;;;;;1.4r1862;862;1502-61…
Zhang;Di;2018061105;14.07.1998;11.07.2018;15:54:47;Left;;Model Deviation!;16.0;427;1.207;7.358;0.175;21.661;-0.351;16.863;4.984;4.676;0.149;1.207;0.305;2.268;5.838;1.506;0.110;1.086;0.104;1.089;15.564;0.206;21.108;1;Model Deviation!;1;Model Deviation!;;OK;0.167;3.637;0.210;-0.017;-0.079;-0.022;-0.082;0.269;7.45523;98.96748;1.80603;120.75885;18.9;13.930;66.416;1.000;;;;;;;;;;;;1.4r1862;863;1502-61…
Wang;Yafan;2018071101;16.01.1992;11.07.2018;16:35:28;Right;;OK;17.0;509;1.052;7.395;0.152;21.571;-0.293;17.325;4.943;6.360;0.131;1.052;0.285;2.311;6.135;2.498;0.093;0.915;0.099;0.918;17.053;0.188;21.211;;OK;;OK;;OK;0.172;3.218;0.241;-0.017;-0.100;-0.022;-0.109;0.215;4.79256;38.83715;1.62914;528.27072;17.6;9.526;103.939;0.006;;;;;;;;;;;;1.4r1862;864;1502-6111;
Wang;Yafan;2018071101;16.01.1992;11.07.2018;16:36:30;Left;;OK;16.0;514;1.078;7.307;0.151;22.031;-0.318;16.863;5.124;5.848;0.126;1.078;0.236;2.150;6.414;1.572;0.091;0.979;0.095;0.991;15.467;0.147;21.704;;OK;;OK;;OK;0.155;3.480;0.198;-0.016;-0.111;-0.019;-0.121;0.195;4.99286;37.87855;1.64619;514.07114;16.8;9.667;103.507;0.020;;;;;;;;;;;;1.4r1862;865;1502-6111;
Guo;Chunlong;2018071201;02.02.1997;12.07.2018;09:13:54;Right;;Model Deviation!;10.0;419;1.361;6.595;0.164;22.559;-0.360;17.325;5.040;3.990;0.174;1.361;0.422;2.693;5.964;3.266;0.147;1.233;0.187;1.242;16.160;0.242;24.014;1;Model Deviation!;;OK;;OK;0.267;4.052;0.383;-0.024;-0.128;-0.045;-0.132;0.303;7.12367;66.32358;1.67128;216.39507;12.4;16.375;26.800;1.000;;;;;;;;;;;;1.4r1862;866;1502-6111;
Guo;Chunlong;2018071201;02.02.1997;12.07.2018;09:14:53;Right;;Model Deviation!;6.5;419;1.483;6.335;0.184;23.048;-0.367;16.401;5.169;3.507;0.160;1.483;0.382;2.561;6.055;3.098;0.132;1.367;0.157;1.367;16.011;0.233;22.710;1;Model Deviation!;;OK;;OK;0.247;4.552;0.333;-0.027;-0.108;-0.041;-0.120;0.322;8.01324;52.55166;1.73173;;9.4;19.502;19.178;;;;;;;;;;;;;1.4r1862;867;1502-6111;
Guo;Chunlong;2018071201;02.02.1997;12.07.2018;09:16:36;Right;;OK;8.0;425;1.355;6.482;0.167;22.835;-0.350;17.787;5.124;4.614;0.157;1.355;0.483;2.729;6.188;3.202;0.138;1.216;0.183;1.221;15.152;0.306;24.161;;OK;;OK;;OK;0.248;4.229;0.449;-0.023;-0.151;-0.045;-0.155;0.280;7.01849;51.45469;1.64412;60.88170;10.5;15.270;22.412;1.000;;;;;;;;;;;;1.4r1862;868;1502-6111;
Guo;Chunlong;2018071201;02.02.1997;12.07.2018;09:17:31;Left;;OK;10.5;459;1.179;6.687;0.164;22.689;-0.290;18.249;5.027;5.063;0.134;1.179;0.343;2.321;5.854;2.322;0.111;1.049;0.111;1.060;16.062;0.238;22.299;;OK;;OK;;OK;0.202;3.448;0.200;-0.020;-0.104;-0.023;-0.123;0.262;8.36558;76.80175;1.87428;188.66337;12.8;14.751;46.328;1.000;;;;;;;;;;;;1.4r1862;869;1502-6111;
Wang;Xuan;2018071202;23.03.2000;12.07.2018;09:28:35;Right;;OK;15.0;513;1.141;7.162;0.175;21.904;-0.304;17.325;5.237;5.992;0.131;1.141;0.362;2.245;6.594;1.724;0.091;0.994;0.079;0.994;16.992;0.285;21.612;;OK;;OK;;OK;0.151;3.661;0.153;-0.013;-0.105;-0.011;-0.116;0.214;4.79154;41.61255;1.63453;471.97075;15.7;10.607;94.194;0.013;;;;;;;;;;;;1.4r1862;870;1502-6111;
Wang;Xuan;2018071202;23.03.2000;12.07.2018;09:29:37;Left;;OK;13.0;512;1.213;6.963;0.171;22.734;-0.286;17.787;5.348;5.966;0.122;1.213;0.380;2.234;6.902;2.123;0.086;1.048;0.089;1.063;16.338;0.295;22.344;;OK;;OK;;OK;0.160;3.970;0.187;-0.014;-0.102;-0.017;-0.108;0.191;5.03151;34.07874;1.65567;568.70240;13.9;11.042;87.475;0.004;;;;;;;;;;;;1.4r1862;871;1502-6111;
Pang;Xinyu;2018071203;20.09.2000;12.07.2018;09:38:59;Right;;OK;17.5;539;1.053;7.513;0.151;21.972;-0.270;17.787;4.876;6.225;0.141;1.053;0.426;2.297;5.857;1.691;0.101;0.835;0.101;0.838;17.275;0.327;21.895;;OK;;OK;;OK;0.187;2.756;0.210;-0.014;-0.094;-0.013;-0.107;0.191;4.43528;34.50645;1.61513;510.83326;17.5;9.661;104.119;0.002;;;;;;;;;;;;1.4r1862;872;1502-6111;
Pang;Xinyu;2018071203;20.09.2000;12.07.2018;09:39:56;Left;;Alignment!;16.5;524;1.057;7.387;0.142;21.997;-0.261;17.787;4.938;6.475;0.145;1.057;0.338;2.280;6.226;3.778;0.107;0.898;0.102;0.900;17.314;0.242;21.703;1;Alignment!;1;Alignment!;1;Alignment!;0.150;3.087;0.155;-0.018;-0.104;-0.018;-0.111;0.199;4.57168;41.70962;1.60822;422.19810;17.2;9.388;89.559;0.304;;;;;;;;;;;;1.4r1862;873;1502-6111;
Pang;Xinyu;2018071203;20.09.2000;12.07.2018;09:40:46;Left;;OK;16.0;532;1.069;7.274;0.147;22.158;-0.255;17.787;5.054;6.746;0.122;1.069;0.395;2.113;6.590;3.242;0.086;0.884;0.098;0.893;16.098;0.299;21.411;;OK;;OK;;OK;0.133;3.135;0.167;-0.012;-0.109;-0.016;-0.122;0.187;4.66332;38.29350;1.63325;561.17925;16.6;9.326;112.980;0.001;;;;;;;;;;;;1.4r1862;874;1502-6111;
Wang;Mengyue;2018071204;10.09.2000;12.07.2018;11:44:05;Right;;OK;15.0;494;1.141;7.144;0.155;22.298;-0.313;17.556;5.325;6.003;0.131;1.141;0.241;1.365;6.532;3.242;0.050;0.888;0.093;0.893;16.224;0.299;21.537;;OK;;OK;;OK;0.084;3.193;0.156;-0.010;-0.116;-0.015;-0.122;0.187;4.66332;38.29350;1.63325;561.17925;18.2;9.326;184.871;0.000;;;;;;;;;;;;1.4r1862;875;1502-6111;
Wang;Mengyue;2018071204;10.09.2000;12.07.2018;11:44:52;Left;;OK;15.0;481;1.111;7.150;0.159;22.149;-0.306;16.863;5.195;5.929;0.126;1.111;0.247;2.204;6.692;4.328;0.089;0.998;0.095;0.998;16.516;0.160;21.598;;OK;;OK;;OK;0.155;3.637;0.226;-0.015;-0.100;-0.017;-0.107;0.195;4.75027;36.87530;1.63485;471.46512;16.6;10.201;87.771;0.048;;;;;;;;;;;;1.4r1862;876;1502-6111;
Du;Wenli;201712041553;16.11.1999;12.07.2018;12:29:14;Right;;OK;11.0;434;1.167;6.746;0.147;22.677;-0.314;17.787;5.377;5.021;0.091;1.167;0.293;1.660;6.624;1.416;0.064;1.059;0.072;1.085;16.798;0.234;21.880;;OK;;OK;;OK;0.107;3.871;0.138;-0.006;-0.056;-0.007;-0.073;0.254;6.58329;115.17169;1.81526;125.46750;13.7;13.928;81.313;1.000;;;;;;;;;;;;1.4r1862;877;1502-6111;
Du;Wenli;201712041553;16.11.1999;12.07.2018;12:30:04;Left;;Model Deviation!;14.0;438;1.156;7.023;0.188;22.456;-0.317;17.556;5.348;5.468;0.131;1.156;0.372;2.246;7.178;3.634;0.091;1.010;0.094;1.017;17.128;0.284;21.748;1;Model Deviation!;1;Model Deviation!;;OK;0.147;3.656;0.164;-0.011;-0.058;-0.015;-0.061;0.236;6.06705;99.96483;1.75111;148.95042;16.4;13.139;71.537;1.000;;;;;;;;;;;;1.4r1862;878;1502-…
Du;Wenli;201712041553;16.11.1999;12.07.2018;12:30:57;Left;;Model Deviation!;14.5;453;1.109;7.095;0.182;22.325;-0.322;17.787;5.124;5.331;0.124;1.109;0.332;2.292;6.976;3.950;0.089;0.964;0.088;0.983;17.522;0.258;21.680;1;Model Deviation!;1;Model Deviation!;;OK;0.169;3.400;0.193;-0.013;-0.064;-0.016;-0.074;0.240;6.03064;106.66758;1.73428;147.31775;16.6;13.077;79.241;1.000;;;;;;;;;;;;1.4r1862;879;1502…
Du;Wenli;201712041553;16.11.1999;12.07.2018;12:31:52;Left;;OK;12.5;430;1.192;6.859;0.149;22.413;-0.298;17.094;5.251;5.201;0.111;1.192;0.378;1.855;6.517;3.784;0.072;1.027;0.088;1.043;16.764;0.298;21.615;;OK;;OK;;OK;0.117;3.643;0.197;-0.009;-0.042;-0.016;-0.084;0.246;6.12322;104.46025;1.73974;136.66751;15.0;13.337;79.493;1.000;;;;;;;;;;;;1.4r1862;880;1502-6111;
Du;Wenli;201712041553;16.11.1999;30.05.2018;10:58:33;Left;;Model Deviation!;15.0;439;1.091;7.197;0.174;22.239;-0.287;17.094;5.180;5.117;0.117;1.091;0.330;2.181;6.433;3.657;0.085;0.933;0.080;0.954;16.010;0.262;21.554;1;Model Deviation!;1;Model Deviation!;;OK;0.156;3.155;0.182;-0.012;-0.024;-0.016;-0.049;0.253;6.15698;106.52892;1.76569;142.97440;17.3;13.101;82.652;1.000;;;;;;;;;;;;1.4r1862;881;1502…
Du;Wenli;201712041553;16.11.1999;30.05.2018;11:03:03;Left;;Model Deviation!;19.0;450;0.952;7.686;0.131;21.751;-0.225;18.018;4.606;4.423;0.126;0.952;0.337;2.203;5.152;3.490;0.086;0.742;0.076;0.804;15.766;0.268;21.310;1;Model Deviation!;1;Model Deviation!;;OK;0.189;2.244;0.166;-0.012;-0.029;-0.014;-0.056;0.247;5.33342;107.66382;1.73343;145.48290;21.4;12.524;103.209;0.999;;;;;;;;;;;;1.4r1862;882;150…
Du;Wenli;201712041553;16.11.1999;30.05.2018;10:57:35;Left;;Model Deviation!;17.0;435;1.047;7.434;0.165;21.936;-0.287;18.018;4.830;4.639;0.127;1.047;0.336;2.384;5.586;3.689;0.090;0.835;0.077;0.879;15.542;0.271;21.086;1;Model Deviation!;1;Model Deviation!;;OK;0.167;2.633;0.158;-0.013;-0.026;-0.010;-0.051;0.247;5.71598;108.41462;1.72684;133.22228;19.5;12.666;87.029;1.000;;;;;;;;;;;;1.4r1862;883;1502…
Du;Wenli;201712041553;16.11.1999;13.12.2017;14:49:01;Left;;OK;13.0;524;1.251;6.980;0.159;22.855;-0.304;17.556;5.306;5.946;0.116;1.251;0.382;2.019;6.524;3.454;0.084;1.040;0.090;1.057;17.327;0.303;21.947;;OK;;OK;;OK;0.182;3.783;0.243;-0.013;-0.115;-0.019;-0.178;0.192;5.29854;58.22921;1.70762;317.96754;13.9;10.628;94.440;0.667;;;;;;;;;;;;1.4r1862;884;1502-6111;
Sun;Xinxin;2018071205;29.05.1999;12.07.2018;15:22:54;Right;;OK;16.0;492;1.086;7.324;0.149;22.078;-0.280;16.632;5.068;6.174;0.127;1.086;0.312;2.213;6.595;2.036;0.089;0.967;0.093;0.967;16.711;0.222;21.793;;OK;;OK;;OK;0.145;3.540;0.173;-0.014;-0.125;-0.017;-0.147;0.188;4.58613;49.03902;1.61511;391.93171;17.3;9.460;97.359;0.182;;;;;;;;;;;;1.4r1862;885;1502-6111;
Sun;Xinxin;2018071205;29.05.1999;12.07.2018;15:23:50;Left;;OK;15.0;511;1.083;7.150;0.147;22.129;-0.304;17.325;5.152;6.398;0.122;1.083;0.333;2.221;6.748;2.428;0.092;0.962;0.109;0.971;16.705;0.224;22.249;;OK;;OK;;OK;0.168;3.499;0.210;-0.016;-0.127;-0.020;-0.139;0.192;4.59552;45.15366;1.62961;439.61378;15.9;9.478;93.689;0.089;;;;;;;;;;;;1.4r1862;886;1502-6111;
Zhang;Yanping;2018071206;14.03.1991;12.07.2018;15:26:49;Right;;OK;15.5;534;1.077;7.304;0.146;22.088;-0.293;16.863;5.083;5.944;0.134;1.077;0.277;2.161;6.561;2.212;0.091;0.960;0.089;0.961;16.589;0.195;21.671;;OK;;OK;;OK;0.156;3.370;0.175;-0.015;-0.108;-0.016;-0.114;0.212;4.68419;51.12823;1.62558;403.33788;15.8;10.455;106.997;0.139;;;;;;;;;;;;1.4r1862;887;1502-6111;
Zhang;Yanping;2018071206;14.03.1991;12.07.2018;15:27:40;Left;;OK;15.5;545;1.064;7.273;0.158;22.107;-0.281;16.863;5.167;6.614;0.132;1.064;0.333;2.328;6.580;2.541;0.096;0.967;0.103;0.976;16.126;0.230;22.132;;OK;;OK;;OK;0.184;3.543;0.214;-0.019;-0.139;-0.022;-0.143;0.208;4.90182;44.99668;1.62756;510.54858;15.4;9.827;102.304;0.025;;;;;;;;;;;;1.4r1862;888;1502-6111;
Jiang;Xin;2018071207;28.05.1989;12.07.2018;15:39:56;Right;;OK;18.5;546;1.002;7.584;0.122;21.552;-0.297;16.863;4.816;6.064;0.133;1.002;0.278;2.317;5.810;2.475;0.092;0.858;0.108;0.861;16.348;0.182;19.813;;OK;;OK;;OK;0.162;2.895;0.241;-0.014;-0.084;-0.022;-0.093;0.214;4.36519;49.79095;1.60512;437.68965;18.0;9.890;124.078;0.017;;;;;;;;;;;;1.4r1862;889;1502-6111;
Jiang;Xin;2018071207;28.05.1989;12.07.2018;15:40:46;Left;;OK;18.0;548;1.049;7.471;0.145;21.819;-0.276;16.632;4.956;6.421;0.142;1.049;0.279;2.255;6.006;2.426;0.093;0.902;0.096;0.902;16.479;0.195;20.868;;OK;;OK;;OK;0.163;3.091;0.199;-0.017;-0.087;-0.021;-0.092;0.205;4.55794;51.88922;1.60107;440.35657;17.3;9.977;119.774;0.016;;;;;;;;;;;;1.4r1862;890;1502-6111;
Qi;Wanxing;2018071208;10.02.1982;12.07.2018;16:17:11;Right;;OK;13.0;518;1.251;6.886;0.169;22.641;-0.322;17.325;5.447;7.164;0.120;1.251;0.427;2.104;6.986;4.076;0.084;1.082;0.103;1.110;16.337;0.326;22.343;;OK;;OK;;OK;0.162;4.105;0.251;-0.015;-0.151;-0.021;-0.170;0.200;5.47451;37.88397;1.69584;481.01400;13.4;9.885;94.443;0.078;;;;;;;;;;;;1.4r1862;891;1502-6111;
Qi;Wanxing;2018071208;10.02.1982;12.07.2018;16:18:27;Left;;OK;14.0;507;1.182;7.034;0.173;22.244;-0.323;17.094;5.335;6.797;0.126;1.182;0.340;2.169;6.804;3.741;0.094;1.066;0.105;1.067;16.590;0.246;21.903;;OK;;OK;;OK;0.168;4.079;0.240;-0.016;-0.152;-0.022;-0.160;0.200;5.30530;34.78588;1.65932;511.89359;14.7;9.671;88.516;0.061;;;;;;;;;;;;1.4r1862;892;1502-6111;
Yuan;Yuan;2018071209;20.11.1987;12.07.2018;16:23:46;Right;;OK;13.5;500;1.106;7.050;0.172;22.310;-0.275;17.325;5.056;6.143;0.128;1.106;0.405;2.235;6.598;2.114;0.087;0.921;0.087;0.943;16.021;0.319;22.027;;OK;;OK;;OK;0.146;3.302;0.182;-0.014;-0.095;-0.019;-0.103;0.196;4.85482;46.31618;1.63123;398.42909;14.7;10.349;90.615;0.288;;;;;;;;;;;;1.4r1862;893;1502-6111;
Yuan;Yuan;2018071209;20.11.1987;12.07.2018;16:24:46;Left;;OK;14.5;507;1.102;7.110;0.171;22.370;-0.269;17.556;5.140;6.589;0.129;1.102;0.413;2.336;6.577;3.114;0.096;0.909;0.089;0.922;17.061;0.328;22.143;;OK;;OK;;OK;0.168;3.234;0.185;-0.016;-0.101;-0.021;-0.115;0.179;4.92396;38.54486;1.61967;487.58264;15.3;9.634;87.917;0.080;;;;;;;;;;;;1.4r1862;894;1502-6111;
Tang;Jianying;2018071210;08.10.1991;12.07.2018;16:42:59;Right;;OK;10.0;475;1.256;6.629;0.168;22.594;-0.347;16.632;5.475;5.830;0.123;1.256;0.329;2.124;7.268;1.632;0.084;1.166;0.106;1.166;16.714;0.226;22.027;;OK;;OK;;OK;0.159;4.449;0.233;-0.014;-0.144;-0.019;-0.156;0.218;5.86207;40.90480;1.68746;429.20420;12.0;11.532;64.043;0.988;;;;;;;;;;;;1.4r1862;895;1502-6111;
Tang;Jianying;2018071210;08.10.1991;12.07.2018;16:43:57;Left;;Model Deviation!;11.0;450;1.327;6.679;0.202;22.514;-0.406;16.632;4.961;4.163;0.144;1.327;0.268;2.365;6.391;2.271;0.120;1.256;0.128;1.256;16.805;0.147;21.887;2;Model Deviation!;;OK;;OK;0.206;4.278;0.215;-0.022;-0.102;-0.023;-0.125;0.316;8.34916;78.12282;1.84866;189.47868;13.2;15.153;44.407;1.000;;;;;;;;;;;;1.4r1862;896;1502-6111;
Tang;Jianying;2018071210;08.10.1991;12.07.2018;16:45:02;Left;;Alignment!;11.0;449;1.332;6.647;0.188;22.713;-0.423;17.787;5.252;4.643;0.131;1.332;0.314;2.303;6.472;2.961;0.111;1.234;0.156;1.258;15.189;0.166;22.350;1;Alignment!;1;Alignment!;1;Alignment!;0.192;4.383;0.350;-0.020;-0.127;-0.036;-0.182;0.226;7.85648;72.36514;1.85043;188.50756;13.1;13.331;46.970;1.000;;;;;;;;;;;;1.4r1862;897;1502-6111;
Tang;Jianying;2018071210;08.10.1991;12.07.2018;16:46:40;Left;;OK;10.5;425;1.321;6.677;0.156;22.404;-0.410;17.325;5.392;5.327;0.131;1.321;0.306;2.182;6.804;2.452;0.104;1.224;0.119;1.242;16.657;0.193;21.970;;OK;;OK;;OK;0.162;4.522;0.228;-0.016;-0.136;-0.024;-0.183;0.219;7.14538;73.58802;1.77154;157.60031;13.1;12.408;45.060;1.000;;;;;;;;;;;;1.4r1862;898;1502-6111;
Wang;Chenyang;2018071211;25.11.1998;12.07.2018;17:19:26;Right;;OK;16.0;519;1.107;7.327;0.155;22.172;-0.280;17.787;4.987;6.155;0.134;1.107;0.406;2.314;6.238;1.942;0.098;0.917;0.094;0.946;17.277;0.316;21.897;;OK;;OK;;OK;0.186;3.181;0.190;-0.016;-0.118;-0.017;-0.131;0.208;4.92540;55.88315;1.64798;318.32413;16.5;10.325;93.572;0.816;;;;;;;;;;;;1.4r1862;899;1502-6111;
Wang;Chenyang;2018071211;25.11.1998;12.07.2018;17:20:34;Right;;OK;15.0;517;1.169;7.220;0.162;22.268;-0.278;17.787;5.000;6.317;0.134;1.169;0.434;2.192;6.147;1.971;0.095;0.929;0.081;0.954;15.779;0.355;21.785;;OK;;OK;;OK;0.171;3.213;0.115;-0.015;-0.117;-0.011;-0.134;0.196;4.76018;56.34250;1.65587;292.09164;16.0;9.931;93.398;0.583;;;;;;;;;;;;1.4r1862;900;1502-6111;
Wang;Chenyang;2018071211;25.11.1998;12.07.2018;17:21:51;Left;;OK;13.0;505;1.173;6.984;0.146;22.389;-0.315;17.556;5.161;6.141;0.117;1.173;0.352;1.987;6.637;3.090;0.088;1.001;0.092;1.037;16.802;0.275;21.653;;OK;;OK;;OK;0.151;3.576;0.127;-0.014;-0.123;-0.008;-0.147;0.204;5.36256;56.89225;1.69932;347.82006;14.2;10.160;84.743;0.956;;;;;;;;;;;;1.4r1862;901;1502-6111;
Wang;Chenyang;2018071211;25.11.1998;12.07.2018;17:22:39;Left;;OK;15.5;507;1.153;7.220;0.158;22.215;-0.290;17.325;5.110;5.885;0.134;1.153;0.364;2.351;6.585;3.398;0.096;0.979;0.093;0.984;16.679;0.277;21.992;;OK;;OK;;OK;0.179;3.504;0.181;-0.016;-0.121;-0.016;-0.149;0.185;5.08867;51.43293;1.66705;374.39334;16.4;9.625;90.033;0.550;;;;;;;;;;;;1.4r1862;902;1502-6111;
Wang;Chenyang;2018071211;25.11.1998;12.07.2018;17:23:28;Left;;OK;14.0;500;1.165;7.083;0.151;22.284;-0.315;16.632;5.281;6.800;0.144;1.165;0.375;2.174;6.986;3.911;0.102;1.031;0.114;1.045;16.171;0.266;21.715;;OK;;OK;;OK;0.154;3.841;0.188;-0.016;-0.161;-0.020;-0.169;0.184;5.13822;51.25468;1.63407;363.09408;15.3;9.355;76.281;0.971;;;;;;;;;;;;1.4r1862;903;1502-6111;
Zhao;Xinhe;2018071212;17.11.1965;12.07.2018;17:48:09;Right;;OK;19.0;546;1.055;7.654;0.125;21.587;-0.270;16.632;4.873;7.104;0.133;1.055;0.401;2.184;6.146;2.125;0.093;0.861;0.102;0.865;16.613;0.301;21.464;;OK;;OK;;OK;0.163;3.022;0.202;-0.014;-0.130;-0.017;-0.134;0.191;4.26056;46.78261;1.56475;459.96864;17.6;8.402;131.810;0.005;;;;;;;;;;;;1.4r1862;904;1502-6111;
Zhao;Xinhe;2018071212;17.11.1965;12.07.2018;17:49:11;Left;;OK;17.5;550;1.305;7.521;0.128;21.463;-0.230;18.018;4.746;9.137;0.209;1.305;0.837;2.234;7.070;4.056;0.090;0.840;0.145;0.871;17.689;0.745;32.242;;OK;;OK;;OK;0.180;3.143;0.379;-0.018;-0.202;-0.038;-0.208;0.160;3.11900;45.26152;1.38376;533.10561;16.6;7.016;132.257;0.000;;;;;;;;;;;;1.4r1862;905;1502-6111;
Li;Yaodong;2018062701;12.04.1999;13.07.2018;10:45:03;Right;;OK;14.5;501;1.025;7.153;0.140;22.020;-0.215;17.094;4.676;6.204;0.127;1.025;0.471;2.101;6.317;2.416;0.085;0.862;0.100;0.887;15.725;0.377;22.886;;OK;;OK;;OK;0.141;2.967;0.215;-0.014;-0.133;-0.020;-0.147;0.195;4.86381;53.29726;1.62687;359.06190;15.7;9.684;96.223;0.890;;;;;;;;;;;;1.4r1862;906;1502-6111;
Huang;Shengming;;12.09.1984;13.07.2018;11:12:23;Right;;Model Deviation!;14.0;445;1.201;7.050;0.168;22.407;-0.274;18.249;4.970;5.398;0.136;1.201;0.492;2.283;6.147;2.522;0.096;0.948;0.113;0.993;16.064;0.382;22.070;2;Model Deviation!;;OK;;OK;0.172;3.230;0.250;-0.017;-0.087;-0.025;-0.126;0.493;5.78961;68.38884;1.69324;208.93150;16.1;12.058;72.085;1.000;;;;;;;;;;;;1.4r1862;907;1502-6111;
Huang;Shengming;;12.09.1984;13.07.2018;11:13:50;Right;;OK;14.0;439;1.254;7.078;0.187;22.468;-0.291;17.325;5.084;5.127;0.137;1.254;0.510;2.339;6.412;3.713;0.102;1.006;0.098;1.010;15.708;0.414;22.176;;OK;;OK;;OK;0.177;3.510;0.201;-0.017;-0.104;-0.017;-0.105;0.232;5.99917;78.85692;1.71569;179.93094;16.2;12.330;66.710;1.000;;;;;;;;;;;;1.4r1862;908;1502-6111;
Huang;Shengming;;12.09.1984;13.07.2018;11:15:16;Left;;OK;15.5;557;1.142;7.244;0.133;22.384;-0.309;17.556;5.070;6.030;0.123;1.142;0.370;2.675;6.345;3.975;0.105;1.004;0.142;1.020;16.375;0.228;22.381;;OK;;OK;;OK;0.216;3.678;0.443;-0.027;-0.176;-0.054;-0.233;0.171;4.16410;35.70964;1.59197;;14.9;9.277;98.133;;;;;;;;;;;;;1.4r1862;909;1502-6111;
Huang;Shengming;;12.09.1984;13.07.2018;11:16:49;Left;;OK;14.0;561;1.240;7.126;0.151;22.317;-0.275;17.787;4.887;5.320;0.136;1.240;0.565;2.459;6.670;4.032;0.101;0.985;0.138;0.996;15.293;0.484;23.147;;OK;;OK;;OK;0.177;3.396;0.375;-0.024;-0.157;-0.059;-0.209;0.195;4.20630;45.60526;1.62069;;13.6;10.580;96.495;;;;;;;;;;;;;1.4r1862;910;1502-6111;
Huang;Shengming;;12.09.1984;13.07.2018;11:12:23;Right;;Model Deviation!;14.0;445;1.201;7.050;0.168;22.407;-0.274;18.249;4.970;5.398;0.136;1.201;0.492;2.283;6.147;2.522;0.096;0.948;0.113;0.993;16.064;0.382;22.070;2;Model Deviation!;;OK;;OK;0.172;3.230;0.250;-0.017;-0.087;-0.025;-0.126;0.493;5.78961;68.38884;1.69324;208.93150;16.1;12.058;72.085;1.000;;;;;;;;;;;;1.4r1862;911;1502-6111;
Huang;Shengming;;12.09.1984;13.07.2018;11:12:23;Right;;Model Deviation!;14.0;445;1.201;7.050;0.168;22.407;-0.274;18.249;4.970;5.398;0.136;1.201;0.492;2.283;6.147;2.522;0.096;0.948;0.113;0.993;16.064;0.382;22.070;2;Model Deviation!;;OK;;OK;0.172;3.230;0.250;-0.017;-0.087;-0.025;-0.126;0.493;5.78961;68.38884;1.69324;208.93150;16.1;12.058;72.085;1.000;;;;;;;;;;;;1.4r1862;912;1502-6111;
Li;Yaodong;2018062701;12.04.1999;13.07.2018;11:21:22;Right;;OK;14.5;505;1.117;7.081;0.147;22.053;-0.238;17.787;4.872;6.938;0.169;1.117;0.493;2.069;6.358;3.075;0.085;0.862;0.104;0.883;15.542;0.390;22.010;;OK;;OK;;OK;0.143;3.060;0.233;-0.015;-0.142;-0.025;-0.142;0.205;4.21278;53.98069;1.55507;340.36699;15.6;10.009;96.720;0.461;;;;;;;;;;;;1.4r1862;913;1502-6111;
Li;Yaodong;2018062701;12.04.1999;13.07.2018;11:23:13;Left;;OK;13.5;453;1.258;6.972;0.161;22.066;-0.294;18.018;4.975;5.186;0.137;1.258;0.499;2.292;5.869;3.970;0.108;1.004;0.144;1.004;17.792;0.355;21.950;;OK;;OK;;OK;0.181;3.354;0.346;-0.020;-0.090;-0.035;-0.120;0.254;6.29480;84.55362;1.76592;119.30149;15.8;12.476;60.847;1.000;;;;;;;;;;;;1.4r1862;914;1502-6111;
Shu;Yanan;;12.03.1993;13.07.2018;11:42:11;Right;;OK;14.0;556;1.134;7.062;0.157;22.416;-0.246;17.556;4.902;5.966;0.140;1.134;0.465;2.291;6.595;2.176;0.099;0.949;0.100;0.976;16.615;0.367;22.621;;OK;;OK;;OK;0.158;3.388;0.188;-0.019;-0.147;-0.020;-0.207;0.188;4.59035;41.06770;1.59388;598.55007;13.9;9.470;95.049;0.002;;;;;;;;;;;;1.4r1862;915;1502-6111;
Shu;Yanan;;12.03.1993;13.07.2018;11:43:20;Left;;OK;11.5;557;1.256;6.758;0.176;23.346;-0.322;19.173;5.194;6.532;0.126;1.256;0.459;2.247;6.763;3.879;0.093;1.013;0.104;1.067;14.393;0.362;22.940;;OK;;OK;;OK;0.156;3.723;0.228;-0.016;-0.137;-0.020;-0.224;0.175;4.95657;42.71768;1.60822;549.94243;11.4;9.850;83.592;0.023;;;;;;;;;;;;1.4r1862;916;1502-6111;
Wang;Xiaokai;201807131207;16.09.1996;13.07.2018;12:08:47;Right;;OK;20.0;607;0.932;7.774;0.113;21.733;-0.222;17.094;4.526;6.809;0.143;0.932;0.401;2.325;5.772;2.375;0.098;0.740;0.103;0.740;16.918;0.299;21.769;;OK;;OK;;OK;0.160;2.425;0.195;-0.017;-0.105;-0.016;-0.113;0.172;3.62418;54.52406;1.51089;454.35027;17.6;7.884;137.835;0.002;;;;;;;;;;;;1.4r1862;917;1502-6111;
Wang;Xiaokai;201807131207;16.09.1996;13.07.2018;12:10:01;Left;;Alignment!;20.0;637;0.929;7.777;0.113;21.833;-0.252;17.556;4.664;7.767;0.145;0.929;0.410;2.379;6.044;3.351;0.098;0.724;0.113;0.750;15.602;0.300;22.994;1;Alignment!;1;Alignment!;1;Alignment!;0.221;2.425;0.240;-0.020;-0.111;-0.022;-0.117;0.162;3.64892;37.45560;1.51176;920.81138;16.9;7.646;145.003;0.000;;;;;;;;;;;;1.4r1862;918;1502-6111;
Wang;Xiaokai;201807131207;16.09.1996;13.07.2018;12:10:43;Left;;OK;17.5;626;0.980;7.495;0.129;21.996;-0.262;17.556;4.835;8.531;0.137;0.980;0.411;2.361;6.526;3.485;0.093;0.787;0.112;0.797;15.387;0.302;21.624;;OK;;OK;;OK;0.168;2.854;0.228;-0.017;-0.127;-0.019;-0.131;0.162;3.73100;48.75308;1.50100;613.13765;15.2;7.506;138.467;0.000;;;;;;;;;;;;1.4r1862;919;1502-6111;
Wang;Kun;2018053102;06.05.1990;14.07.2018;10:43:16;Right;;OK;14.5;455;1.047;7.051;0.148;21.574;-0.259;17.325;4.790;5.926;0.119;1.047;0.386;2.134;5.967;2.688;0.089;0.852;0.092;0.852;17.088;0.297;22.863;;OK;;OK;;OK;0.160;2.830;0.190;-0.013;-0.085;-0.010;-0.099;0.213;4.73438;81.32723;1.63685;203.01961;16.4;9.846;82.223;0.997;;;;;;;;;;;;1.4r1862;920;1502-6111;
He;Qingyu;2018071601;31.03.2002;16.07.2018;08:46:54;Right;;OK;22.0;606;0.820;8.112;0.044;21.297;-0.230;17.787;4.186;5.307;0.131;0.820;0.297;2.195;5.321;2.064;0.084;0.653;0.100;0.653;17.542;0.207;20.314;;OK;;OK;;OK;0.144;2.013;0.226;-0.015;-0.083;-0.012;-0.086;0.199;3.53218;34.68512;1.52095;787.69259;19.6;8.464;170.216;0.000;;;;;;;;;;;;1.4r1862;921;1502-6111;
He;Qingyu;2018071601;31.03.2002;16.07.2018;08:51:22;Left;;OK;22.5;617;0.886;8.181;0.105;21.493;-0.236;18.249;4.326;5.676;0.146;0.886;0.308;2.387;5.616;3.645;0.097;0.705;0.106;0.713;17.732;0.209;19.580;;OK;;OK;;OK;0.211;2.266;0.267;-0.020;-0.095;-0.018;-0.107;0.200;3.36295;29.80361;1.48533;872.73188;19.7;8.434;151.708;0.000;;;;;;;;;;;;1.4r1862;922;1502-6111;
Song;Jiaqi;2018052501;03.07.2001;16.07.2018;10:58:03;Right;;Alignment!;12.0;439;1.582;6.847;0.235;22.623;-0.347;16.170;5.161;3.656;0.255;1.582;0.562;2.481;6.270;3.018;0.172;1.327;0.161;1.327;16.049;0.411;21.824;1;Alignment!;1;Model Deviation!;1;Alignment!;0.264;4.432;0.191;-0.032;-0.107;-0.012;-0.121;0.324;7.73062;121.30188;1.78432;105.02964;14.4;18.467;30.106;1.000;;;;;;;;;;;;1.4r1862;923;1502-6…
Song;Jiaqi;2018052501;03.07.2001;16.07.2018;10:58:48;Right;;Alignment!;12.5;440;1.417;6.863;0.226;22.306;-0.394;16.863;5.209;4.014;0.179;1.417;0.456;2.424;6.315;3.491;0.149;1.255;0.157;1.268;15.884;0.302;21.890;1;Alignment!;1;Model Deviation!;1;Alignment!;0.295;4.286;0.354;-0.031;-0.135;-0.039;-0.149;0.298;9.87744;112.69931;1.84731;115.65912;15.2;16.592;38.418;1.000;;;;;;;;;;;;1.4r1862;924;1502-6…
Li;Wenjing;2018071602;05.08.1999;16.07.2018;11:10:04;Right;;OK;14.0;507;1.123;7.064;0.163;22.426;-0.268;18.480;5.015;6.691;0.130;1.123;0.386;2.242;6.502;2.515;0.092;0.937;0.108;0.967;16.771;0.281;22.084;;OK;;OK;;OK;0.176;3.414;0.255;-0.018;-0.148;-0.025;-0.150;0.228;4.96345;40.14984;1.63236;478.05350;15.1;10.372;86.286;0.146;;;;;;;;;;;;1.4r1862;925;1502-6111;
Li;Wenjing;2018071602;05.08.1999;16.07.2018;11:11:00;Left;;OK;13.0;504;1.178;6.945;0.176;22.608;-0.349;17.094;5.250;6.343;0.125;1.178;0.430;2.260;6.781;3.170;0.093;1.022;0.142;1.027;16.305;0.303;21.849;;OK;;OK;;OK;0.182;3.804;0.424;-0.018;-0.142;-0.034;-0.144;0.212;5.14654;45.76636;1.63192;409.12232;14.2;10.830;79.145;0.682;;;;;;;;;;;;1.4r1862;926;1502-6111;
Li;Wenjing;2018071602;05.08.1999;16.07.2018;11:11:54;Left;;OK;15.5;506;1.118;7.265;0.159;22.198;-0.299;17.787;4.751;5.096;0.143;1.118;0.348;2.245;5.932;2.266;0.102;0.921;0.099;0.937;16.849;0.257;21.700;;OK;;OK;;OK;0.169;3.006;0.177;-0.017;-0.092;-0.016;-0.129;0.229;4.81491;47.46623;1.62060;400.72568;16.6;11.345;85.707;0.453;;;;;;;;;;;;1.4r1862;927;1502-6111;
Li;Wenjing;2018071602;05.08.1999;16.07.2018;11:13:02;Left;;OK;14.5;502;1.215;7.158;0.177;22.453;-0.325;17.556;4.886;5.634;0.165;1.215;0.481;2.316;6.258;2.419;0.096;0.941;0.108;0.978;16.083;0.381;21.858;;OK;;OK;;OK;0.186;3.225;0.264;-0.017;-0.112;-0.025;-0.139;0.205;4.42838;44.65416;1.53350;396.91865;15.8;10.567;86.077;0.177;;;;;;;;;;;;1.4r1862;928;1502-6111;
Li;Zilin;2018071603;26.04.2000;16.07.2018;15:40:56;Right;;OK;17.5;550;0.961;7.482;0.120;21.702;-0.242;16.863;4.943;7.369;0.133;0.961;0.358;2.150;6.246;2.476;0.085;0.821;0.100;0.827;15.859;0.258;21.865;;OK;;OK;;OK;0.136;2.937;0.205;-0.015;-0.120;-0.019;-0.128;0.172;3.94021;52.69211;1.51690;391.97760;17.0;8.210;126.569;0.093;;;;;;;;;;;;1.4r1862;929;1502-6111;
Li;Zilin;2018071603;26.04.2000;16.07.2018;15:41:49;Left;;OK;18.5;545;0.864;7.646;0.110;21.602;-0.202;15.939;4.789;7.392;0.120;0.864;0.280;2.157;6.245;3.427;0.085;0.779;0.101;0.779;15.888;0.179;21.663;;OK;;OK;;OK;0.148;2.727;0.212;-0.014;-0.109;-0.019;-0.110;0.164;4.18429;51.67703;1.56748;387.80494;18.4;7.555;132.348;0.147;;;;;;;;;;;;1.4r1862;930;1502-6111;
Mu;Lin;2018071604;15.05.1990;16.07.2018;16:31:22;Right;;OK;18.5;521;1.044;7.676;0.122;21.799;-0.260;16.632;4.959;6.299;0.142;1.044;0.299;2.232;6.232;1.695;0.099;0.928;0.093;0.928;16.643;0.209;21.494;;OK;;OK;;OK;0.141;3.228;0.169;-0.014;-0.107;-0.016;-0.109;0.204;4.64979;32.36590;1.61232;515.61293;19.0;9.803;108.407;0.020;;;;;;;;;;;;1.4r1862;931;1502-6111;
Mu;Lin;2018071604;15.05.1990;16.07.2018;16:32:30;Left;;OK;18.0;521;1.064;7.534;0.142;21.888;-0.286;17.556;5.012;5.915;0.134;1.064;0.328;2.244;6.481;3.493;0.091;0.923;0.096;0.931;16.540;0.236;21.622;;OK;;OK;;OK;0.161;3.196;0.199;-0.015;-0.100;-0.018;-0.108;0.211;4.87909;36.73163;1.61892;520.00726;18.1;9.969;115.052;0.009;;;;;;;;;;;;1.4r1862;932;1502-6111;
Zhang;Xinke;2018071605;18.04.1999;16.07.2018;16:35:37;Right;;Model Deviation!;19.0;572;1.084;7.640;0.124;21.907;-0.263;17.325;4.538;5.080;0.139;1.084;0.418;2.345;5.812;2.914;0.102;0.854;0.103;1.329;14.739;0.317;21.669;2;Model Deviation!;;OK;;OK;0.203;2.769;0.254;-0.019;-0.119;-0.022;-0.146;0.223;4.09085;41.51183;1.55839;332.84947;17.8;9.598;118.668;0.161;;;;;;;;;;;;1.4r1862;933;1502-6111;
Zhang;Xinke;2018071605;18.04.1999;16.07.2018;16:36:33;Right;;OK;18.5;570;1.067;7.632;0.118;21.596;-0.268;16.632;4.620;5.508;0.146;1.067;0.437;2.369;6.048;2.989;0.102;0.864;0.107;0.864;16.524;0.330;21.375;;OK;;OK;;OK;0.169;2.970;0.222;-0.018;-0.138;-0.018;-0.170;0.212;3.93396;45.74419;1.50875;346.04137;17.7;9.262;117.465;0.291;;;;;;;;;;;;1.4r1862;934;1502-6111;
Zhang;Xinke;2018071605;18.04.1999;16.07.2018;16:37:25;Left;;OK;16.5;551;1.203;7.438;0.145;22.173;-0.338;17.787;4.957;6.136;0.141;1.203;0.425;2.315;6.601;4.093;0.102;0.968;0.137;0.987;17.272;0.298;21.661;;OK;;OK;;OK;0.205;3.467;0.332;-0.018;-0.151;-0.033;-0.198;0.172;4.26469;63.73715;1.56508;365.92910;16.5;8.836;102.936;0.103;;;;;;;;;;;;1.4r1862;935;1502-6111;
Tang;Jianying;2018071210;08.10.1991;16.07.2018;17:34:56;Right;;OK;12.5;466;1.192;6.884;0.174;22.322;-0.326;17.094;5.252;5.550;0.126;1.192;0.344;2.192;6.888;2.375;0.093;1.075;0.103;1.085;16.553;0.244;22.097;;OK;;OK;;OK;0.158;3.925;0.202;-0.016;-0.123;-0.020;-0.164;0.224;5.86112;39.85992;1.68678;385.73505;14.3;11.363;69.009;0.992;;;;;;;;;;;;1.4r1862;936;1502-6111;
Tang;Jianying;2018071210;08.10.1991;16.07.2018;17:35:49;Left;;Alignment!;9.5;447;1.339;6.597;0.201;22.681;-0.401;16.863;5.293;4.651;0.142;1.339;0.276;2.201;6.502;2.099;0.109;1.256;0.123;1.258;16.137;0.170;22.143;1;Alignment!;1;Alignment!;1;Alignment!;0.184;4.424;0.228;-0.016;-0.127;-0.026;-0.127;0.252;8.02251;75.60225;1.82134;194.73043;11.9;14.703;41.545;1.000;;;;;;;;;;;;1.4r1862;937;1502-6111;
Tang;Jianying;2018071210;08.10.1991;16.07.2018;17:36:51;Left;;OK;7.5;424;1.332;6.435;0.170;22.791;-0.395;16.401;5.475;5.167;0.123;1.332;0.296;2.168;6.805;3.986;0.094;1.249;0.130;1.249;16.376;0.166;22.613;;OK;;OK;;OK;0.141;4.686;0.313;-0.013;-0.134;-0.035;-0.140;0.227;7.14745;62.84340;1.72094;180.28092;10.0;12.863;33.557;1.000;;;;;;;;;;;;1.4r1862;938;1502-6111;
Chen;Fangfang;201802060959;23.01.1987;06.02.2018;10:04:57;Left;;Model Deviation!;13.5;411;1.124;6.997;0.195;22.667;-0.261;17.787;5.194;5.711;0.120;1.124;0.443;2.215;5.923;3.643;0.085;0.920;0.081;0.959;14.603;0.362;22.457;1;Model Deviation!;1;Model Deviation!;;OK;0.140;3.227;0.176;-0.012;-0.046;-0.015;-0.099;0.218;6.54546;92.48870;1.73942;124.55220;16.2;11.773;72.779;1.000;;;;;;;;;;;;1.4r1862;939;…
Cao;Yuan;201712191530;28.02.1991;19.12.2017;15:37:06;Right;;Alignment!;12.0;548;1.309;6.834;0.131;22.894;-0.301;18.480;4.998;4.702;0.119;1.309;0.507;2.321;5.838;3.157;0.085;0.971;0.099;1.016;17.497;0.416;22.348;1;Alignment!;1;Alignment!;1;Model Deviation!;0.187;3.244;0.226;-0.013;-0.047;-0.018;-0.135;0.247;4.61290;10.47630;1.68609;142.11239;11.9;12.573;93.511;0.996;;;;;;;;;;;;1.4r1862;940;1502-61…
00_Demo_Corvis;Stable;irregular and soft cornea;11.11.1975;29.08.2017;12:03:59;Left;;OK;17.0;585;0.998;7.446;0.135;22.121;-0.241;18.480;4.747;7.538;0.142;0.998;0.428;2.195;6.256;3.401;0.091;0.762;0.110;0.803;16.211;0.320;21.986;;OK;;OK;;OK;0.167;2.587;0.232;-0.016;-0.120;-0.026;-0.135;0.158;4.03027;34.19462;1.52650;726.84274;15.5;7.741;134.487;0.000;;;;;;;1;;;;;1.4r1862;941;1502-6111;
01 Demo Cataract;Cataracta Centralis;OD grade 2	OS opaque epitheliu;06.04.1935;18.07.2018;09:24:08;Left;;OK;15.5;529;1.060;7.249;0.148;22.388;-0.277;17.787;4.692;6.135;0.131;1.060;0.430;2.175;6.389;3.382;0.090;0.861;0.105;0.886;15.674;0.325;22.373;;OK;;OK;;OK;0.177;2.926;0.213;-0.014;-0.134;-0.018;-0.143;0.203;4.46373;51.61972;1.61863;373.53507;13.9;10.052;128.504;0.027;;;;;;;;;;;;1.4r1862;942;1502-6111;
01 Demo Cataract;Cataracta Centralis;OD grade 2	OS opaque epitheliu;06.04.1935;18.07.2018;09:24:08;Left;;OK;15.5;529;1.060;7.249;0.148;22.388;-0.277;17.787;4.692;6.135;0.131;1.060;0.430;2.175;6.389;3.382;0.090;0.861;0.105;0.886;15.674;0.325;22.373;;OK;;OK;;OK;0.177;2.926;0.213;-0.014;-0.134;-0.018;-0.143;0.203;4.46373;51.61972;1.61863;373.53507;13.9;10.052;128.504;0.027;;;;;;;;;;;;1.4r1862;943;1502-6111;
Gao Lei;M;2018072402;04.09.2001;01.08.2018;09:10:45;Right;;OK;7.5;404;1.569;6.466;0.182;22.717;-0.393;16.401;5.236;3.753;0.130;1.569;0.422;2.097;6.357;2.991;0.100;1.483;0.149;1.483;16.384;0.279;21.928;;OK;;OK;;OK;0.165;5.222;0.354;-0.019;-0.196;-0.048;-0.216;0.345;8.60418;101.38640;1.93170;71.69782;10.1;18.464;27.083;1.000;;;;;;;;;;;;1.4r1862;944;1502-6111;
Gao Lei;M;2018072402;04.09.2001;01.08.2018;09:11:40;Left;;OK;15.0;506;1.120;7.130;0.154;22.360;-0.282;17.556;5.166;6.294;0.126;1.120;0.359;2.052;6.681;3.209;0.089;0.995;0.098;1.000;16.719;0.263;22.263;;OK;;OK;;OK;0.159;3.580;0.202;-0.015;-0.136;-0.021;-0.140;0.186;4.98973;29.09890;1.65243;625.00786;16.0;10.050;94.415;0.001;;;;;;;;;;;;1.4r1862;945;1502-6111;
Gao Lei;M;2018072402;04.09.2001;01.08.2018;09:11:40;Left;;OK;15.0;506;1.120;7.130;0.154;22.360;-0.282;17.556;5.166;6.294;0.126;1.120;0.359;2.052;6.681;3.209;0.089;0.995;0.098;1.000;16.719;0.263;22.263;;OK;;OK;;OK;0.159;3.580;0.202;-0.015;-0.136;-0.021;-0.140;0.186;4.98973;29.09890;1.65243;625.00786;16.0;10.050;94.415;0.001;;;;;;;;;;;;1.4r1862;946;1502-6111;
Gao Lei;M;2018072402;04.09.2001;01.08.2018;09:10:45;Right;;OK;7.5;404;1.569;6.466;0.182;22.717;-0.393;16.401;5.236;3.753;0.130;1.569;0.422;2.097;6.357;2.991;0.100;1.483;0.149;1.483;16.384;0.279;21.928;;OK;;OK;;OK;0.165;5.222;0.354;-0.019;-0.196;-0.048;-0.216;0.345;8.60418;101.38640;1.93170;71.69782;10.1;18.464;27.083;1.000;;;;;;;;;;;;1.4r1862;947;1502-6111;
Song;Xiangyu;201807161832;28.12.1997;01.08.2018;09:32:01;Left;;OK;11.0;456;1.227;6.709;0.157;22.648;-0.302;17.556;5.348;4.767;0.105;1.227;0.334;1.856;6.303;3.404;0.080;1.086;0.110;1.104;16.588;0.233;21.901;;OK;;OK;;OK;0.113;3.778;0.208;-0.012;-0.041;-0.025;-0.055;0.251;8.38942;137.07016;1.89788;111.52606;13.0;14.618;66.267;1.000;;;;;;;;;;;;1.4r1862;948;1502-6111;
Song;Xiangyu;201807161832;28.12.1997;01.08.2018;09:34:02;Right;;Alignment!;14.0;456;1.179;7.022;0.119;22.475;-0.292;17.325;5.378;5.678;0.139;1.179;0.279;2.072;6.563;1.788;0.113;1.069;0.112;1.074;16.905;0.175;21.987;1;Alignment!;1;Alignment!;1;Alignment!;0.122;3.734;0.116;-0.018;-0.040;-0.016;-0.048;0.231;5.18065;116.35686;1.64143;109.21456;15.9;12.209;59.293;1.000;;;;;;;;;;;;1.4r1862;949;1502-611…
Song;Xiangyu;201807161832;28.12.1997;01.08.2018;09:34:47;Right;;OK;11.5;455;1.166;6.722;0.136;22.314;-0.261;16.863;5.295;5.281;0.115;1.166;0.352;1.922;6.385;3.450;0.083;1.028;0.108;1.030;16.662;0.251;21.744;;OK;;OK;;OK;0.111;3.636;0.207;-0.009;-0.048;-0.017;-0.057;0.232;6.42484;119.33861;1.80966;116.11824;13.6;12.885;67.776;1.000;;;;;;;;;;;;1.4r1862;950;1502-6111;
Guo Chunlong;M;2018071707;02.02.1997;01.08.2018;09:52:30;Right;;OK;13.5;442;1.201;6.966;0.139;21.797;-0.249;17.094;4.776;5.236;0.171;1.201;0.505;3.034;5.897;3.693;0.146;1.025;0.171;1.035;15.420;0.349;24.429;;OK;;OK;;OK;0.311;3.389;0.451;-0.031;-0.164;-0.049;-0.171;0.237;6.28367;29.72789;1.58851;58.89589;15.9;11.314;42.436;1.000;;;;;;;;;;;;1.4r1862;951;1502-6111;
Guo Chunlong;M;2018071707;02.02.1997;01.08.2018;09:54:11;Left;;OK;14.0;470;1.097;7.073;0.166;22.158;-0.276;17.325;4.732;5.168;0.139;1.097;0.313;2.344;5.517;1.959;0.108;0.957;0.104;0.972;14.726;0.216;21.425;;OK;;OK;;OK;0.206;3.016;0.193;-0.019;-0.093;-0.021;-0.112;0.258;6.99760;68.87310;1.79926;212.80054;15.7;12.993;65.625;1.000;;;;;;;;;;;;1.4r1862;952;1502-6111;
Liu Yang;M;2018080102;23.06.2000;01.08.2018;10:03:16;Right;;OK;13.5;511;1.226;7.024;0.157;22.387;-0.293;17.556;5.308;7.021;0.114;1.226;0.396;2.003;6.540;1.374;0.078;1.004;0.094;1.008;17.187;0.310;21.807;;OK;;OK;;OK;0.143;3.720;0.191;-0.014;-0.112;-0.015;-0.143;0.190;5.09018;36.41886;1.66792;505.12714;14.4;8.917;99.794;0.014;;;;;;;;;;;;1.4r1862;953;1502-6111;
Liu Yang;M;2018080102;23.06.2000;01.08.2018;10:05:06;Left;;OK;12.5;516;1.280;6.893;0.161;22.635;-0.338;17.556;5.432;5.777;0.113;1.280;0.388;2.040;6.665;1.352;0.079;1.080;0.090;1.093;16.735;0.300;21.817;;OK;;OK;;OK;0.138;4.007;0.153;-0.012;-0.093;-0.012;-0.115;0.177;5.50171;45.79476;1.68115;366.43488;13.7;10.576;95.263;0.787;;;;;;;;;;;;1.4r1862;954;1502-6111;
Wang Yongjie;M;2018080104;17.10.2001;01.08.2018;10:14:16;Right;;Model Deviation!;10.0;348;1.786;6.602;0.229;22.559;-0.536;15.477;5.334;3.176;0.182;1.786;0.474;2.604;5.964;3.966;0.151;1.666;0.178;1.667;16.139;0.332;24.917;2;Model Deviation!;;OK;1;Model Deviation!;0.318;5.373;0.501;-0.043;-0.102;-0.062;-0.166;0.394;12.71895;109.40400;1.95560;82.39143;12.8;21.913;23.039;1.000;;;;;;;;;;;;1.4r1862;955…
Li Wenbo;M;2018080105;16.02.1990;01.08.2018;10:20:21;Left;;OK;15.5;517;1.003;7.298;0.129;21.897;-0.279;16.863;4.932;5.896;0.124;1.003;0.258;2.022;6.060;3.787;0.088;0.894;0.108;0.896;17.210;0.154;21.599;;OK;;OK;;OK;0.118;3.060;0.184;-0.013;-0.091;-0.019;-0.097;0.202;5.05231;32.11943;1.64261;663.44220;16.1;10.143;105.336;0.004;;;;;;;;;;;;1.4r1862;956;1502-6111;
Li Wenbo;M;2018080105;16.02.1990;01.08.2018;10:22:12;Right;;OK;15.0;513;1.090;7.196;0.162;22.165;-0.306;16.863;5.124;5.362;0.122;1.090;0.247;2.104;6.133;2.294;0.087;0.984;0.101;0.984;16.911;0.153;21.531;;OK;;OK;;OK;0.152;3.446;0.210;-0.015;-0.090;-0.021;-0.093;0.226;5.48014;51.13679;1.69190;364.88625;15.8;11.477;102.985;0.749;;;;;;;;;;;;1.4r1862;957;1502-6111;
Han Zhibo;M;2018080106;29.02.2000;01.08.2018;10:32:06;Right;;OK;27.5;591;0.757;8.692;0.104;20.932;-0.195;17.325;4.160;7.450;0.160;0.757;0.363;2.325;5.461;2.818;0.091;0.588;0.108;0.594;15.434;0.259;22.133;;OK;;OK;;OK;0.160;1.881;0.239;-0.014;-0.096;-0.020;-0.098;0.146;3.33729;42.67742;1.45361;607.17178;24.9;6.039;164.205;0.000;;;;;;;;;;;;1.4r1862;958;1502-6111;
Han Zhibo;M;2018080106;29.02.2000;01.08.2018;10:33:28;Left;;Alignment!;23.0;587;0.823;8.225;0.098;21.212;-0.232;15.939;4.486;6.243;0.140;0.823;0.252;2.194;5.651;2.782;0.103;0.726;0.116;0.726;16.154;0.138;20.312;1;Alignment!;1;Alignment!;1;Alignment!;0.132;2.307;0.194;-0.017;-0.098;-0.024;-0.098;0.181;3.87910;34.97829;1.54004;666.76211;20.9;7.693;134.822;0.000;;;;;;;;;;;;1.4r1862;959;1502-6111;
Han Zhibo;M;2018080106;29.02.2000;01.08.2018;10:34:13;Left;;OK;25.0;594;0.810;8.440;0.097;21.281;-0.205;16.632;4.510;6.005;0.130;0.810;0.241;2.338;5.776;3.470;0.099;0.715;0.106;0.715;16.585;0.137;20.281;;OK;;OK;;OK;0.159;2.316;0.201;-0.015;-0.097;-0.022;-0.103;0.172;3.94295;28.48251;1.53202;801.18456;22.6;7.643;148.070;0.000;;;;;;;;;;;;1.4r1862;960;1502-6111;
Geng Yang;F;2018072807;16.02.1993;01.08.2018;10:35:43;Left;;OK;16.5;505;1.049;7.392;0.146;21.667;-0.262;17.094;5.097;6.522;0.132;1.049;0.272;2.174;6.196;2.413;0.089;0.916;0.081;0.916;17.202;0.196;20.205;;OK;;OK;;OK;0.150;3.315;0.167;-0.015;-0.083;-0.015;-0.087;0.218;4.81706;27.71579;1.62539;503.19251;17.5;9.808;104.728;0.022;;;;;;;;;;;;1.4r1862;961;1502-6111;
Geng Yang;F;2018072807;16.02.1993;01.08.2018;10:37:00;Right;;OK;15.0;499;1.090;7.187;0.156;21.908;-0.263;16.632;5.083;6.112;0.129;1.090;0.317;2.233;6.360;2.267;0.089;0.965;0.086;0.968;16.510;0.232;21.823;;OK;;OK;;OK;0.174;3.439;0.201;-0.016;-0.095;-0.017;-0.104;0.218;4.94564;34.59676;1.65168;548.74492;16.3;10.528;95.864;0.008;;;;;;;;;;;;1.4r1862;962;1502-6111;
Li Tenglong;M;2018080109;10.03.2000;01.08.2018;10:47:32;Left;;OK;12.5;499;1.173;6.903;0.159;22.427;-0.296;17.556;5.098;5.343;0.133;1.173;0.389;2.198;6.035;2.857;0.112;1.021;0.120;1.021;17.738;0.273;22.127;;OK;;OK;;OK;0.160;3.511;0.196;-0.019;-0.118;-0.020;-0.119;0.223;7.86195;55.92845;1.86032;316.74237;13.6;12.244;60.671;1.000;;;;;;;;;;;;1.4r1862;963;1502-6111;
Lu Zhewen;M;20018080110;08.05.2000;01.08.2018;10:57:50;Left;;OK;14.0;481;1.227;7.032;0.159;22.428;-0.328;17.325;5.460;6.253;0.122;1.227;0.410;2.174;6.959;3.699;0.088;1.053;0.102;1.055;17.026;0.312;21.877;;OK;;OK;;OK;0.167;4.003;0.217;-0.014;-0.125;-0.017;-0.140;0.184;5.20143;45.23854;1.63411;338.50075;15.9;9.821;84.727;0.935;;;;;;;;;;;;1.4r1862;964;1502-6111;
Lu Zhewen;M;20018080110;08.05.2000;01.08.2018;10:59:26;Right;;OK;12.5;484;1.282;6.869;0.149;22.586;-0.318;18.249;5.432;6.055;0.116;1.282;0.447;2.011;7.042;2.690;0.079;1.056;0.106;1.100;15.035;0.342;22.196;;OK;;OK;;OK;0.142;4.003;0.261;-0.011;-0.119;-0.020;-0.179;0.187;5.19231;50.27057;1.64503;319.32715;14.0;9.870;84.339;0.971;;;;;;;;;;;;1.4r1862;965;1502-6111;
Han Shuo;F;2018071818;03.09.1999;01.08.2018;11:06:48;Right;;Alignment!;20.5;482;1.069;7.861;0.109;21.356;-0.241;17.325;4.442;3.841;0.169;1.069;0.362;2.621;5.199;2.430;0.110;0.885;0.126;0.885;17.322;0.247;19.863;1;Alignment!;1;Model Deviation!;1;Alignment!;0.231;2.647;0.258;-0.028;-0.071;-0.025;-0.082;0.270;5.72599;92.61896;1.71672;167.74085;22.9;12.947;92.859;1.000;;;;;;;;;;;;1.4r1862;966;1502-61…
Han Shuo;F;2018071818;03.09.1999;01.08.2018;11:07:39;Right;;Alignment!;19.0;489;1.152;7.715;0.163;21.640;-0.320;17.094;4.634;3.736;0.176;1.152;0.347;2.720;5.376;2.220;0.135;0.974;0.112;0.974;17.135;0.242;20.138;1;Alignment!;1;Model Deviation!;1;Alignment!;0.320;2.964;0.238;-0.030;-0.073;-0.021;-0.092;0.282;6.44623;97.93418;1.74058;176.14559;20.2;13.772;70.930;1.000;;;;;;;;;;;;1.4r1862;967;1502-61…
Han Shuo;F;2018071818;03.09.1999;01.08.2018;11:09:55;Left;;Alignment!;19.0;468;1.089;7.647;0.132;21.346;-0.319;16.863;4.578;3.629;0.154;1.089;0.303;2.458;5.292;2.438;0.102;0.956;0.114;0.962;15.950;0.205;20.339;1;Alignment!;1;Model Deviation!;1;Model Deviation!;0.252;2.866;0.221;-0.024;-0.062;-0.023;-0.090;0.282;6.69813;123.22363;1.76740;103.64463;21.6;13.736;93.040;1.000;;;;;;;;;;;;1.4r1862;968;1…
Zhang Jiamei;F;2018080115;24.12.1994;01.08.2018;11:25:11;Left;;OK;17.0;522;1.005;7.411;0.142;22.001;-0.274;16.170;4.901;6.251;0.134;1.005;0.295;2.137;5.869;3.537;0.088;0.884;0.099;0.884;16.423;0.201;21.505;;OK;;OK;;OK;0.141;3.011;0.203;-0.016;-0.115;-0.020;-0.123;0.224;5.00076;52.13070;1.62373;395.61919;17.7;10.251;113.939;0.466;;;;;;;;;;;;1.4r1862;969;1502-6111;
Zhang Jiamei;F;2018080115;24.12.1994;01.08.2018;11:26:59;Right;;OK;17.0;531;0.994;7.441;0.135;21.973;-0.247;17.556;4.539;5.475;0.138;0.994;0.380;2.074;5.645;2.167;0.092;0.819;0.104;0.842;16.305;0.278;21.387;;OK;;OK;;OK;0.164;2.628;0.211;-0.015;-0.109;-0.019;-0.124;0.203;4.72232;54.14051;1.60841;394.17738;17.3;10.076;111.085;0.410;;;;;;;;;;;;1.4r1862;970;1502-6111;
Liu Man;F;2018080116;13.03.1996;01.08.2018;11:32:00;Right;;OK;12.5;441;1.239;6.866;0.170;22.294;-0.305;16.863;5.111;4.786;0.128;1.239;0.277;2.075;6.415;1.347;0.091;1.101;0.090;1.101;17.108;0.200;21.728;;OK;;OK;;OK;0.158;3.805;0.167;-0.012;-0.070;-0.010;-0.083;0.244;6.37264;37.93832;1.76335;172.69244;15.0;13.635;66.371;1.000;;;;;;;;;;;;1.4r1862;971;1502-6111;
Liu Man;F;2018080116;13.03.1996;01.08.2018;11:33:35;Left;;Model Deviation!;13.5;437;1.236;6.993;0.191;22.331;-0.349;16.401;5.237;5.279;0.146;1.236;0.296;2.453;6.582;2.077;0.110;1.136;0.089;1.137;16.121;0.204;21.896;1;Model Deviation!;1;Model Deviation!;;OK;0.209;3.976;0.165;-0.021;-0.079;-0.020;-0.090;0.254;6.70105;38.55653;1.73165;195.09462;15.8;13.226;56.961;1.000;;;;;;;;;;;;1.4r1862;972;1502-6…
Liu Man;F;2018080116;13.03.1996;01.08.2018;11:34:25;Left;;Model Deviation!;13.0;437;1.318;6.947;0.211;22.518;-0.390;15.939;5.308;4.816;0.150;1.318;0.333;2.449;6.641;2.217;0.112;1.206;0.109;1.206;16.112;0.232;21.887;1;Model Deviation!;1;Model Deviation!;;OK;0.199;4.238;0.208;-0.018;-0.071;-0.020;-0.087;0.269;7.53214;51.16192;1.74874;205.91161;15.6;14.150;54.970;1.000;;;;;;;;;;;;1.4r1862;973;1502-6…
Liu Man;F;2018080116;13.03.1996;01.08.2018;11:36:56;Left;;Model Deviation!;12.5;441;1.333;6.865;0.196;22.515;-0.367;16.863;5.320;4.795;0.149;1.333;0.313;2.393;6.566;2.383;0.108;1.203;0.097;1.204;16.257;0.226;21.801;1;Model Deviation!;1;Model Deviation!;;OK;0.211;4.295;0.251;-0.020;-0.077;-0.028;-0.090;0.261;7.11334;39.84924;1.75005;163.52297;14.8;14.234;53.747;1.000;;;;;;;;;;;;1.4r1862;974;1502-6…
Wang Zixuan;M;2018080118;20.05.1997;01.08.2018;11:49:25;Right;;OK;24.0;616;0.930;8.391;0.102;20.968;-0.244;17.094;4.553;5.582;0.135;0.930;0.314;2.063;5.884;2.299;0.087;0.783;0.102;0.786;16.927;0.215;21.547;;OK;;OK;;OK;0.139;2.603;0.203;-0.016;-0.115;-0.020;-0.122;0.184;3.74328;58.28214;1.55170;448.85247;21.2;7.384;176.103;0.000;;;;;;;;;;;;1.4r1862;975;1502-6111;
Wang Zixuan;M;2018080118;20.05.1997;01.08.2018;11:50:46;Left;;OK;20.0;610;0.979;7.775;0.097;21.360;-0.252;17.556;4.748;7.705;0.123;0.979;0.308;2.181;6.428;2.514;0.090;0.832;0.093;0.840;17.379;0.216;21.306;;OK;;OK;;OK;0.146;2.873;0.179;-0.015;-0.125;-0.018;-0.147;0.166;4.20452;58.37539;1.57975;433.20839;17.6;7.021;151.862;0.007;;;;;;;;;;;;1.4r1862;976;1502-6111;
Chen Xiran;M;2018080119;18.05.1997;01.08.2018;11:54:31;Left;;OK;19.5;556;1.095;7.747;0.120;21.691;-0.265;16.863;5.068;6.643;0.140;1.095;0.403;2.242;6.398;2.485;0.091;0.919;0.107;0.923;16.651;0.297;21.502;;OK;;OK;;OK;0.159;3.355;0.218;-0.017;-0.139;-0.023;-0.144;0.182;4.17341;45.23372;1.54100;473.46587;19.0;8.617;132.167;0.003;;;;;;;;;;;;1.4r1862;977;1502-6111;
Chen Xiran;M;2018080119;18.05.1997;01.08.2018;11:56:19;Right;;Alignment!;12.5;537;1.253;6.940;0.145;22.180;-0.307;16.170;5.055;4.597;0.146;1.253;0.395;2.307;6.666;2.758;0.114;1.156;0.132;1.156;16.185;0.265;24.501;1;Alignment!;1;Alignment!;1;Alignment!;0.202;4.048;0.264;-0.019;-0.173;-0.029;-0.183;0.250;5.88971;78.66330;1.73862;199.50678;13.1;13.869;70.097;1.000;;;;;;;;;;;;1.4r1862;978;1502-6111;
Chen Xiran;M;2018080119;18.05.1997;01.08.2018;11:57:04;Right;;Alignment!;12.0;513;1.350;6.792;0.155;22.389;-0.336;16.863;5.180;3.897;0.142;1.350;0.355;2.215;6.763;2.208;0.109;1.247;0.130;1.253;16.339;0.229;21.883;1;Alignment!;1;Alignment!;1;Alignment!;0.155;4.359;0.232;-0.014;-0.149;-0.027;-0.159;0.290;7.11622;118.38282;1.85317;127.92081;13.0;16.636;64.559;1.000;;;;;;;;;;;;1.4r1862;979;1502-6111;
Chen Xiran;M;2018080119;18.05.1997;01.08.2018;11:59:06;Right;;OK;11.5;537;1.299;6.786;0.147;22.117;-0.315;18.249;5.042;4.748;0.136;1.299;0.407;2.314;6.553;2.418;0.110;1.129;0.123;1.204;15.081;0.284;22.011;;OK;;OK;;OK;0.181;3.999;0.270;-0.016;-0.163;-0.018;-0.244;0.254;6.22409;78.94444;1.74801;143.76273;12.1;13.547;66.827;1.000;;;;;;;;;;;;1.4r1862;980;1502-6111;
Li Gang;M;2018080122;11.07.1978;01.08.2018;12:23:43;Right;;Model Deviation!;15.5;350;1.426;7.258;0.250;22.501;-0.455;17.325;5.084;4.004;0.228;1.426;0.558;2.990;6.246;3.393;0.193;1.231;0.231;1.241;16.463;0.336;22.007;2;Model Deviation!;1;Model Deviation!;2;Model Deviation!;0.396;4.173;0.545;-0.054;-0.146;-0.072;-0.186;0.301;7.07027;208.36428;1.63609;32.06922;18.4;15.696;33.629;1.000;;;;;;;;;;;;1.4…
Li Gang;M;2018080122;11.07.1978;01.08.2018;12:24:39;Left;;Alignment!;16.0;452;1.196;7.291;0.206;22.382;-0.337;18.018;4.932;5.874;0.176;1.196;0.457;2.885;6.512;3.305;0.136;0.996;0.127;1.048;15.574;0.334;21.811;1;Alignment!;1;Model Deviation!;1;Model Deviation!;0.311;3.466;0.271;-0.034;-0.158;-0.027;-0.212;0.225;5.55909;115.55879;1.62899;121.26146;18.1;11.624;59.522;1.000;;;;;;;;;;;;1.4r1862;982;15…
Mao Mengjuan;F;2018080123;07.11.1989;01.08.2018;12:43:25;Left;;OK;12.0;506;1.293;6.822;0.158;22.454;-0.377;16.632;5.475;5.334;0.128;1.293;0.327;2.254;7.340;4.182;0.097;1.208;0.132;1.208;16.599;0.199;22.143;;OK;;OK;;OK;0.178;4.574;0.253;-0.019;-0.140;-0.027;-0.160;0.203;5.56369;40.10895;1.70801;459.33969;13.6;11.640;76.322;0.565;;;;;;;;;;;;1.4r1862;983;1502-6111;
Mao Mengjuan;F;2018080123;07.11.1989;01.08.2018;12:45:07;Right;;OK;11.5;489;1.500;6.774;0.182;22.802;-0.427;17.325;5.742;5.197;0.131;1.500;0.363;2.247;7.521;1.923;0.096;1.373;0.115;1.381;16.925;0.251;22.469;;OK;;OK;;OK;0.164;5.502;0.335;-0.013;-0.162;-0.025;-0.173;0.216;5.76759;53.12682;1.70371;249.73172;13.0;12.536;67.716;0.994;;;;;;;;;;;;1.4r1862;984;1502-6111;
Wang Junpeng;M;2018071813;25.04.2000;18.07.2018;11:11:53;Left;;Model Deviation!;;498;1.752;6.026;0.137;23.882;0.044;16.170;4.772;2.644;0.109;1.752;0.345;2.363;4.130;1.337;0.080;1.540;-0.146;1.673;18.410;0.563;19.334;2;Model Deviation!;1;Out of Range!;;OK;0.189;4.554;-0.279;-0.015;0.981;0.863;-0.167;0.662;7.62675;122.38449;1.69742;82.21447;4.6;34.340;28.300;1.000;;;;;;;;;;;;1.4r1862;985;1502-6111;
Huang Lingxiao;M;2018080124;07.06.1999;01.08.2018;16:36:13;Right;;Alignment!;15.5;508;1.399;7.226;0.188;22.063;-0.335;16.863;5.402;5.401;0.199;1.399;0.538;2.262;6.612;3.431;0.111;1.096;0.128;1.108;16.614;0.415;24.930;1;Alignment!;1;Alignment!;1;Alignment!;0.167;3.947;0.250;-0.017;-0.072;-0.016;-0.079;0.215;4.14167;31.60618;1.53155;385.39380;16.3;11.507;77.437;0.017;;;;;;;;;;;;1.4r1862;986;1502-61…
Huang Lingxiao;M;2018080124;07.06.1999;01.08.2018;16:37:12;Right;;Alignment!;15.0;505;1.283;7.168;0.177;22.403;-0.333;17.094;5.542;5.816;0.143;1.283;0.341;2.114;6.845;2.069;0.104;1.134;0.090;1.138;17.079;0.254;21.930;1;Alignment!;1;Alignment!;1;Alignment!;0.116;4.258;0.137;-0.015;-0.105;-0.011;-0.106;0.211;5.00554;32.95999;1.66614;431.44575;15.9;11.241;80.253;0.054;;;;;;;;;;;;1.4r1862;987;1502-61…
Huang Lingxiao;M;2018080124;07.06.1999;01.08.2018;16:39:30;Left;;OK;14.5;510;1.248;7.114;0.175;22.331;-0.334;17.325;5.503;5.649;0.135;1.248;0.294;2.418;7.654;3.867;0.096;1.109;0.099;1.109;17.440;0.205;22.060;;OK;;OK;;OK;0.185;4.130;0.205;-0.015;-0.085;-0.019;-0.089;0.206;5.11336;27.39592;1.65030;585.95609;15.6;11.209;87.313;0.002;;;;;;;;;;;;1.4r1862;988;1502-6111;
Huang Lingxiao;M;2018080124;07.06.1999;01.08.2018;16:41:57;Right;;Alignment!;15.5;505;1.232;7.255;0.171;22.173;-0.328;17.325;5.403;5.412;0.143;1.232;0.274;2.304;6.962;2.154;0.109;1.103;0.096;1.109;16.835;0.188;21.686;1;Alignment!;1;Alignment!;1;Alignment!;0.171;3.960;0.189;-0.019;-0.076;-0.019;-0.080;0.212;5.10536;36.25721;1.66514;421.40771;16.7;11.571;79.663;0.195;;;;;;;;;;;;1.4r1862;989;1502-61…
Huang Lingxiao;M;2018080124;07.06.1999;01.08.2018;16:44:38;Right;;OK;14.5;510;1.280;7.095;0.172;22.331;-0.348;17.787;5.530;5.821;0.129;1.280;0.350;2.246;7.127;1.842;0.089;1.115;0.102;1.128;16.424;0.254;21.737;;OK;;OK;;OK;0.157;4.310;0.223;-0.013;-0.093;-0.018;-0.099;0.202;5.26472;31.46571;1.66231;650.59140;15.3;11.202;92.775;0.000;;;;;;;;;;;;1.4r1862;990;1502-6111;
Duan;Zhenpeng;2018072601;03.03.1991;02.08.2018;08:24:10;Right;;OK;13.5;534;1.169;6.957;0.159;22.707;-0.267;17.787;4.817;5.113;0.139;1.169;0.476;2.361;5.924;2.222;0.103;0.911;0.100;0.918;17.518;0.383;22.138;;OK;;OK;;OK;0.202;3.004;0.207;-0.020;-0.096;-0.017;-0.121;0.231;5.35113;85.62633;1.68962;218.09312;13.6;12.898;81.583;0.998;;;;;;;;;;;;1.4r1862;991;1502-6111;
Duan;Zhenpeng;2018072601;03.03.1991;02.08.2018;08:28:28;Left;;OK;11.0;519;1.338;6.709;0.190;22.948;-0.316;17.787;4.559;3.690;0.170;1.338;0.640;2.433;5.803;2.946;0.125;1.000;0.124;1.000;17.681;0.514;24.611;;OK;;OK;;OK;0.218;3.076;0.285;-0.026;-0.096;-0.016;-0.136;0.288;6.74607;119.63299;1.79071;148.72002;11.7;17.221;52.655;1.000;;;;;;;;;;;;1.4r1862;992;1502-6111;
Wang Yangyang;M;2018080201;25.12.1992;02.08.2018;08:48:32;Left;;OK;17.0;545;1.043;7.415;0.140;22.063;-0.260;17.556;4.875;6.011;0.134;1.043;0.310;2.277;6.256;3.782;0.096;0.905;0.090;0.914;17.182;0.221;21.802;;OK;;OK;;OK;0.178;3.157;0.163;-0.017;-0.119;-0.013;-0.126;0.216;4.60277;38.60347;1.60413;555.12495;17.0;10.069;111.702;0.003;;;;;;;;;;;;1.4r1862;993;1502-6111;
Wang Yangyang;M;2018080201;25.12.1992;02.08.2018;08:50:19;Right;;OK;15.0;531;1.067;7.205;0.149;22.242;-0.263;17.787;5.042;6.154;0.123;1.067;0.306;2.139;6.192;2.098;0.086;0.930;0.097;0.930;17.569;0.210;21.958;;OK;;OK;;OK;0.150;3.280;0.201;-0.014;-0.116;-0.017;-0.123;0.202;4.57944;46.00465;1.62514;378.74130;15.3;10.341;107.021;0.153;;;;;;;;;;;;1.4r1862;994;1502-6111;
Zhang Zhiyi;F;2018080202;13.06.2000;02.08.2018;09:08:27;Left;;OK;19.0;569;0.981;7.689;0.112;22.092;-0.240;17.325;4.873;7.401;0.132;0.981;0.362;2.376;6.360;2.764;0.093;0.809;0.113;0.812;16.759;0.252;21.841;;OK;;OK;;OK;0.158;2.906;0.225;-0.015;-0.129;-0.023;-0.145;0.144;3.72664;44.84751;1.49836;509.69195;18.2;7.025;129.855;0.002;;;;;;;;;;;;1.4r1862;995;1502-6111;
Zhang Zhiyi;F;2018080202;13.06.2000;02.08.2018;09:10:26;Right;;OK;18.5;575;0.965;7.637;0.116;21.912;-0.273;16.863;4.900;7.184;0.135;0.965;0.318;2.395;6.636;2.882;0.093;0.840;0.116;0.850;16.452;0.204;21.765;;OK;;OK;;OK;0.163;3.086;0.253;-0.017;-0.139;-0.025;-0.155;0.166;3.70210;48.45356;1.48529;495.03960;17.7;7.314;129.937;0.003;;;;;;;;;;;;1.4r1862;996;1502-6111;
Wang Yangyang;M;2018080203;25.12.1992;02.08.2018;10:06:32;Right;;OK;16.0;533;1.044;7.356;0.144;22.143;-0.267;17.094;4.774;5.605;0.127;1.044;0.338;2.206;6.006;2.526;0.089;0.900;0.103;0.900;17.115;0.239;21.735;;OK;;OK;;OK;0.176;3.024;0.237;-0.016;-0.106;-0.022;-0.118;0.217;4.60990;43.99085;1.60250;430.25556;16.3;10.114;112.775;0.068;;;;;;;;;;;;1.4r1862;997;1502-6111;
Wang Yangyang;M;2018080203;25.12.1992;02.08.2018;10:08:50;Left;;OK;17.5;551;1.049;7.498;0.139;21.959;-0.256;17.556;4.886;6.244;0.141;1.049;0.361;2.320;6.146;3.505;0.096;0.880;0.098;0.890;16.832;0.268;21.683;;OK;;OK;;OK;0.190;3.064;0.226;-0.018;-0.112;-0.022;-0.118;0.207;4.46347;42.83010;1.55333;545.84279;17.2;9.536;115.878;0.004;;;;;;;;;;;;1.4r1862;998;1502-6111;
Liang Huanhuan;F;2018080204;04.08.1982;02.08.2018;10:19:28;Left;;Model Deviation!;15.0;479;1.159;7.146;0.195;22.213;-0.296;17.787;5.012;5.974;0.138;1.159;0.398;2.404;6.507;3.475;0.102;0.956;0.101;0.965;17.016;0.311;21.636;1;Model Deviation!;1;Model Deviation!;;OK;0.204;3.296;0.240;-0.019;-0.105;-0.023;-0.116;0.242;5.90833;51.47043;1.69763;363.21603;16.3;12.158;79.971;0.943;;;;;;;;;;;;1.4r1862;999…
Liang Huanhuan;F;2018080204;04.08.1982;02.08.2018;10:20:29;Left;;OK;15.5;471;1.106;7.220;0.180;21.946;-0.315;17.556;4.833;6.071;0.138;1.106;0.413;2.174;5.976;3.466;0.100;0.881;0.089;0.922;15.871;0.332;21.646;;OK;;OK;;OK;0.200;2.960;0.252;-0.016;-0.098;-0.024;-0.109;0.226;5.58821;52.10029;1.67645;313.71917;16.5;11.277;79.719;0.986;;;;;;;;;;;;1.4r1862;1000;1502-6111;
Liang Huanhuan;F;2018080204;04.08.1982;02.08.2018;10:22:25;Right;;OK;13.5;472;1.205;7.017;0.174;21.562;-0.419;16.170;4.886;4.544;0.127;1.205;0.569;2.115;6.148;3.786;0.089;1.026;0.260;1.026;16.166;0.315;21.941;;OK;;OK;;OK;0.159;3.452;0.908;-0.015;-0.093;-0.041;-0.108;0.247;5.94902;57.28403;1.72526;288.59657;15.3;12.536;84.447;0.994;;;;;;;;;;;;1.4r1862;1001;1502-6111;
Zhang Lingyan;F;2018080205;10.10.1982;02.08.2018;10:27:54;Right;;OK;16.5;553;1.076;7.390;0.132;21.669;-0.251;18.018;4.833;6.122;0.124;1.076;0.383;2.093;5.896;3.482;0.085;0.840;0.091;0.889;15.392;0.296;20.936;;OK;;OK;;OK;0.133;2.837;0.212;-0.014;-0.086;-0.021;-0.114;0.189;4.51939;42.52104;1.61537;516.25421;15.9;8.979;129.440;0.001;;;;;;;;;;;;1.4r1862;1002;1502-6111;
Zhang Lingyan;F;2018080205;10.10.1982;02.08.2018;10:29:49;Left;;OK;18.0;551;1.009;7.499;0.126;21.600;-0.249;18.018;4.858;6.375;0.129;1.009;0.325;2.228;6.439;3.524;0.089;0.840;0.092;0.872;15.582;0.235;21.357;;OK;;OK;;OK;0.152;2.875;0.165;-0.014;-0.099;-0.015;-0.117;0.202;4.57820;39.91758;1.60773;543.06990;17.1;8.851;128.575;0.002;;;;;;;;;;;;1.4r1862;1003;1502-6111;
Wang Chengcheng;F;2018080206;30.09.1989;02.08.2018;13:29:13;Right;;OK;16.5;525;1.197;7.314;0.161;22.425;-0.310;17.787;4.873;5.785;0.132;1.197;0.454;2.269;6.230;1.819;0.096;0.947;0.099;0.969;17.043;0.361;21.894;;OK;;OK;;OK;0.183;3.255;0.202;-0.018;-0.125;-0.016;-0.165;0.202;5.11311;59.49714;1.68306;332.86249;16.6;10.697;102.499;0.327;;;;;;;;;;;;1.4r1862;1004;1502-6111;
Wang Chengcheng;F;2018080206;30.09.1989;02.08.2018;13:31:37;Left;;OK;15.5;542;1.208;7.225;0.158;22.534;-0.302;17.556;5.060;5.900;0.139;1.208;0.441;2.213;6.827;3.761;0.106;1.023;0.123;1.046;16.805;0.324;21.887;;OK;;OK;;OK;0.170;3.603;0.242;-0.019;-0.150;-0.031;-0.164;0.206;5.58322;57.15202;1.68943;376.54462;15.3;10.446;91.483;0.874;;;;;;;;;;;;1.4r1862;1005;1502-6111;
Cui Zihao;M;20180803005;11.04.2001;03.08.2018;09:36:45;Right;;OK;17.0;581;1.046;7.437;0.140;22.040;-0.292;17.094;4.790;6.909;0.150;1.046;0.321;2.436;6.511;2.952;0.103;0.893;0.114;0.893;17.200;0.212;21.589;;OK;;OK;;OK;0.196;3.159;0.259;-0.021;-0.143;-0.028;-0.172;0.187;3.75469;35.43945;1.50333;425.33578;16.0;7.794;111.392;0.017;;;;;;;;;;;;1.4r1862;1006;1502-6111;
Cui Zihao;M;20180803005;11.04.2001;03.08.2018;09:39:04;Left;;OK;18.5;565;0.933;7.628;0.121;21.878;-0.267;17.787;4.704;7.742;0.134;0.933;0.344;2.404;6.231;2.954;0.097;0.771;0.121;0.788;17.225;0.225;21.152;;OK;;OK;;OK;0.191;2.703;0.282;-0.019;-0.134;-0.026;-0.149;0.162;3.94006;42.10629;1.52914;669.92048;17.6;7.319;118.797;0.000;;;;;;;;;;;;1.4r1862;1007;1502-6111;
Su Junwei;M;2018080307;18.07.2000;03.08.2018;09:52:15;Right;;Model Deviation!;15.0;451;0.992;7.128;0.152;22.114;-0.224;17.787;4.985;5.305;0.089;0.992;0.328;2.140;6.006;1.722;0.082;0.855;0.075;0.899;16.059;0.254;22.065;1;Model Deviation!;1;Model Deviation!;;OK;0.156;2.879;0.161;-0.012;-0.046;-0.011;-0.067;0.229;6.10493;78.00601;1.82320;200.37905;17.2;11.971;88.650;1.000;;;;;;;;;;;;1.4r1862;1008;15…
Su Junwei;M;2018080307;18.07.2000;03.08.2018;09:53:02;Right;;Model Deviation!;13.0;433;1.109;6.948;0.158;22.266;-0.289;16.632;5.323;5.280;0.115;1.109;0.291;2.007;6.532;1.295;0.080;0.988;0.080;0.988;16.605;0.217;21.918;1;Model Deviation!;1;Model Deviation!;;OK;0.120;3.558;0.144;-0.008;-0.037;-0.009;-0.046;0.216;6.61436;79.03912;1.66428;189.30938;15.6;11.884;75.792;1.000;;;;;;;;;;;;1.4r1862;1009;15…
Su Junwei;M;2018080307;18.07.2000;03.08.2018;09:53:48;Left;;Model Deviation!;13.0;434;1.117;6.929;0.166;22.362;-0.264;17.556;5.392;5.835;0.113;1.117;0.383;2.112;6.520;3.210;0.081;0.959;0.068;0.974;15.672;0.320;21.909;1;Model Deviation!;1;Model Deviation!;;OK;0.134;3.510;0.141;-0.011;-0.063;-0.012;-0.082;0.232;6.18363;84.28357;1.72926;133.86227;15.7;11.998;74.937;1.000;;;;;;;;;;;;1.4r1862;1010;150…
Su Junwei;M;2018080307;18.07.2000;03.08.2018;09:54:39;Left;;OK;10.5;439;1.203;6.685;0.147;22.562;-0.277;17.556;5.488;6.130;0.108;1.203;0.410;1.803;7.100;4.095;0.069;1.043;0.074;1.051;17.335;0.346;24.727;;OK;;OK;;OK;0.102;3.995;0.135;-0.007;-0.094;-0.008;-0.101;0.217;6.24207;85.75064;1.70165;146.19333;13.1;11.496;71.665;1.000;;;;;;;;;;;;1.4r1862;1011;1502-6111;
Su Junwei;M;2018080307;18.07.2000;03.08.2018;09:56:23;Right;;OK;13.5;431;1.188;6.961;0.155;22.015;-0.253;17.325;5.293;5.911;0.127;1.188;0.540;1.800;6.558;1.052;0.072;0.933;0.070;0.946;16.796;0.515;25.343;;OK;;OK;;OK;0.144;3.267;0.168;-0.008;-0.056;-0.009;-0.064;0.222;5.06170;80.63942;1.63351;173.52587;15.9;11.014;85.735;0.999;;;;;;;;;;;;1.4r1862;1012;1502-6111;
Xing Huili;F;2018080308;19.10.1974;03.08.2018;10:01:52;Right;;Model Deviation!;13.5;458;1.153;6.967;0.152;22.426;-0.300;17.556;5.180;7.005;0.128;1.153;0.450;2.275;6.300;3.066;0.093;0.942;0.107;0.974;16.102;0.353;21.646;2;Model Deviation!;1;Model Deviation!;2;Model Deviation!;0.141;3.466;0.222;-0.015;-0.121;-0.022;-0.130;0.201;5.06219;65.96196;1.64362;248.37356;15.0;10.652;75.648;0.998;;;;;;;;;;;;…
Xing Huili;F;2018080308;19.10.1974;03.08.2018;10:02:33;Right;;Model Deviation!;13.5;478;1.123;6.988;0.174;22.462;-0.301;15.939;5.264;6.549;0.135;1.123;0.414;2.582;6.524;3.027;0.104;0.997;0.108;0.997;16.125;0.319;24.903;1;Model Deviation!;1;Model Deviation!;1;Model Deviation!;0.191;3.747;0.238;-0.020;-0.116;-0.024;-0.140;0.205;5.13995;67.74962;1.59271;226.01174;14.9;10.732;72.912;1.000;;;;;;;;;;;;…
Xing Huili;F;2018080308;19.10.1974;03.08.2018;10:03:15;Right;;Model Deviation!;13.0;500;1.102;6.966;0.165;22.455;-0.271;16.863;5.208;6.891;0.138;1.102;0.458;2.573;6.426;2.475;0.105;0.973;0.106;0.984;16.276;0.368;25.054;1;Model Deviation!;;OK;1;Model Deviation!;0.194;3.645;0.222;-0.021;-0.122;-0.024;-0.159;0.203;5.35543;50.64002;1.58988;261.73292;13.8;10.410;73.347;1.000;;;;;;;;;;;;1.4r1862;1015;1…
Xing Huili;F;2018080308;19.10.1974;03.08.2018;10:04:15;Left;;Model Deviation!;15.5;482;1.107;7.191;0.167;22.174;-0.294;17.325;4.999;5.751;0.140;1.107;0.447;2.513;6.244;4.256;0.104;0.916;0.119;0.927;16.298;0.334;21.842;1;Model Deviation!;;OK;1;Model Deviation!;0.194;3.210;0.281;-0.020;-0.107;-0.026;-0.118;0.215;5.00442;61.05993;1.60264;277.49531;16.4;10.483;82.718;0.990;;;;;;;;;;;;1.4r1862;1016;15…
Xing Huili;F;2018080308;19.10.1974;03.08.2018;10:04:15;Left;;Model Deviation!;15.5;482;1.107;7.191;0.167;22.174;-0.294;17.325;4.999;5.751;0.140;1.107;0.447;2.513;6.244;4.256;0.104;0.916;0.119;0.927;16.298;0.334;21.842;1;Model Deviation!;;OK;1;Model Deviation!;0.194;3.210;0.281;-0.020;-0.107;-0.026;-0.118;0.215;5.00442;61.05993;1.60264;277.49531;16.4;10.483;82.718;0.990;;;;;;;;;;;;1.4r1862;1017;15…
Xing Huili;F;2018080308;19.10.1974;03.08.2018;10:03:15;Right;;Model Deviation!;13.0;500;1.102;6.966;0.165;22.455;-0.271;16.863;5.208;6.891;0.138;1.102;0.458;2.573;6.426;2.475;0.105;0.973;0.106;0.984;16.276;0.368;25.054;1;Model Deviation!;;OK;1;Model Deviation!;0.194;3.645;0.222;-0.021;-0.122;-0.024;-0.159;0.203;5.35543;50.64002;1.58988;261.73292;13.8;10.410;73.347;1.000;;;;;;;;;;;;1.4r1862;1018;1…
Xing Zhitian;M;2018080309;07.10.1948;03.08.2018;10:14:31;Right;;OK;13.0;548;1.146;6.926;0.165;22.523;-0.267;17.094;5.209;7.029;0.131;1.146;0.386;2.354;6.317;2.384;0.093;0.980;0.093;0.996;16.135;0.295;22.372;;OK;;OK;;OK;0.157;3.676;0.202;-0.018;-0.125;-0.019;-0.134;0.198;4.99834;31.64056;1.59439;348.08710;11.6;10.100;105.973;0.842;;;;;;;;;;;;1.4r1862;1019;1502-6111;
Xing Zhitian;M;2018080309;07.10.1948;03.08.2018;10:16:54;Left;;Model Deviation!;14.0;531;1.054;7.070;0.170;22.403;-0.250;16.863;5.014;6.905;0.128;1.054;0.383;2.379;6.343;3.568;0.097;0.930;0.105;0.939;16.132;0.282;21.907;1;Model Deviation!;;OK;1;Model Deviation!;0.175;3.398;0.225;-0.020;-0.143;-0.026;-0.145;0.211;5.34638;46.86448;1.62501;382.69990;13.2;10.444;104.130;0.883;;;;;;;;;;;;1.4r1862;1020…
Xing Zhitian;M;2018080309;07.10.1948;03.08.2018;10:18:27;Left;;OK;13.0;529;1.221;6.946;0.160;22.513;-0.306;17.556;4.985;6.164;0.122;1.221;0.487;2.241;6.258;3.695;0.088;0.947;0.113;0.959;17.083;0.383;21.703;;OK;;OK;;OK;0.165;3.373;0.285;-0.017;-0.116;-0.026;-0.194;0.198;5.44506;44.25372;1.63465;340.46286;12.1;10.318;106.810;0.940;;;;;;;;;;;;1.4r1862;1021;1502-6111;
Wu Xia;M;2018080310;21.11.1973;03.08.2018;10:24:37;Left;;OK;21.0;504;0.900;7.952;0.108;21.526;-0.218;17.094;4.368;5.192;0.135;0.900;0.313;2.258;5.362;2.520;0.090;0.743;0.093;0.751;16.556;0.222;21.176;;OK;;OK;;OK;0.171;2.311;0.198;-0.018;-0.092;-0.019;-0.107;0.198;4.33894;46.86687;1.58653;395.77235;21.2;9.203;128.502;0.105;;;;;;;;;;;;1.4r1862;1022;1502-6111;
Wu Xia;M;2018080310;21.11.1973;03.08.2018;10:26:22;Right;;OK;18.0;507;0.966;7.518;0.132;21.845;-0.267;17.094;4.774;6.356;0.127;0.966;0.304;2.173;5.740;2.285;0.088;0.833;0.092;0.838;15.927;0.214;21.240;;OK;;OK;;OK;0.174;2.761;0.191;-0.016;-0.115;-0.018;-0.131;0.192;4.73211;41.45719;1.61372;433.63556;18.3;8.989;119.419;0.106;;;;;;;;;;;;1.4r1862;1023;1502-6111;
Liu Jingsi;F;2018080313;08.12.1992;03.08.2018;11:36:56;Right;;OK;14.5;526;1.028;7.055;0.150;22.303;-0.242;18.249;4.634;5.699;0.118;1.028;0.397;2.276;5.838;2.434;0.086;0.811;0.097;0.840;16.554;0.304;21.867;;OK;;OK;;OK;0.168;2.702;0.217;-0.016;-0.099;-0.021;-0.119;0.201;4.61173;46.36948;1.62432;443.01186;14.8;10.141;101.842;0.085;;;;;;;;;;;;1.4r1862;1024;1502-6111;
Liu Jingsi;F;2018080313;08.12.1992;03.08.2018;11:38:31;Left;;OK;14.5;534;0.992;7.147;0.148;22.158;-0.250;17.787;4.788;6.690;0.130;0.992;0.393;2.141;6.050;3.714;0.088;0.817;0.096;0.822;16.478;0.300;22.022;;OK;;OK;;OK;0.152;2.812;0.205;-0.015;-0.113;-0.019;-0.119;0.198;4.57454;45.16022;1.60758;429.93084;14.8;9.837;102.580;0.186;;;;;;;;;;;;1.4r1862;1025;1502-6111;
Li Ying;F;2018080315;09.04.1994;03.08.2018;16:06:40;Right;;OK;13.5;513;1.192;6.986;0.163;22.569;-0.320;17.787;5.138;6.463;0.127;1.192;0.451;2.147;6.287;1.888;0.086;0.950;0.102;0.962;16.952;0.354;22.265;;OK;;OK;;OK;0.162;3.417;0.211;-0.015;-0.125;-0.021;-0.148;0.190;4.79810;55.97175;1.62169;342.07891;14.6;10.181;94.350;0.526;;;;;;;;;;;;1.4r1862;1026;1502-6111;
Li Ying;F;2018080315;09.04.1994;03.08.2018;16:09:08;Left;;OK;15.5;512;1.105;7.227;0.162;22.253;-0.292;18.018;4.809;6.409;0.136;1.105;0.441;2.245;6.175;3.181;0.093;0.859;0.098;0.900;15.690;0.347;21.465;;OK;;OK;;OK;0.171;2.910;0.196;-0.016;-0.104;-0.016;-0.137;0.209;4.41832;59.53740;1.58026;322.06569;16.1;9.841;95.571;0.483;;;;;;;;;;;;1.4r1862;1027;1502-6111;
Kong Lingsong;M;2018080316;13.12.1995;03.08.2018;16:24:49;Right;;OK;10.5;372;1.241;6.666;0.151;22.294;-0.336;16.863;5.628;4.787;0.093;1.241;0.224;1.767;6.748;1.151;0.065;1.142;0.077;1.151;15.929;0.160;21.704;;OK;;OK;;OK;0.088;4.290;0.145;-0.007;0.031;-0.007;-0.012;0.249;6.92850;120.86029;1.80936;89.35378;13.5;13.893;66.924;1.000;;;;;;;;;;;;1.4r1862;1028;1502-6111;
Kong Lingsong;M;2018080316;13.12.1995;03.08.2018;16:28:49;Left;;Model Deviation!;13.0;376;1.208;6.881;0.158;22.007;-0.319;16.863;5.530;4.882;0.107;1.208;0.233;1.909;6.737;1.247;0.069;1.104;0.076;1.104;16.812;0.167;21.432;1;Model Deviation!;1;Model Deviation!;;OK;0.085;4.109;0.143;-0.007;0.030;-0.008;-0.011;0.256;6.52504;121.92447;1.80328;87.90720;15.8;13.561;79.316;1.000;;;;;;;;;;;;1.4r1862;1029;…
Kong Lingsong;M;2018080316;13.12.1995;03.08.2018;16:29:34;Left;;OK;12.0;375;1.220;6.817;0.155;22.271;-0.294;17.094;5.699;5.463;0.105;1.220;0.322;1.840;6.949;4.070;0.069;1.115;0.073;1.118;16.792;0.256;21.874;;OK;;OK;;OK;0.088;4.365;0.150;-0.007;-0.016;-0.007;-0.024;0.251;6.44683;126.67801;1.78678;83.61098;14.8;13.015;72.286;1.000;;;;;;;;;;;;1.4r1862;1030;1502-6111;
Zhang Xinke;F;2018071705;18.04.1999;17.07.2018;11:45:35;Left;;OK;20.0;542;1.017;7.756;0.123;21.750;-0.285;17.787;4.578;5.328;0.138;1.017;0.329;2.302;5.712;2.463;0.095;0.826;0.087;0.831;16.903;0.245;21.061;;OK;;OK;;OK;0.170;2.733;0.168;-0.018;-0.114;-0.017;-0.135;0.230;4.18932;65.17648;1.54789;326.90083;19.5;10.117;121.857;0.308;;;;;;;;;;;;1.4r1862;1031;1502-6111;
Zhang Xinke;F;2018071705;18.04.1999;17.07.2018;11:44:32;Right;;OK;21.0;552;0.981;7.949;0.099;21.423;-0.256;17.556;4.412;5.466;0.144;0.981;0.420;2.303;5.740;4.231;0.096;0.763;0.202;0.763;17.427;0.302;20.661;;OK;;OK;;OK;0.137;2.475;0.390;-0.016;-0.121;-0.026;-0.129;0.215;3.80992;50.46466;1.51659;389.42394;20.3;8.899;127.387;0.063;0.426;17.07.2018;11:41:10;(25) 3D扫描 HR;;OK;;;;;;1.4r1862;1032;1502-61…
Zhang Xinke;F;2018071705;18.04.1999;17.07.2018;11:43:07;Right;;Model Deviation!;23.0;552;0.992;8.220;0.094;21.456;-0.265;17.094;4.438;5.672;0.133;0.992;0.398;2.325;5.614;3.211;0.093;0.779;0.114;0.798;16.231;0.284;21.544;2;Model Deviation!;;OK;;OK;0.157;2.540;0.250;-0.018;-0.115;-0.020;-0.133;0.207;3.99418;42.42889;1.55402;417.15872;22.2;8.673;138.904;0.009;;;;;;;;;;;;1.4r1862;1033;1502-6111;
Zhang Xinke;F;2018071705;18.04.1999;17.07.2018;11:44:32;Right;;OK;21.0;552;0.981;7.949;0.099;21.423;-0.256;17.556;4.412;5.466;0.144;0.981;0.420;2.303;5.740;4.231;0.096;0.763;0.202;0.763;17.427;0.302;20.661;;OK;;OK;;OK;0.137;2.475;0.390;-0.016;-0.121;-0.026;-0.129;0.215;3.80992;50.46466;1.51659;389.42394;20.3;8.899;127.387;0.063;;;;;;;;;;;;1.4r1862;1034;1502-6111;
Zhang Xinke;F;2018071705;18.04.1999;17.07.2018;11:45:35;Left;;OK;20.0;542;1.017;7.756;0.123;21.750;-0.285;17.787;4.578;5.328;0.138;1.017;0.329;2.302;5.712;2.463;0.095;0.826;0.087;0.831;16.903;0.245;21.061;;OK;;OK;;OK;0.170;2.733;0.168;-0.018;-0.114;-0.017;-0.135;0.230;4.18932;65.17648;1.54789;326.90083;19.5;10.117;121.857;0.308;;;;;;;;;;;;1.4r1862;1035;1502-6111;
Zhang Xinke;F;2018071705;18.04.1999;17.07.2018;11:44:32;Right;;OK;21.0;552;0.981;7.949;0.099;21.423;-0.256;17.556;4.412;5.466;0.144;0.981;0.420;2.303;5.740;4.231;0.096;0.763;0.202;0.763;17.427;0.302;20.661;;OK;;OK;;OK;0.137;2.475;0.390;-0.016;-0.121;-0.026;-0.129;0.215;3.80992;50.46466;1.51659;389.42394;20.3;8.899;127.387;0.063;0.426;17.07.2018;11:41:10;(25) 3D扫描 HR;;OK;;;;;;1.4r1862;1036;1502-61…
Zhang Xinke;F;2018071705;18.04.1999;17.07.2018;11:45:35;Left;;OK;20.0;542;1.017;7.756;0.123;21.750;-0.285;17.787;4.578;5.328;0.138;1.017;0.329;2.302;5.712;2.463;0.095;0.826;0.087;0.831;16.903;0.245;21.061;;OK;;OK;;OK;0.170;2.733;0.168;-0.018;-0.114;-0.017;-0.135;0.230;4.18932;65.17648;1.54789;326.90083;19.5;10.117;121.857;0.308;;;;;;;;;;;;1.4r1862;1037;1502-6111;
Zhang Xinke;F;2018071705;18.04.1999;17.07.2018;11:44:32;Right;;OK;21.0;552;0.981;7.949;0.099;21.423;-0.256;17.556;4.412;5.466;0.144;0.981;0.420;2.303;5.740;4.231;0.096;0.763;0.202;0.763;17.427;0.302;20.661;;OK;;OK;;OK;0.137;2.475;0.390;-0.016;-0.121;-0.026;-0.129;0.215;3.80992;50.46466;1.51659;389.42394;20.3;8.899;127.387;0.063;0.426;17.07.2018;11:41:10;(25) 3D扫描 HR;;OK;;;;;;1.4r1862;1038;1502-61…
Yan Leyuan;F;2018071706;14.10.1981;17.07.2018;11:56:26;Left;;OK;15.0;530;1.078;7.165;0.150;22.253;-0.277;17.325;5.138;6.310;0.120;1.078;0.309;2.077;6.688;2.334;0.085;0.961;0.097;0.964;16.798;0.220;21.649;;OK;;OK;;OK;0.147;3.459;0.196;-0.014;-0.117;-0.019;-0.122;0.186;4.93995;42.57978;1.66292;506.04847;15.3;9.760;113.467;0.007;;;;;;;;;;;;1.4r1862;1039;1502-6111;
Yan Leyuan;F;2018071706;14.10.1981;17.07.2018;11:55:18;Right;;OK;15.5;524;1.118;7.212;0.159;21.981;-0.280;16.401;5.000;5.253;0.141;1.118;0.294;2.341;6.385;2.076;0.102;0.983;0.095;0.983;16.336;0.206;21.418;;OK;;OK;;OK;0.172;3.427;0.166;-0.016;-0.099;-0.012;-0.106;0.214;4.77364;50.64247;1.62278;393.72111;15.7;10.675;94.362;0.289;;;;;;;;;;;;1.4r1862;1040;1502-6111;
Gao Xu;M;2018071708;11.06.1999;17.07.2018;13:44:58;Left;;OK;15.0;521;1.095;7.182;0.146;22.127;-0.290;17.556;5.124;5.978;0.126;1.095;0.293;2.030;6.598;3.905;0.085;0.959;0.097;0.961;16.963;0.207;21.814;;OK;;OK;;OK;0.134;3.416;0.161;-0.014;-0.115;-0.018;-0.131;0.202;4.61968;39.07273;1.60951;502.50039;15.5;9.899;103.573;0.016;;;;;;;;;;;;1.4r1862;1041;1502-6111;
Gao Xu;M;2018071708;11.06.1999;17.07.2018;13:43:42;Right;;OK;15.5;522;1.041;7.245;0.147;22.008;-0.268;16.863;4.998;6.528;0.121;1.041;0.278;2.083;6.468;2.092;0.086;0.933;0.090;0.933;16.802;0.190;21.653;;OK;;OK;;OK;0.155;3.313;0.189;-0.015;-0.115;-0.018;-0.125;0.193;4.61984;38.25935;1.60793;514.41048;16.1;9.292;106.603;0.011;0.017;17.07.2018;13:42:07;(25) 3D扫描 HR;;OK;;;;;;1.4r1862;1042;1502-6111;
Gao Canyu;F;2018071709;22.09.2000;17.07.2018;15:43:13;Right;;OK;18.5;584;0.981;7.671;0.105;21.598;-0.284;17.094;4.875;6.650;0.157;0.981;0.317;2.223;6.162;2.742;0.098;0.877;0.125;0.877;16.598;0.193;21.680;;OK;;OK;;OK;0.174;3.029;0.265;-0.014;-0.133;-0.027;-0.157;0.199;4.73648;71.49444;1.58211;331.05559;17.3;8.218;125.540;0.939;;;;;;;;;;;;1.4r1862;1043;1502-6111;
Gao Canyu;F;2018071709;22.09.2000;17.07.2018;15:41:06;Left;;OK;16.0;568;1.117;7.266;0.149;22.190;-0.283;17.325;4.985;5.649;0.125;1.117;0.368;2.146;6.522;2.681;0.089;0.942;0.096;0.952;16.902;0.275;21.522;;OK;;OK;;OK;0.166;3.273;0.229;-0.016;-0.122;-0.025;-0.149;0.190;4.75966;58.10800;1.64082;360.69176;15.2;9.789;117.649;0.121;;;;;;;;;;;;1.4r1862;1044;1502-6111;
Li Jiaming;M;2018071710;21.06.2000;17.07.2018;16:04:23;Left;;OK;14.0;515;1.111;7.097;0.161;22.159;-0.280;17.094;5.293;7.679;0.129;1.111;0.381;2.237;6.702;2.456;0.086;0.930;0.087;0.930;17.183;0.303;21.803;;OK;;OK;;OK;0.152;3.485;0.229;-0.014;-0.113;-0.020;-0.120;0.170;4.46505;38.88642;1.58415;499.62306;15.0;8.486;95.787;0.012;;;;;;;;;;;;1.4r1862;1045;1502-6111;
Li Jiaming;M;2018071710;21.06.2000;17.07.2018;16:02:57;Right;;OK;14.5;525;1.120;7.122;0.153;22.107;-0.275;17.556;5.124;6.568;0.120;1.120;0.374;2.182;6.650;2.260;0.084;0.947;0.088;0.960;17.061;0.289;21.912;;OK;;OK;;OK;0.151;3.479;0.207;-0.015;-0.120;-0.019;-0.124;0.183;4.62327;36.12469;1.62748;473.07580;15.2;9.658;103.981;0.012;0.017;17.07.2018;16:00:54;(25) 3D扫描 HR;;OK;;;;;;1.4r1862;1046;1502-611…
Li Jiaming;M;2018071710;21.06.2000;17.07.2018;16:04:23;Left;;OK;14.0;515;1.111;7.097;0.161;22.159;-0.280;17.094;5.293;7.679;0.129;1.111;0.381;2.237;6.702;2.456;0.086;0.930;0.087;0.930;17.183;0.303;21.803;;OK;;OK;;OK;0.152;3.485;0.229;-0.014;-0.113;-0.020;-0.120;0.170;4.46505;38.88642;1.58415;499.62306;15.0;8.486;95.787;0.012;0.037;17.07.2018;16:01:49;(25) 3D扫描 HR;;OK;;;;;;1.4r1862;1047;1502-6111;
Li Jiaming;M;2018071710;21.06.2000;17.07.2018;16:02:57;Right;;OK;14.5;525;1.120;7.122;0.153;22.107;-0.275;17.556;5.124;6.568;0.120;1.120;0.374;2.182;6.650;2.260;0.084;0.947;0.088;0.960;17.061;0.289;21.912;;OK;;OK;;OK;0.151;3.479;0.207;-0.015;-0.120;-0.019;-0.124;0.183;4.62327;36.12469;1.62748;473.07580;15.2;9.658;103.981;0.012;;;;;;;;;;;;1.4r1862;1048;1502-6111;
Si Hongtao;M;2018071713;20.12.2000;17.07.2018;16:37:51;Left;;OK;17.5;556;1.062;7.483;0.146;22.040;-0.288;17.325;5.026;6.032;0.137;1.062;0.392;2.319;6.189;3.810;0.097;0.906;0.105;0.940;16.393;0.289;21.706;;OK;;OK;;OK;0.163;3.182;0.192;-0.015;-0.111;-0.018;-0.143;0.196;4.49033;34.27764;1.61142;694.97807;17.3;9.569;114.333;0.000;;;;;;;;;;;;1.4r1862;1049;1502-6111;
Si Hongtao;M;2018071713;20.12.2000;17.07.2018;16:36:31;Right;;OK;17.5;544;1.059;7.499;0.126;21.667;-0.292;17.325;4.732;5.112;0.129;1.059;0.312;2.283;5.894;2.307;0.089;0.882;0.085;0.885;16.711;0.233;21.100;;OK;;OK;;OK;0.174;2.911;0.213;-0.016;-0.080;-0.018;-0.095;0.232;4.54283;41.10018;1.60336;553.73496;17.3;10.252;119.789;0.002;0.206;17.07.2018;16:34:56;(25) 3D扫描 HR;;OK;;;;;;1.4r1862;1050;1502-61…
Ji Xiangyang;M;2018071714;16.11.1970;17.07.2018;17:26:32;Left;;OK;13.0;503;1.134;6.941;0.161;22.508;-0.295;17.094;5.208;5.302;0.114;1.134;0.325;2.040;6.508;3.885;0.080;0.978;0.084;0.987;15.963;0.256;21.969;;OK;;OK;;OK;0.157;3.339;0.143;-0.014;-0.053;-0.012;-0.073;0.230;5.63321;73.31832;1.71506;263.56056;13.8;12.549;103.145;0.985;;;;;;;;;;;;1.4r1862;1051;1502-6111;
Zhang Jintao;M;2018071803;09.06.2000;18.07.2018;10:02:27;Right;;OK;14.0;574;1.170;7.021;0.156;22.457;-0.299;17.787;5.334;6.835;0.119;1.170;0.396;2.232;7.154;4.021;0.087;0.996;0.102;1.011;17.126;0.298;22.208;;OK;;OK;;OK;0.159;3.813;0.256;-0.015;-0.138;-0.025;-0.165;0.180;4.70013;49.95534;1.61371;422.49324;13.3;9.118;109.536;0.052;;;;;;;;;;;;1.4r1862;1052;1502-6111;
Zhang Jintao;M;2018071803;09.06.2000;18.07.2018;10:01:33;Left;;OK;15.5;567;1.157;7.267;0.154;22.452;-0.292;17.325;5.292;6.807;0.136;1.157;0.356;2.266;7.002;3.661;0.093;0.986;0.106;0.986;17.108;0.256;21.959;;OK;;OK;;OK;0.153;3.718;0.207;-0.014;-0.139;-0.020;-0.145;0.173;4.17011;44.64502;1.56034;546.37353;15.1;8.762;111.732;0.000;0.229;18.07.2018;09:59:32;(25) 3D扫描 HR;;OK;;;;;;1.4r1862;1053;1502-61…
[truncated: 111,475 more rows]
[truncated: 1 more columns]

## Sheet: Sheet1
Last Name:	First Name:	D.o.Birth:	Exam Date:	Exam Time:	QS	bIOP	SSI	Software Version	ExportID	SerialNumber
Li Ge	M	23.12.2001	01.01.2021	08:15:11	OK	19.2	1.24				1.6b2042	57313	6503-9170
[truncated: 25,334 more rows]
