# Supplementary material for: Effect of myopia and astigmatism deepening on the corneal biomechanical parameter stress-strain index in individuals of Chinese ethnicity
Source: Front Bioeng Biotechnol. 2022 Nov 7;10:1018653. doi: 10.3389/fbioe.2022.1018653 (PMC9676639; doi:10.3389/fbioe.2022.1018653)
Supplement: Supplementary file 2 [file DataSheet2.xlsx]

## Sheet: collect data
姓名	出生日期	Age	性别	球镜度	柱镜度	SE	K1	K2	Km	CCT	AL	IOP	SSI	bIOP
祝苗苗	12.04.2000	22	女	-0.75	0	-0.75	45	43.1	44.05	569	23.27	18.6	1.289	16.1
李昊	19.06.2003	18	男	-1	0	-1	43.1	42.5	42.8	565	24.58	20.4	1.082	18.2
张海洋	09.07.2000	21	男	-0.75	-0.75	-1.125	40.4	39.9	40.15	549	25.03	15.2	1.099	15.3
陈明超	28.06.2002	19	男	-1	-0.5	-1.25	42.9	42.7	42.8	580	24.09	12.3	0.898	12.9
许可	29.09.2001	20	女	-1	-0.5	-1.25	43.8	43.3	43.55	586	23.74	15.9	0.863	12.6
陈子昌	24.05.2001	21	男	-0.75	-1.25	-1.375	43.9	42.2	43.05	473	23.76	13	0.903	13.8
廉旭	31.01.2002	19	男	-1.5	0	-1.5	45	44.5	44.75	540	23.52	15.9	0.856	16.4
吴雅格	04.03.2001	20	男	-1.5	0	-1.5	41.3	40.8	41.05	522	24.87	15	0.953	16
栗桢	23.10.2000	21	女	-1.5	0	-1.5	41.8	43.3	42.55	553	23.91	14	0.864	14.1
张群	14.10.1986	34	女	-1	-1	-1.5	44.2	42.9	43.55	571	24.44	16.1	0.842	15.6
张霖坤	08.12.2001	19	男	-1.75	0	-1.75	43.9	43.1	43.5	542	23.71	16	0.914	14.8
郑海业	27.11.2001	19	男	-1.75	0	-1.75	41.5	40.6	41.05	526	25.48	14.1	0.923	15.7
林俊	17.04.2001	19	男	-1.75	0	-1.75	46.1	45	45.55	562	23.99	20.1	1.071	16.5
李孟超	18.11.2001	20	男	-1.75	0	-1.75	42	41.7	41.85	477	25.2	15	1.058	17.7
胡锦辉	10.08.1999	21	男	-1.5	-0.5	-1.75	43.2	42.5	42.85	546	24.01	14.3	0.963	16.5
徐阳	29.07.1998	23	男	-1.75	0	-1.75	44.5	43.3	43.9	568	23.95	13.9	0.866	14.4
张银远	15.11.1982	39	男	-1.75	0	-1.75	42.7	42.3	42.5	565	24.8	16.1	0.911	13
潘科旭	09.10.2000	21	男	-1.5	-0.75	-1.875	42.5	41.8	42.15	542	24.81	15.5	0.918	16.6
郭士杰	24.04.1999	22	男	-1.5	-0.75	-1.875	41.4	41.8	41.6	511	24.39	12.5	0.949	13.1
李海霞	26.06.1987	34	女	-1.5	-0.75	-1.875	44.47	43.32	43.895	504	23.77	17.4	1.199	15
刘函	15.01.2002	18	男	-2	0	-2	42.9	42.2	42.55	475	24.68	11.3	0.736	14.6
陆天阔	06.11.2002	19	男	-1.75	-0.5	-2	41.9	40.5	41.2	579	25.35	16.7	0.828	16.8
张皞宏	31.05.2002	19	男	-2	0	-2	44.9	44.1	44.5	565	24.02	22.1	0.965	23.2
郑龙晓	18.11.1999	21	男	-2	0	-2	41.7	41.4	41.55	543	25.08	13.7	0.922	13.1
安灵浩	09.02.1993	28	男	-2	0	-2	43.1	42.3	42.7	544	24.65	15.5	1.121	15.4
成志远	18.04.1987	34	男	-1.5	-1	-2	42	41.4	41.7	559	25.45	16.2	0.809	11.4
史梁玉	22.10.2003	18	女	-1.75	-0.5	-2	41.4	40.3	40.85	599	24.89	20	1.053	14.4
孙梦行	16.01.2005	22	女	-2	0	-2	42.7	43	42.85	539	24.53	15.5	1.248	17.5
喻丽莉	10.07.1993	28	女	-2	0	-2	43	42.5	42.75	525	24.79	15.4	0.99	14.4
张佩佩	13.11.1988	29	女	-2	0	-2	45.2	44.1	44.65	532	23.41	13.2	0.79	12.1
刘笑雯	02.02.1997	24	女	-1.75	-0.75	-2.125	44	42.8	43.4	555	24.38	16.5	1.114	15.1
王博文	27.04.2003	18	男	-2	-0.5	-2.25	45.7	44.7	45.2	492	23.72	14.4	0.763	20.1
杜谦赫	16.02.2003	18	男	-1.75	-1	-2.25	45.9	43.9	44.9	560	24.67	19.3	0.764	14.9
岳熙东	14.12.2002	18	男	-1.75	-1	-2.25	42.3	40.9	41.6	602	25.27	18.3	0.868	14.5
韩瑞鑫	26.07.2003	18	男	-2.25	0	-2.25	43.4	41	42.2	568	25.15	18.4	0.924	15
曾帅清	25.12.2001	20	男	-1.5	-1.5	-2.25	40.9	43.5	42.2	511	24.93	16	0.956	15
艾勤政	16.01.2000	21	男	-2	-0.5	-2.25	42.2	41.4	41.8	583	25.6	20	0.836	20.2
张成豪	07.05.1999	22	男	-2.25	0	-2.25	41.9	41.6	41.75	493	24.7	14.8	0.941	13.6
石晓月	03.04.2001	21	女	-2.25	0	-2.25	44.5	46.9	45.7	560	23.52	19	0.968	16.9
李雪莹	12.11.1992	25	女	-2.25	0	-2.25	43.2	42.9	43.05	531	24.36	18.9	0.879	17.8
史佳奥	17.08.2002	19	男	-2	-0.75	-2.375	44.1	42.6	43.35	543	24.31	12.4	0.846	14.8
郝超凡	05.04.2003	18	男	-2.5	0	-2.5	41.6	42.3	41.95	567	25.58	14.8	0.866	14.2
李宇	23.11.2003	18	男	-2.5	0	-2.5	41.3	40.6	40.95	555	25.67	18.5	1.019	16.4
郭壮壮	17.02.2002	19	男	-2.5	0	-2.5	42.7	41.9	42.3	563	24.42	14.4	0.891	14.3
张轩宇	22.08.2002	19	男	-2.25	-0.5	-2.5	40.9	40.7	40.8	580	26.31	16.1	0.99	16.1
侯一鸣	02.12.2001	20	男	-2.25	-0.5	-2.5	43.3	42.4	42.85	504	25.14	13.2	0.836	14.4
李浩冉	29.09.2001	20	男	-2.5	0	-2.5	42.5	42.5	42.5	498	24.65	14.3	0.91	18.8
胡亚楠	05.10.2001	20	男	-2.25	-0.5	-2.5	43.6	43.3	43.45	547	24.5	15.1	1.032	15.7
刘潇	28.02.2000	21	男	-2	-1	-2.5	42	40.8	41.4	505	25.21	16.3	0.84	14.4
李灏	16.04.2000	21	男	-2.5	0	-2.5	41.3	40.6	40.95	554	26.31	15.3	0.932	15.7
安如磐	01.10.1990	30	男	-2.5	0	-2.5	39.1	38.8	38.95	503	26.37	14.4	0.795	13.3
李世超	10.09.1989	31	男	-2.25	-0.5	-2.5	43.5	43.2	43.35	513	24.51	12.6	0.768	15.2
林青	18.01.1988	33	男	-2.25	-0.5	-2.5	43	42.2	42.6	511	25.21	10.5	0.691	10.5
翟桂贤	16.11.2003	18	女	-2.5	0	-2.5	42.9	42.1	42.5	574	25.21	14.4	0.877	15.8
梁义朋	06.10.2001	20	女	-2.5	0	-2.5	42.1	41.7	41.9	542	24.89	16	1.204	14.6
白诗祺	23.05.2000	21	女	-2.5	0	-2.5	42.7	41.5	42.1	548	25.18	16	1.163	19.3
张敏	31.12.1993	27	女	-2.5	0	-2.5	44.2	43.3	43.75	600	24.09	22	0.935	16.7
李春明	19.01.1994	27	女	-2.5	0	-2.5	43.2	42.4	42.8	528	24.15	14.9	1.161	13.7
徐琳	16.05.1990	27	女	-2.25	-0.5	-2.5	44.8	43.6	44.2	566	23.96	13	0.871	12.1
王歌	21.02.1987	26	女	-2.5	0	-2.5	44.4	43.3	43.85	515	24.17	16.5	0.869	14.7
王佳鑫	22.01.2003	18	男	-2.25	-0.75	-2.625	42.8	41.1	41.95	540	25.37	14.3	0.738	17.9
陈想	03.10.2002	19	男	-2.25	-0.75	-2.625	43.2	42	42.6	581	24.78	13	0.792	13.3
王佳振	08.05.2001	20	男	-2.25	-0.75	-2.625	41	42.1	41.55	519	25.64	12.8	0.853	12.3
王亚州	17.11.1999	22	男	-2.25	-0.75	-2.625	41.8	41.2	41.5	558	25.32	14.8	0.97	12.6
韩栋梁	22.10.1997	24	男	-2.25	-0.75	-2.625	41.9	41.3	41.6	503	25.14	16.8	1.031	19.6
刘铭	13.06.2000	21	女	-2.25	-0.75	-2.625	41.7	41.5	41.6	600	25.03	21.9	1.082	15.7
王皓	30.12.2003	18	男	-2.25	-1	-2.75	43.7	41.4	42.55	557	25.02	15.2	0.865	13.6
刘佳鑫	24.07.2003	18	男	-2.75	0	-2.75	42	41.8	41.9	505	24.82	14.3	0.921	15.6
任雨杰	19.02.2003	18	男	-2.75	0	-2.75	44.6	44.2	44.4	551	24.61	20	1.002	17.8
李俊杰	12.12.2000	19	男	-2.5	-0.5	-2.75	42.1	40.8	41.45	550	25.62	14.3	0.858	17.8
张卓航	04.05.2002	19	男	-2.75	0	-2.75	43.2	42.1	42.65	572	24.88	16.2	0.937	16.5
田化松	17.04.2001	20	男	-2.75	0	-2.75	44.1	45.5	44.8	502	24.74	14	0.891	17.1
弓元奎	21.01.2001	20	男	-2.75	0	-2.75	43.5	43.1	43.3	526	24.99	11.2	0.894	15.5
陈昂坤	24.01.2000	21	男	-2.75	0	-2.75	42.7	42.3	42.5	521	25.66	15.6	0.747	14
张涵	08.08.2000	21	男	-2.5	-0.5	-2.75	43.3	42.2	42.75	539	24.58	11	0.798	13.1
赵世详	16.07.2000	21	男	-2.75	0	-2.75	41.9	40.9	41.4	511	24.41	14.4	1.004	16.5
王坤	26.11.2000	21	男	-2.75	0	-2.75	43.8	43.2	43.5	539	25.5	14.7	1.065	16.7
沈市委	02.04.1999	22	男	-2.25	-1	-2.75	45.1	42.9	44	569	25.02	13.6	0.917	12
耿纪威	02.05.1999	22	男	-2.5	-0.5	-2.75	39.5	40	39.75	587	25.84	17.2	1.029	15.5
吕红宇	28.02.1988	33	男	-2.75	0	-2.75	43.3	42.2	42.75	571	24.55	16.5	0.881	14.8
蒋依诺	21.07.2003	18	女	-2.75	0	-2.75	44.7	43	43.85	565	24.2	15.4	0.833	13.7
张静怡	19.12.2002	18	女	-2.5	-0.5	-2.75	46.1	44.4	45.25	551	23.49	14.2	0.898	15.6
李航	25.05.2000	21	女	-2.75	0	-2.75	42.3	41.5	41.9	524	25.39	16.4	1.242	21.9
张晨宇	22.10.1993	28	女	-2.75	0	-2.75	43.9	43.3	43.6	528	24.73	20.4	0.868	15.3
苏云云	22.02.1993	28	女	-2.5	-0.5	-2.75	45	45	45	538	23.74	17.7	1.141	16.4
位双双	21.01.1991	30	女	-2.75	0	-2.75	43.5	42.6	43.05	545	24.64	10.3	0.836	13.9
贾晓倩	11.12.1990	30	女	-2.5	-0.5	-2.75	42.4	42.2	42.3	533	25.03	18.8	0.887	18.9
张艳秋	10.07.1988	33	女	-2.75	0	-2.75	42.4	42.2	42.3	581	24.71	11.8	0.899	11.3
张静静	04.05.1985	32	女	-2	-1.5	-2.75	45.7	43.4	44.55	519	23.86	12.4	0.795	15.2
朱峰	04.07.2002	19	男	-2.5	-0.75	-2.875	42	40.5	41.25	568	25.78	17.2	0.927	16.3
孙铖	29.01.2001	20	男	-2.5	-0.75	-2.875	43.6	41.9	42.75	516	24.88	14.1	0.79	15.4
唐明强	18.04.1998	23	男	-2.5	-0.75	-2.875	42.5	42.4	42.45	535	25.59	12.7	0.879	14.4
赵红义	22.11.1983	34	男	-2.25	-1.25	-2.875	43.9	42.3	43.1	591	25.04	21.6	0.971	14.3
韩鑫岩	23.10.1995	26	女	-2.5	-0.75	-2.875	44.6	44.3	44.45	548	24.11	17.2	1.098	13.4
石鸣	24.09.2002	18	男	-2.75	-0.5	-3	44.6	43.2	43.9	537	24.37	10.5	0.718	12.6
李益	18.04.2003	18	男	-2.75	-0.5	-3	42.8	41.5	42.15	562	24.38	14.1	0.979	14.5
马宏源	02.03.2002	19	男	-2.75	-0.5	-3	43.5	42.6	43.05	500	24.38	15	0.823	16.5
朱森	28.11.2002	19	男	-2.75	-0.5	-3	42.4	42.1	42.25	560	25.16	16	1.066	15.9
钟大中	03.01.2002	19	男	-3	0	-3	40.4	39.7	40.05	550	26.31	24.5	1.093	19.3
张文硕	28.09.2001	20	男	-2.75	-0.5	-3	42.9	42.1	42.5	498	25.93	13.2	0.663	19.6
王日恒	06.10.2001	20	男	-2.75	-0.5	-3	42.8	41.9	42.35	527	25.38	15.9	0.874	15.2
杨政豪	18.08.2001	20	男	-2.75	-0.5	-3	42.7	42.2	42.45	485	25.23	14.1	0.892	15.5
刘坤	11.05.2001	20	男	-2.75	-0.5	-3	41.6	41	41.3	550	26	17	0.941	15.3
窦乙博	21.12.2001	20	男	-3	0	-3	41.1	40.3	40.7	535	26.53	16.2	1.017	15.8
刘子恒	26.02.2000	21	男	-3	0	-3	42.8	42.1	42.45	513	26.07	14.2	0.792	13.5
何斌	25.03.2000	21	男	-3	0	-3	42.7	42	42.35	534	24.73	12	1.071	11.4
刘林炎	06.03.2000	21	男	-2.75	-0.5	-3	39.9	40.7	40.3	522	26.63	13.5	1.088	13.2
李健	21.10.1999	22	男	-2.5	-1	-3	42.3	42.6	42.45	550	25.16	15.5	0.892	14
杨涛	20.10.1999	22	男	-2.75	-0.5	-3	42.1	40.9	41.5	562	25.43	16.8	0.922	17.8
董新杰	17.01.2001	22	男	-2.75	-0.5	-3	41.9	42.5	42.2	519	25.37	17	0.951	18
杨天	15.04.1997	24	男	-2.75	-0.5	-3	43.1	41.8	42.45	508	25.38	17.5	1.033	19.1
周义超	18.06.1991	30	男	-2.75	-0.5	-3	43.3	42.4	42.85	529	25.1	19	1.029	14.2
庄鹏	28.08.1986	35	男	-2.75	-0.5	-3	41.7	41.1	41.4	571	25.66	19	0.891	21
雷丹洁	18.04.1996	25	女	-2.75	-0.5	-3	44.5	43.5	44	545	24.64	13.6	0.908	14.3
杨思锦	29.05.1990	31	女	-3	0	-3	42.7	42.1	42.4	567	25.38	12.7	0.932	12.4
王珊珊	23.01.1988	33	女	-2.75	-0.5	-3	44.8	44.1	44.45	539	24.12	11.2	0.869	14.3
张曾觉	10.04.2002	19	男	-2.75	-0.75	-3.125	44.4	42.8	43.6	535	25.16	14.7	0.859	13.5
徐洋洋	12.02.2002	19	男	-2.75	-1	-3.25	45	46.5	45.75	546	23.07	21.3	1.056	22.5
党荷乾	10.05.2001	20	男	-3.25	0	-3.25	43.4	43.4	43.4	540	23.96	17.6	1.134	16.8
李旭阳	29.04.2001	21	男	-3.25	0	-3.25	42.8	42	42.4	552	25.05	18	0.807	13.2
宋雨	18.05.2000	21	男	-3	-0.5	-3.25	45.4	44.8	45.1	497	24.42	12.7	0.863	13.7
杜海鑫	19.05.1997	24	男	-2.75	-1	-3.25	44.4	43.4	43.9	536	24.57	18.7	1.089	17.7
杨光	17.08.1987	34	男	-3	-0.5	-3.25	45.5	44.5	45	518	24.24	15	0.824	13.6
冯晓营	14.04.1994	27	女	-3	-0.5	-3.25	43.5	43.1	43.3	500	24.71	12	0.78	13.4
郭小利	06.01.1990	31	女	-3.25	0	-3.25	45.8	45	45.4	515	24.18	15.5	0.911	14.3
郑方方	29.05.1990	31	女	-2.75	-1	-3.25	48.1	46.1	47.1	520	23.45	20.8	1.046	17.8
吴玉娟	03.02.1984	37	女	-3	-0.5	-3.25	46.8	45.6	46.2	513	23.39	11.8	0.904	12.2
孟伟豪	06.05.2003	18	男	-3	-0.75	-3.375	43.2	41.5	42.35	612	25.7	16.1	0.962	15.2
齐向阳	03.02.1998	24	男	-3	-0.75	-3.375	43.1	42.6	42.85	534	24.26	15	0.968	13.6
陈露	22.03.1998	22	女	-3	-0.75	-3.375	46.3	44.9	45.6	519	23.83	16	0.984	17.2
简依萱	07.04.1994	27	女	-3	-0.75	-3.375	45.2	43.8	44.5	560	24.29	14	1.029	13.1
郭亚	23.07.1983	38	女	-3	-0.75	-3.375	43.3	42.1	42.7	593	25.63	14	1.004	11.5
柴诗沅	20.10.2003	18	男	-3	-1	-3.5	43.1	41.6	42.35	558	24.83	15.8	0.91	15.6
王鑫渝	11.04.2002	19	男	-3.5	0	-3.5	41.7	42.6	42.15	535	25.04	14.7	0.796	22.2
郭英杰	20.07.2001	20	男	-3.25	-0.5	-3.5	43.8	42.4	43.1	530	25.52	17.2	0.919	16.8
欧阳亚冲	27.07.2002	20	男	-3.25	-0.5	-3.5	41.2	42.4	41.8	554	24.86	13.6	0.971	14.6
贺浩浩	23.08.2001	20	男	-3.25	-0.5	-3.5	42.2	43	42.6	514	25.13	17.1	1.012	15.3
付梦龙	31.10.2000	21	男	-3.5	0	-3.5	40.9	40.4	40.65	579	25.74	24.6	0.889	24.5
王小迪	12.08.1994	27	男	-3.5	0	-3.5	42.7	41.9	42.3	560	25.43	17.1	0.851	14.8
李晓清	05.04.1986	26	女	-3.25	-0.5	-3.5	45.1	45.3	45.2	572	23.71	16.5	0.901	14.7
李沅君	09.02.1991	29	女	-3.5	0	-3.5	40.4	39.7	40.05	502	26.11	15	1.155	17.4
赵瑞娟	10.12.1991	30	女	-3.5	0	-3.5	45.9	45.2	45.55	548	23.35	13.8	1.143	14.7
白冬玮	16.12.2002	19	男	-3	-1.25	-3.625	44.8	43.2	44	577	25.08	17.2	0.972	17.1
赵良增	20.02.2000	21	男	-2.25	-2.75	-3.625	47	43.8	45.4	581	24.23	16.8	0.838	14.6
李玉环	15.07.1990	31	女	-3.25	-0.75	-3.625	43.7	43	43.35	507	25.16	13.6	0.944	14.7
王一航	23.06.2003	18	男	-3.75	0	-3.75	46.1	46.2	46.15	594	23.44	19.4	0.954	17.6
高仁杰	14.08.2002	19	男	-3.5	-0.5	-3.75	40.9	42.3	41.6	537	25.07	18.3	0.863	15.2
刘昊喆	16.07.2002	19	男	-3	-1.5	-3.75	44.2	41.7	42.95	637	25.83	16.9	0.889	16.7
张宜兴	10.08.2002	19	男	-3.25	-1	-3.75	43	41.5	42.25	545	25.83	15.9	0.9	16.5
林庆强	28.04.2000	21	男	-3.5	-0.5	-3.75	42.1	41	41.55	542	26.24	20.8	1.023	17
魏艺凡	16.02.1998	23	男	-2.75	-2	-3.75	45.8	43.1	44.45	514	24.75	17.7	0.88	17.9
张强战	16.12.1998	23	男	-3.75	0	-3.75	43	42.7	42.85	563	25.04	17	1.187	16.2
王振华	29.04.1993	28	男	-3.5	-0.5	-3.75	45.1	43.9	44.5	498	24.5	15.5	1.065	16.3
梁小辉	29.07.1995	26	女	-3.5	-0.5	-3.75	45.5	44	44.75	537	24.01	14.9	1.009	15
赵悦	26.06.1994	27	女	-3.5	-0.5	-3.75	44.9	43.9	44.4	524	24.45	18	0.939	17.2
李亚珍	20.12.1989	31	女	-3.5	-0.5	-3.75	43.8	42.2	43	548	24.42	18.6	0.926	14.8
蔡礼鸿	16.12.1986	35	女	-3.75	0	-3.75	43.4	42.9	43.15	524	25.07	16	1.121	17.7
郅丹丹	24.03.1985	36	女	-3.5	-0.5	-3.75	41.6	42.2	41.9	538	26.1	13	1.171	10.5
肖旭	11.10.2001	19	男	-3	-1.75	-3.875	44.3	42.1	43.2	599	25.26	18.5	0.741	15.8
汪金泽	01.01.2000	21	男	-3.5	-0.75	-3.875	41.6	40.1	40.85	594	26.76	16.2	0.868	15.1
张建辉	09.06.2000	21	男	-2.5	-2.75	-3.875	46.4	43.3	44.85	530	24.06	14.3	0.945	15.6
刘玉善	03.07.2001	21	男	-3.25	-1.25	-3.875	45.5	43.5	44.5	587	24.36	21	0.949	26.1
李铁岗	04.05.1998	23	男	-3.5	-0.75	-3.875	41.2	40.2	40.7	536	26.01	18.2	0.969	16.7
李旭博	15.12.1993	28	男	-3.5	-0.75	-3.875	45.9	44.3	45.1	517	23.89	19	0.887	16.4
于枫凡	12.10.2000	21	女	-3.5	-0.75	-3.875	45.1	43.6	44.35	578	24.36	15.8	1.087	13.1
王艳红	10.05.1999	22	女	-3.5	-0.75	-3.875	43.4	43.1	43.25	530	24.24	17	0.944	17.3
户金	02.09.1989	32	女	-3.5	-0.75	-3.875	43.7	42.5	43.1	496	25.22	12.2	1.066	14.6
刘冬丽	12.03.1986	35	女	-3.5	-0.75	-3.875	42.8	42.6	42.7	531	25.06	14.2	1.016	13.8
高佳乐	30.11.2003	18	男	-4	0	-4	44.4	43.5	43.95	575	25.27	15.2	0.849	13.2
陈逸甫	06.11.2003	18	男	-3.5	-1	-4	44.8	42.6	43.7	574	24.41	17.8	0.897	15.6
白龙飞	10.01.2002	19	男	-3.75	-0.5	-4	40.1	39.2	39.65	506	27.41	12.4	0.695	11.2
齐傲楠	01.05.2001	19	男	-3.25	-1.5	-4	45.3	43.1	44.2	551	24.6	15.2	0.761	15.8
宋懿淳	02.04.2002	20	男	-4	0	-4	42	42.8	42.4	560	25.69	13.6	0.829	14.1
李昌灏	02.03.2000	21	男	-4	0	-4	40.4	41.5	40.95	583	25.86	13	0.774	12.1
王腾飞	22.12.1999	21	男	-4	0	-4	43.1	42.3	42.7	557	25.8	15.8	0.827	14.5
李明阳	07.06.1999	21	男	-3.75	-0.5	-4	42.9	42.6	42.75	541	25.51	14.1	1.182	15.1
赵伟翔	26.03.1999	22	男	-3.5	-1	-4	43.7	42	42.85	565	24.91	16.4	0.965	17.8
王昭	02.10.1996	24	男	-4	0	-4	41.8	41.3	41.55	515	25.67	15.7	1.008	17.8
汪子闯	01.04.1991	30	男	-3.5	-1	-4	40.4	39.3	39.85	600	26.55	20.4	0.998	15
牟冰冰	21.12.1988	32	男	-1.75	-4.5	-4	46.1	41.2	43.65	582	25.52	20.9	0.884	18.5
麻辉	27.12.1988	33	男	-3.75	-0.5	-4	41.3	42.2	41.75	527	25.97	13	0.853	14.7
于小卉	21.04.2003	18	女	-3.5	-1	-4	44.2	41.7	42.95	525	25.34	15.2	0.771	15.2
毕铷涵	19.02.2002	19	女	-4	0	-4	42.2	40.9	41.55	543	26.04	16	0.882	15.5
曹子丛	30.08.2001	20	女	-4	0	-4	42	43.1	42.55	510	25.66	15.3	0.9	14.9
胡金鸽	12.04.1999	22	女	-4	0	-4	42.5	42.1	42.3	514	25.19	18.5	0.967	15.3
张丰煌	07.02.1994	27	女	-3.75	-0.5	-4	42.8	41.8	42.3	547	25.6	18	0.959	16.8
杨亚敏	10.06.1991	30	女	-4	0	-4	42.3	41.7	42	578	25.48	13.8	1.029	14.6
黄丹	03.12.1989	31	女	-3.75	-0.5	-4	42.6	42.2	42.4	561	25.39	15.1	1.003	14.4
梁慧珍	26.09.1990	31	女	-3.75	-0.5	-4	43.6	43.4	43.5	556	24.51	12.6	1.091	13.7
吕小莉	12.03.1988	33	女	-4	0	-4	41.5	42.3	41.9	520	25.33	13	1.082	14.5
杜健	03.02.2003	18	男	-3.75	-0.75	-4.125	40.9	40.1	40.5	594	26.11	19.3	1.213	16.3
刘奕景	03.01.2002	19	男	-4	-0.5	-4.25	42.9	42	42.45	521	25.73	13.8	0.787	14.9
贺小龙	06.02.2001	19	男	-4	-0.5	-4.25	43.8	42.5	43.15	556	25.44	13.6	0.911	17.9
丁浩	24.07.2002	19	男	-3.5	-1.5	-4.25	41.6	40.1	40.85	586	25.95	15	0.915	13.9
崔恒森	26.04.2001	20	男	-4.25	0	-4.25	42	42.8	42.4	564	26.41	14.9	0.743	14.3
柳科多	22.08.2001	20	男	-4.25	0	-4.25	41.6	40.5	41.05	568	26.46	18.6	0.858	13.4
蒋博宇	02.05.2001	20	男	-3.5	-1.5	-4.25	44.8	47.7	46.25	595	23.72	17.3	0.883	14.8
张超彬	18.06.1999	22	男	-3.5	-1.5	-4.25	45	43	44	550	25.62	22	0.771	26.7
刘兴涵	01.09.2000	22	男	-4.25	0	-4.25	44.3	43.3	43.8	502	25.4	16	0.819	13.4
王孝俭	27.06.1997	24	男	-4	-0.5	-4.25	44.1	43.1	43.6	538	24.98	15	0.78	15.8
陈业博	25.02.1993	28	男	-4.25	0	-4.25	42.4	42.1	42.25	553	25.76	15	1.021	16.1
冯冬冬	11.04.1993	28	男	-4	-0.5	-4.25	41.8	42.6	42.2	526	25.69	18.9	1.049	17.5
张泽永	18.03.1990	32	男	-3.75	-1	-4.25	42.7	44.7	43.7	578	25.18	13.1	0.891	12.8
王文杰	14.03.1987	34	男	-4.25	0	-4.25	42.5	41.7	42.1	561	26.06	16.1	0.927	14.8
娄新月	20.06.2000	21	女	-4	-0.5	-4.25	42.2	41.2	41.7	497	25.39	11	1.051	16
潘雅琪	18.01.1999	22	女	-4	-0.5	-4.25	42.2	40.8	41.5	530	25.66	10.5	0.678	13.3
董猛	15.12.1992	28	女	-4.25	0	-4.25	43.6	43.1	43.35	547	25.12	14.2	0.996	15.9
徐娜	28.10.1987	34	女	-3.75	-1	-4.25	44.2	42.2	43.2	508	25.69	12.7	0.894	11.9
宋丽娟	18.10.1985	37	女	-4.25	0	-4.25	45.4	44.6	45	540	24.66	15.6	0.961	16.8
段文芳	07.04.1983	38	女	-4.25	0	-4.25	46.7	45.8	46.25	501	24.17	15.5	1.091	15.5
赵成豪	16.08.2002	20	男	-4	-0.75	-4.375	42.3	43	42.65	579	26.07	17	0.851	13.8
张振乾	19.12.2000	21	男	-4	-0.75	-4.375	40.8	39.8	40.3	469	27.63	12.9	0.693	14.6
王政杰	20.10.1999	21	男	-4	-0.75	-4.375	43.1	41.5	42.3	547	25.89	14	0.707	14.1
雷彬	13.05.1990	30	男	-4	-0.75	-4.375	45.2	44.9	45.05	571	24.28	20.4	1.171	19.6
邓丽芳	06.07.1995	26	女	-4	-0.75	-4.375	43	41.4	42.2	531	25.42	14.8	1.004	13.9
史盼	16.02.1989	32	女	-4	-0.75	-4.375	45.1	44.2	44.65	532	24.3	14.7	0.871	13.6
刘一柏	01.08.2003	18	男	-4.25	-0.5	-4.5	41.7	41	41.35	526	25.54	13.4	0.868	12.7
丰光	28.12.2002	19	男	-4.5	0	-4.5	41.9	41.6	41.75	517	26.33	14.6	0.844	14.2
郭明豪	15.05.2002	19	男	-3.75	-1.5	-4.5	45.7	43.2	44.45	549	25.68	18.3	0.906	17.9
王硕	23.08.2001	20	男	-4.5	0	-4.5	43.2	42.9	43.05	542	25.53	19.1	1.018	18.1
王军杰	29.08.2001	20	男	-4.5	0	-4.5	43.3	42.8	43.05	550	25.47	18.8	1.149	16.3
王浩源	10.04.2000	21	男	-4	-1	-4.5	41.9	41.1	41.5	512	25.62	14	0.836	13.6
李金洲	19.10.2000	21	男	-3.75	-1.5	-4.5	43.5	41.8	42.65	525	25.11	18.5	0.878	16.9
张郑豪	12.11.2000	21	男	-4.5	0	-4.5	41.9	41.3	41.6	527	25.63	16	0.951	17.3
李时海	03.12.1999	22	男	-4.5	0	-4.5	40.4	39.8	40.1	568	28.16	16.6	0.861	15.9
刘方赛	10.05.1996	25	男	-4.25	-0.5	-4.5	45.2	44.1	44.65	575	24.33	15.7	1.118	13.5
底振威	16.02.1994	27	男	-4.5	0	-4.5	40.5	39.9	40.2	496	27.22	14.3	1.022	14.7
夏晖	08.02.1993	28	男	-4	-1	-4.5	45.1	43.6	44.35	529	24.84	14.8	0.834	14.9
赵刚	15.09.1992	29	男	-4.25	-0.5	-4.5	43.4	41.9	42.65	502	25.87	13.1	0.929	15
王博	17.11.1991	31	男	-3.75	-1.5	-4.5	42.6	45.1	43.85	522	25.49	15.3	1.113	16.8
程蕴芃	17.09.1999	21	女	-4.5	0	-4.5	42.9	41.6	42.25	609	24.98	18.4	0.927	14.8
瞿思琳	18.10.1993	28	女	-4.25	-0.5	-4.5	44.9	44.3	44.6	516	24.19	18.1	1.001	17.3
何鑫佩	04.03.1992	29	女	-4.25	-0.5	-4.5	45.6	44.3	44.95	537	24.76	19.9	0.964	18.3
程婉婷	03.10.1990	31	女	-4.5	0	-4.5	44.9	43.9	44.4	533	24.44	16.2	0.987	13.3
贺艳艳	11.04.1989	32	女	-4.5	0	-4.5	44.3	43.4	43.85	531	25.56	14	0.88	14
邓艳芳	10.10.1987	34	女	-2.75	-3.5	-4.5	48.5	44.6	46.55	565	24.57	18.6	0.961	14
张延平	21.07.1984	37	女	-4.5	0	-4.5	44.6	43.9	44.25	530	24.25	12.3	0.884	12.5
于佳硕	17.11.2004	18	男	-4	-1.25	-4.625	41.9	40.1	41	525	27.01	13.5	0.944	15.7
张瀚文	14.10.2002	19	男	-3.75	-1.75	-4.625	45.2	43.2	44.2	494	25.4	16.8	0.918	16.3
邝茗萱	28.06.2000	21	男	-4.25	-0.75	-4.625	41.7	40.1	40.9	532	26.5	16.3	0.858	17.1
樊永浩	19.08.1995	26	男	-4.25	-0.75	-4.625	41.9	41	41.45	553	26.72	17	1.077	15.2
杜周保	17.02.1986	36	男	-4.25	-0.75	-4.625	41.6	42.9	42.25	563	25.57	14	0.802	13.1
范梦瑶	08.01.2003	18	女	-4.25	-0.75	-4.625	44.1	42	43.05	538	24.91	15.5	1.082	15.2
余书霞	19.03.1991	30	女	-4.25	-0.75	-4.625	43.7	42.5	43.1	552	25.87	11	0.869	11.2
李彦	17.07.1990	31	女	-4	-1.25	-4.625	45.2	45	45.1	527	24.56	17.6	1.244	15.5
李耀辉	21.09.2003	18	男	-4.5	-0.5	-4.75	42.4	43.4	42.9	490	25.4	14	0.952	15.4
闫尚	23.02.2003	18	男	-4	-1.5	-4.75	41.3	38.8	40.05	550	27.42	15.5	1.055	16.6
陈昊	01.07.2002	19	男	-4.5	-0.5	-4.75	43.4	42.2	42.8	568	26.36	16	0.679	13
时全	02.11.2002	19	男	-4.75	0	-4.75	41.8	43.5	42.65	514	26.06	13.8	0.83	15.8
曹森源	28.07.2002	19	男	-4.25	-1	-4.75	44.4	43	43.7	597	25.02	15	0.85	11.3
康文可	19.03.2002	19	男	-4.75	0	-4.75	42.4	42.2	42.3	479	25.54	15.2	0.919	15
余凡	06.08.2001	20	男	-4.5	-0.5	-4.75	44.5	43.4	43.95	488	25.25	17.6	0.914	18.4
王佳璇	25.03.2002	20	男	-4.25	-1	-4.75	43.3	42.2	42.75	574	26.53	20	0.956	18.6
吴浩洋	03.06.2000	21	男	-4.5	-0.5	-4.75	43.6	45.5	44.55	576	25.29	16.2	0.81	15.5
刘江涛	21.01.2000	21	男	-4	-1.5	-4.75	45	43.1	44.05	570	25.21	17.5	1.033	16.1
甄浩奇	16.12.2000	21	男	-4.5	-0.5	-4.75	41.2	40.6	40.9	609	26.18	21	1.177	19.8
时晨宇	01.01.1999	22	男	-4.75	0	-4.75	40.8	40	40.4	587	26.99	15	0.871	14.2
翟子昊	24.07.1999	22	男	-4.75	0	-4.75	42.8	42.6	42.7	559	24.79	21	1.108	17
何云涛	04.04.1997	24	男	-4.25	-1	-4.75	42.8	41.9	42.35	525	25.94	16.9	0.859	17.5
杨晨	30.03.1997	24	男	-4.75	0	-4.75	43.7	43.4	43.55	507	25.39	16.9	0.91	15.8
张宗樯	10.08.1994	27	男	-4.75	0	-4.75	41.8	41.1	41.45	576	26.59	17.8	0.974	18.7
朱凯强	09.02.1992	30	男	-4.5	-0.5	-4.75	41.9	41.2	41.55	562	27.07	15.6	1.013	15.2
魏鹏展	05.05.1990	31	男	-4.75	0	-4.75	42.3	41.8	42.05	511	26.66	15.6	0.849	14.5
弓浩然	05.12.1990	31	男	-4.5	-0.5	-4.75	42.3	41.9	42.1	506	25.68	15	0.926	15.1
李玲玉	11.03.1997	24	女	-4.75	0	-4.75	42.2	41.1	41.65	520	25.41	14.9	0.772	13.5
徐苏悦	02.09.1995	26	女	-4.5	-0.5	-4.75	44.4	44	44.2	504	24.59	14.4	0.957	14.5
马晨潇	26.08.1994	27	女	-4.5	-0.5	-4.75	45	43.4	44.2	535	24.81	19.8	0.928	15.1
赵家欣	13.08.1992	29	女	-4.75	0	-4.75	45.1	44.2	44.65	556	24.97	16.3	0.763	13.5
王慧	13.08.1989	32	女	-4.75	0	-4.75	42.9	42.5	42.7	503	25.21	10	0.766	11.8
崔丽娟	15.03.1988	33	女	-4.25	-1	-4.75	46.1	45.1	45.6	518	24.62	13.7	0.941	15.2
陈海存	05.09.1988	33	女	-4.25	-1	-4.75	44.7	43.2	43.95	527	24.6	14.3	0.953	15.7
姜雪	26.10.1986	35	女	-4.5	-0.5	-4.75	43.5	43.3	43.4	539	25.18	18.5	1.228	16.5
桑锋甫	19.04.2003	18	男	-4.5	-0.75	-4.875	42.4	41.2	41.8	550	26.38	12.3	0.783	15.7
肖济民	02.08.2003	18	男	-4.5	-0.75	-4.875	41.8	43.3	42.55	499	25.52	15.4	0.927	20.1
范博韬	13.11.2002	19	男	-4.5	-0.75	-4.875	40.7	41.7	41.2	601	26.23	17	1.169	17
张小龙	10.01.1999	22	男	-4.25	-1.25	-4.875	43.7	42	42.85	536	25.68	15.3	0.893	16.8
刘占奎	17.06.1999	22	男	-4.25	-1.25	-4.875	43.7	42	42.85	494	25.56	16.6	0.977	16.9
周烨	29.11.2003	18	男	-4.5	-1	-5	44.1	42.5	43.3	560	25.78	16.7	0.93	17.2
喻俊皓	31.03.2003	18	男	-5	0	-5	42.7	42.1	42.4	576	25.47	16	1.046	16.5
余文鹏	01.01.2002	19	男	-4.5	-1	-5	43.1	41.5	42.3	566	26.38	14	0.649	15
张权	14.11.2002	19	男	-5	0	-5	44.1	43.2	43.65	577	25.59	16.9	0.837	13.3
王刘帝	25.12.2002	19	男	-5	0	-5	42.6	42.1	42.35	596	26.55	17	0.957	15.3
孙豪杰	19.03.2002	19	男	-4.5	-1	-5	43.9	45	44.45	504	24.79	14.5	1.009	16
陈红伟	03.12.2001	20	男	-5	0	-5	44.1	43.5	43.8	544	25.62	18.2	0.94	14.7
李勇贤	06.02.1999	22	男	-4.25	-1.5	-5	46.8	44.5	45.65	574	25.08	20	0.742	15.3
刘佳昊	28.11.1994	27	男	-4.75	-0.5	-5	42.5	41.3	41.9	573	26.18	12.6	0.971	12.7
张浩远	23.12.1989	31	男	-4.25	-1.5	-5	44	42	43	538	25.96	19.5	0.854	20.9
葛欣曈	21.05.1993	28	女	-5	0	-5	42.3	40.9	41.6	494	25.82	11.8	0.862	13.4
李梦梦	06.10.1993	28	女	-5	0	-5	45.7	44.6	45.15	525	24.85	13.4	0.873	13.5
胡巧华	03.11.1991	30	女	-3.25	-3.5	-5	47.2	43.6	45.4	519	24.87	16	0.792	15.4
王丹	26.07.1991	30	女	-5	0	-5	43.2	42.3	42.75	537	26.11	14	0.861	12.3
孙祺	15.09.1991	30	女	-4.75	-0.5	-5	44.8	43.3	44.05	566	24.76	18.1	1.014	14.9
崔文英	19.03.1989	32	女	-5	0	-5	45.2	44.1	44.65	531	25.87	15.7	0.856	14.3
周江桓	08.03.2000	20	男	-4.75	-0.75	-5.125	42.6	41.5	42.05	521	25.9	11	0.698	14.8
王永琪	01.03.2001	20	男	-4.25	-1.75	-5.125	43.2	41.2	42.2	591	26.02	16	0.89	17.2
姚良绪	23.08.1995	26	男	-4.75	-0.75	-5.125	43	43.8	43.4	491	25.69	13.3	0.908	13.9
邢栋	06.11.1992	29	男	-4.25	-1.75	-5.125	45.6	43.2	44.4	570	24.94	18	0.802	13.5
宋东璞	09.05.1990	31	男	-4.75	-0.75	-5.125	45.2	43.8	44.5	585	25.2	22.9	0.978	18.5
张兆龙	18.02.1989	32	男	-4.75	-0.75	-5.125	44	42.6	43.3	516	25.62	17.6	0.662	9.2
刘子杨	03.03.1988	33	女	-4.75	-0.75	-5.125	44.3	43.7	44	507	25.05	16.7	0.939	14.9
范一冉	28.08.1982	38	女	-4.75	-0.75	-5.125	41.6	40.9	41.25	509	26.69	11.8	0.771	12.1
刘睿哲	01.03.2003	18	男	-4.75	-1	-5.25	43.2	41.5	42.35	537	27.23	15	0.831	17.7
任研博	02.09.2002	19	男	-5.25	0	-5.25	41.5	41	41.25	556	26.01	14	0.995	12.1
廖敬仰	10.11.2001	20	男	-4.25	-2	-5.25	41.1	39.2	40.15	527	27.05	17.1	1.011	17.1
王泽涵	12.05.2001	20	男	-5	-0.5	-5.25	43.1	41.8	42.45	568	26.38	17.5	1.048	16
周世纪	16.02.2000	21	男	-5.25	0	-5.25	41.4	40.9	41.15	536	26.19	14	1.024	15
杨国梁	20.09.1999	22	男	-5.25	0	-5.25	41.4	40.6	41	530	26.36	14	0.84	14.5
赵轩	31.08.1999	22	男	-5	-0.5	-5.25	42.2	41.3	41.75	541	26.88	16.9	0.987	15.5
戎斌	28.12.1998	23	男	-5	-0.5	-5.25	41.5	41.9	41.7	542	26.09	17.6	0.89	18.2
费锋杰	30.04.1998	23	男	-5.25	0	-5.25	41	40.8	40.9	603	27.25	16	1.095	16
饶冰	01.02.1991	30	女	-5	-0.5	-5.25	43	41.9	42.45	578	25.69	15.7	0.954	13.6
王明歌	05.09.1990	31	女	-5.25	0	-5.25	42.5	42.1	42.3	549	26.26	13.6	0.802	13.5
孙志琪	25.08.2000	21	男	-4.75	-1.25	-5.375	42.4	41	41.7	557	26.56	17.6	0.953	16.2
刘鹏辉	05.08.1998	23	男	-5	-0.75	-5.375	40.9	41.7	41.3	534	26.26	13.9	0.705	12.9
周子祺	26.06.1999	22	女	-5	-0.75	-5.375	45	43	44	556	25.1	18	0.905	18.3
孙亚婷	20.06.1986	35	女	-5	-0.75	-5.375	42.4	41.2	41.8	534	26.3	13.3	0.953	12.7
刘哲	23.06.2003	18	男	-5.25	-0.5	-5.5	45	43.9	44.45	529	26.65	16	0.813	17.3
申长金	10.07.2002	19	男	-5.25	-0.5	-5.5	42.7	44	43.35	515	25.87	16.1	1.003	14.3
张于凡	26.03.2001	20	男	-5.25	-0.5	-5.5	41.9	41.5	41.7	564	25.97	18.7	0.912	14.6
李申奥	23.06.2001	20	男	-5.5	0	-5.5	44.6	43.5	44.05	523	25.46	10.9	0.943	15.4
王则天	19.08.1998	23	男	-4.75	-1.5	-5.5	44.6	41.8	43.2	553	25.57	16.1	0.757	12.4
包行	24.09.1997	24	男	-5	-1	-5.5	43.9	42.4	43.15	520	25.56	11.8	0.755	13.6
张广昭	26.04.1996	25	男	-5.5	0	-5.5	43.9	44.4	44.15	588	25.25	16.6	0.977	15.4
刘荣秀	02.07.1999	22	女	-5.25	-0.5	-5.5	43	41.9	42.45	530	25.91	18.1	0.898	16.7
赵一曼	25.04.1999	22	女	-5.5	0	-5.5	42.2	43.3	42.75	560	25.05	19	0.99	19.8
秦雅颂	28.08.1995	26	女	-5.25	-0.5	-5.5	43.5	42.6	43.05	504	25.27	13.9	0.853	15.8
王小宏	08.05.1994	27	女	-5.25	-0.5	-5.5	43.7	42.9	43.3	550	25.86	15.6	1.017	13.6
刘明珠	01.07.1994	27	女	-5.5	0	-5.5	43.4	42.6	43	551	25.97	20.2	1.038	16
刘子慧	29.08.1993	28	女	-5.25	-0.5	-5.5	43.2	42.1	42.65	569	25.59	14.6	0.785	13.2
苏婉丽	13.01.1991	30	女	-5	-1	-5.5	42.8	41.5	42.15	546	25.52	15	1.079	15.1
张宸嘉	01.12.2003	18	男	-5	-1.25	-5.625	42.4	44	43.2	488	25.99	12.7	0.64	15.1
芦加顺	15.04.2000	21	男	-5.25	-0.75	-5.625	43.2	41.9	42.55	532	26.29	13.7	0.909	14.7
陈彬	12.03.1989	33	男	-5.25	-0.75	-5.625	43.2	41.8	42.5	535	26.47	12	0.73	13.1
烟殿玺	20.08.1986	35	男	-5.25	-0.75	-5.625	44.2	42.9	43.55	520	25.74	18.4	0.981	17.2
胡乐	30.04.2001	21	女	-5	-1.25	-5.625	45.4	43.7	44.55	546	24.76	18.8	0.983	16.7
刘景	27.02.1989	33	女	-5.5	-0.25	-5.625	42.1	43.2	42.65	521	25.89	11.8	0.879	15.2
吴智豪	17.10.2003	18	男	-5.25	-1	-5.75	43.7	42	42.85	529	25.46	14	0.822	13.5
宋书豪	17.04.2003	18	男	-5.25	-1	-5.75	44	42.6	43.3	542	25.42	18	0.925	16.3
张逸飞	17.09.2003	18	男	-5.5	-0.5	-5.75	43.8	42.8	43.3	494	26.24	13	0.964	13.7
闫鑫	21.10.2002	19	男	-5.5	-0.5	-5.75	45.3	43.8	44.55	487	25.64	14.3	0.808	14.2
李乐颢	27.12.2002	19	男	-5.75	0	-5.75	43.2	42.9	43.05	535	25.76	15.6	0.869	15
刘帅淇	12.05.2001	19	男	-5.75	0	-5.75	41	40.5	40.75	560	27.03	15.7	1.009	16.3
周明星	02.11.2002	19	男	-5.25	-1	-5.75	42.8	41.9	42.35	547	26.11	16.2	1.045	14.8
王信	11.01.2001	20	男	-5.25	-1	-5.75	42.4	40.8	41.6	561	26.24	15	0.739	13.5
郭浩龙	17.12.2000	21	男	-5	-1.5	-5.75	43.4	42	42.7	524	26.77	13.1	0.91	15.6
熊富豪	26.04.2000	21	男	-5.5	-0.5	-5.75	44.4	43	43.7	576	25.78	19.5	1.027	16.4
胡一凡	29.12.1998	22	男	-5.5	-0.5	-5.75	44.9	44.1	44.5	543	25.9	15.7	0.72	14.3
杨红伟	03.10.1999	22	男	-5	-1.5	-5.75	43.5	41.9	42.7	541	25.7	15.2	0.938	15.8
吴选慷	01.01.2000	22	男	-5.25	-1	-5.75	42.5	41.3	41.9	540	26.36	20	0.96	17.5
王晨琦	06.03.1998	23	男	-4.25	-3	-5.75	44.7	41.3	43	522	25.74	14.7	0.754	14.2
张钊瑞	23.02.1998	24	男	-5.5	-0.5	-5.75	44	42.6	43.3	501	25.65	15.3	0.881	14.7
楚雨露	19.06.1999	22	女	-5.5	-0.5	-5.75	46.1	45.2	45.65	580	24.5	19.7	0.89	16.4
崔梦园	10.06.1996	25	女	-5.5	-0.5	-5.75	43.7	42.7	43.2	550	25.41	18.8	1.17	19.4
匡玥	29.04.1995	26	女	-5.5	-0.5	-5.75	45.4	44.1	44.75	501	25.26	16.7	0.894	15.4
李颖	20.03.1994	27	女	-5.75	0	-5.75	43.4	42.6	43	539	25.73	14.2	0.905	13.2
王文文	04.11.1993	28	女	-5.5	-0.5	-5.75	45.4	44.8	45.1	539	25.24	17.3	0.918	17.6
张陶陶	26.04.1992	29	女	-5.75	0	-5.75	44.1	43.6	43.85	563	25.49	13	0.848	14.2
蒋梦娜	06.12.1992	29	女	-5.75	0	-5.75	44.4	43.8	44.1	536	25.47	15.4	0.931	16
赵方	01.05.1990	31	女	-4.75	-2	-5.75	44.9	42.8	43.85	534	25.24	16.2	0.795	17.5
郭晶晶	02.10.1986	35	女	-5.75	0	-5.75	41.8	40.8	41.3	550	26.62	14.4	1.21	14.2
曹明义	26.02.2003	18	男	-5.5	-0.75	-5.875	43.6	42.2	42.9	528	26.22	13.8	0.91	13.5
胡鑫鑫	27.05.1999	22	男	-5.5	-0.75	-5.875	43.8	42.2	43	522	25.95	15	0.901	15.6
宋鹏鹤	10.04.1995	26	女	-5	-1.75	-5.875	46.5	44.3	45.4	516	24.76	12.8	0.751	12.7
张丽敏	12.04.1987	34	女	-5	-1.75	-5.875	42.4	40.1	41.25	529	26.81	12.6	0.842	14.3
张振	02.01.2002	19	男	-5.75	-0.5	-6	41.3	40.6	40.95	502	27.41	12.7	0.634	12.7
王一博	09.02.2001	20	男	-5.5	-1	-6	40.6	41.7	41.15	539	27.36	16.4	0.881	14.3
张帅	06.05.2001	20	男	-5.25	-1.5	-6	43.9	42.4	43.15	626	26.2	19	0.93	16.3
郑俊龙	18.07.2000	21	男	-5.75	-0.5	-6	43.2	42	42.6	558	26.56	13.4	0.719	13.2
范俊杰	26.07.1993	28	男	-6	0	-6	41.7	41.6	41.65	533	26.67	19.9	1.123	18.8
和亮亮	02.07.1988	33	男	-5.75	-0.5	-6	43.8	43.2	43.5	557	26	15	0.777	14.6
李艳玲	19.11.2001	20	女	-5.75	-0.5	-6	43.5	44.8	44.15	573	24.99	21.8	1.093	16.8
王梦	25.09.1994	27	女	-5.75	-0.5	-6	44	43.2	43.6	548	26.31	19.8	0.904	17.4
徐佳	08.01.1995	27	女	-5.5	-1	-6	44.2	44.3	44.25	508	25	15.3	0.929	16
李慧荣	16.02.1992	29	女	-6	0	-6	43.6	42.9	43.25	513	25.56	16.8	1.224	16.3
杨涵然	10.08.2002	19	男	-5.25	-1.75	-6.125	40.8	42.7	41.75	580	27.21	14	0.796	13.7
仇明博	17.10.2001	20	男	-5.5	-1.25	-6.125	45.4	43.4	44.4	524	25.54	11.9	0.791	16
杨龙龙	24.02.1992	29	男	-5.75	-0.75	-6.125	44.8	43.8	44.3	569	25.48	18.7	0.855	16.9
李佩瑶	11.01.1996	25	女	-5.5	-1.25	-6.125	44.3	43.6	43.95	557	25.24	16.9	1.048	16
胡博皓	28.06.2003	18	男	-5.5	-1.5	-6.25	42.2	44.4	43.3	536	26.3	13	0.731	13
景朝阳	05.03.2003	18	男	-6	-0.5	-6.25	42.7	41.2	41.95	533	26.53	18.6	0.841	18
刘卫地	23.03.2002	19	男	-5.5	-1.5	-6.25	42.2	44.6	43.4	582	26.51	17.6	0.983	15.3
王志华	13.08.2001	20	男	-6	-0.5	-6.25	42.2	41.2	41.7	573	27.26	17.3	0.819	14.9
杨浩博	11.06.2001	20	男	-5.75	-1	-6.25	43.4	41.4	42.4	545	27.25	14.4	0.832	14.3
王政卓	22.02.1999	22	男	-5	-2.5	-6.25	43.8	41	42.4	508	27.03	15.3	0.64	14.7
范柯棋	28.12.1999	22	男	-5.5	-1.5	-6.25	43	41.4	42.2	547	26.49	13.1	0.674	12.5
李东	02.09.1998	23	男	-6	-0.5	-6.25	43.7	42.5	43.1	547	26.91	18.3	1.041	17.7
刘销雷	08.03.1993	28	男	-6	-0.5	-6.25	46.6	45.4	46	510	24.36	13.4	0.849	13.4
汤书洁	29.08.1999	22	女	-5.75	-1	-6.25	44.2	43.3	43.75	532	26.56	12.9	0.812	15
邵婧楠	14.05.1997	24	女	-6	-0.5	-6.25	43.2	41.8	42.5	536	26.04	16.3	0.825	16.3
杨京圆	04.11.1994	27	女	-5.75	-1	-6.25	43.2	41.5	42.35	556	27	18.4	0.994	17.5
周彩红	17.02.1990	31	女	-6	-0.5	-6.25	43.1	42.6	42.85	565	25.93	14.6	0.932	16.1
单宗扬	02.12.2001	20	男	-6	-0.75	-6.375	46.1	44.9	45.5	520	25.08	16.3	0.979	15.8
祖程博	26.01.1993	28	男	-6	-0.75	-6.375	45	44.2	44.6	522	25.81	19.4	0.958	19.4
胡高攀	16.07.1990	32	男	-5.75	-1.25	-6.375	45.5	47.2	46.35	540	24.42	11.2	0.658	10.3
刘佳辉	29.07.1996	25	女	-5.5	-1.75	-6.375	43.4	40.9	42.15	534	26.81	16.8	1.06	17.2
刘静	02.10.1995	26	女	-6.25	-0.25	-6.375	42.9	42	42.45	499	26.13	14.1	0.82	14.7
银倡毅	09.12.2001	18	男	-6.5	0	-6.5	45.8	45	45.4	561	25.05	18.1	0.871	15.5
许程	25.06.2002	18	男	-6	-1	-6.5	43.2	42.2	42.7	571	26.35	23.01	0.873	20.3
杨明灿	02.03.2002	19	男	-6	-1	-6.5	42.9	44.5	43.7	559	26.35	15.7	0.758	15.8
闫欣玉	29.09.2002	19	男	-6.25	-0.5	-6.5	42.9	42.2	42.55	519	25.62	20.4	1.108	20
简榕键	15.12.2002	19	男	-6.5	0	-6.5	44.9	44	44.45	511	25.7	18	1.223	17.3
吴峰	16.10.2001	20	男	-6.5	0	-6.5	42.3	41.8	42.05	504	26.47	13.7	0.908	14.7
丁铭乐	22.05.1996	25	男	-5.75	-1.5	-6.5	43.9	42.5	43.2	528	26.59	15.7	0.853	15.3
史大林	24.10.1994	28	男	-6.25	-0.5	-6.5	45.7	44.5	45.1	523	25.39	13.5	0.695	12.4
董晗	16.10.1984	39	男	-6.25	-0.5	-6.5	41.3	40.1	40.7	533	28.27	15.4	0.772	14.2
张静静	18.01.1996	25	女	-6	-1	-6.5	43.2	41.4	42.3	569	26.92	16.3	0.902	17.3
许晴晴	23.08.1996	25	女	-6.25	-0.5	-6.5	44.3	44	44.15	512	25.15	13.9	0.907	15.1
连新燕	18.05.1996	25	女	-6.5	0	-6.5	40.9	41.2	41.05	563	26.88	15.9	1.107	15.5
郭梦圆	05.08.1994	26	女	-6.5	0	-6.5	45.6	45.2	45.4	551	23.67	19.8	0.991	21
林璐	10.07.1993	28	女	-6.25	-0.5	-6.5	42.2	41.5	41.85	568	26.51	15.5	0.93	14.5
董彬	16.10.2002	19	男	-6.5	-0.5	-6.75	42.5	41.3	41.9	575	27.27	14.3	0.949	14
宋智超	26.07.2001	20	男	-6.25	-1	-6.75	43.4	42.1	42.75	532	26.37	14.4	0.857	15
赵鑫峰	07.12.2000	21	男	-6.5	-0.5	-6.75	42.9	42	42.45	531	26.43	13.9	0.77	15.4
马梁盛	03.11.1995	26	男	-6.75	0	-6.75	40.8	40.2	40.5	530	28.27	13.1	0.801	13.9
张豪	30.06.1995	26	男	-6.25	-1	-6.75	40.9	39.3	40.1	523	27.45	16	0.991	18.6
李梦	01.03.1999	22	女	-6.5	-0.5	-6.75	47.1	45.5	46.3	515	24.59	15.3	0.815	15.6
闫慧	12.08.1999	22	女	-6.5	-0.5	-6.75	40.5	40.1	40.3	563	27.2	14.4	0.904	13.5
王露	12.02.1997	24	女	-6.75	0	-6.75	43.5	42.5	43	515	26.25	14.6	0.816	13.3
张甜	17.11.1994	27	女	-6.5	-0.5	-6.75	42.5	42	42.25	537	27.25	21	1.003	16.7
陈艳丽	20.10.1994	27	女	-6.5	-0.5	-6.75	45.4	45	45.2	549	25.32	16	1.036	15.9
赵靓霞	27.01.1991	30	女	-6.5	-0.5	-6.75	45.1	44	44.55	589	26.25	17	1.024	14.9
杨帆	07.09.1987	34	女	-6.5	-0.5	-6.75	44.4	43.3	43.85	519	25.85	13.6	0.783	14.2
李鑫仕	11.03.2002	19	男	-6.5	-0.75	-6.875	42.5	44.3	43.4	532	26.33	12.3	0.75	14.1
范赛宁	28.08.1987	34	男	-6.5	-0.75	-6.875	42.3	41.3	41.8	545	27.68	12.9	0.785	11
付晗	20.07.2001	20	女	-6.5	-0.75	-6.875	44.5	43	43.75	544	25.18	19	0.937	16.8
王艺芳	31.01.1996	26	女	-6.5	-0.75	-6.875	42.2	42.1	42.15	532	26.47	13.3	0.82	13.5
刘鑫悦	03.12.1995	26	女	-6.5	-0.75	-6.875	43.4	43.1	43.25	572	25.4	14.9	1.069	15
方培培	14.01.1989	32	女	-6.5	-0.75	-6.875	46.7	45.6	46.15	505	14.16	15.9	0.881	16.4
徐龙飞	30.03.2000	21	男	-6.5	-1	-7	43.7	42	42.85	586	27.04	14	0.672	14
范金帅	20.08.2000	21	男	-6.5	-1	-7	41	39.5	40.25	554	26.51	19.2	0.916	14.7
杨清宇	29.06.1994	27	男	-6.5	-1	-7	43	42.3	42.65	604	27.3	17	0.816	16.5
李晴	27.03.1998	23	女	-6.75	-0.5	-7	44.7	44.1	44.4	552	25.95	18.8	0.822	18.5
毕洁坤	07.11.1996	25	女	-6.75	-0.5	-7	44.7	43.8	44.25	508	25.78	16.1	0.986	16
刘金凤	26.09.1992	29	女	-6	-2	-7	42.4	40.3	41.35	550	27.74	18.7	0.851	16.3
王丹	12.04.1988	33	女	-7	0	-7	44.9	44.2	44.55	520	24.85	14.1	0.964	14.3
郭婧京	07.01.1987	34	女	-6.75	-0.5	-7	44.9	44.1	44.5	531	25.7	12.2	0.795	13.2
王浩东	15.04.2001	20	男	-6.5	-1.25	-7.125	45.3	43.5	44.4	518	25.87	15.5	0.791	14.9
武玉帅	15.03.1993	28	男	-6.75	-0.75	-7.125	42.4	41.6	42	513	26.98	14.8	0.848	17.1
赵晨宇	10.01.2003	18	男	-6.75	-1	-7.25	43.9	42	42.95	526	25.9	14.5	0.913	14.1
刘玉龙	08.04.1997	24	男	-7	-0.5	-7.25	44.1	43	43.55	605	26.49	19	0.972	16.7
李雨霏	29.06.1993	27	女	-7	-0.5	-7.25	43.2	42.9	43.05	534	26.28	19.8	1.083	18.5
朱佳宝	07.02.1990	31	女	-7	-0.5	-7.25	44	42.6	43.3	550	26.13	13.9	0.993	13.1
张会霞	15.05.1987	34	女	-7	-0.5	-7.25	44	43.5	43.75	513	25.56	16.4	0.889	15.3
郭海润	14.01.2002	20	男	-7	-0.75	-7.375	43.7	42.6	43.15	562	26.75	20.5	0.811	21.2
程文浩	14.06.2001	20	男	-7	-0.75	-7.375	43.3	41.8	42.55	557	26.46	20.6	0.976	18.7
石皓文	28.02.2000	21	男	-6.5	-1.75	-7.375	45.6	43.8	44.7	534	25.84	17	0.715	16.4
李娅	10.10.1989	33	女	-6.75	-1.25	-7.375	46.2	44.1	45.15	515	25.71	13.2	0.897	13.7
杜晨锐	21.10.2003	18	男	-6.75	-1.5	-7.5	42.6	40.2	41.4	548	26.86	12.7	0.801	12.7
蒋金翼	07.04.2002	20	男	-7.5	0	-7.5	43.3	43.5	43.4	565	26.84	16.6	0.975	16.9
智学文	11.02.2001	20	男	-7	-1	-7.5	43.6	41.9	42.75	539	26.47	16.3	1.102	15.5
张志鑫	15.12.1994	27	男	-7.5	0	-7.5	41.8	41.2	41.5	517	27.23	18.4	0.785	13.8
李春阳	25.03.1991	30	男	-7.5	0	-7.5	43.5	42.8	43.15	534	26.99	14.5	0.703	12
张家雯	13.02.2002	20	女	-7.5	0	-7.5	44.9	44.1	44.5	541	25.78	18.5	0.809	15.2
王亚茹	07.10.1990	31	女	-7.25	-0.5	-7.5	41.9	42.7	42.3	501	26.33	15	0.929	15.2
郁璐璐	19.11.1984	37	女	-7.5	0	-7.5	44.7	43.8	44.25	542	25.85	15	0.857	13.7
李铮	25.09.2001	20	男	-7	-1.25	-7.625	43.9	42.5	43.2	515	26.66	16.2	0.901	15.7
倪鹏	08.11.1988	33	男	-7.25	-0.75	-7.625	42.9	41.5	42.2	565	27.39	20.3	0.907	19.3
舒鑫钰	20.04.1996	25	女	-7	-1.25	-7.625	45.4	44	44.7	536	25.39	18	0.816	19.1
吕俊杰	25.06.2001	20	男	-7	-1.5	-7.75	42.9	40.1	41.5	533	27.58	17.2	0.733	15
郭建平	23.11.1988	23	女	-7.5	-0.5	-7.75	44.4	45.2	44.8	496	25.47	15.5	1.083	16.6
葛慧玲	26.06.1995	27	女	-7.5	-0.5	-7.75	44.8	44.2	44.5	528	24.09	13.8	0.976	13.7
许糯尹	23.11.1993	28	女	-7.5	-0.5	-7.75	43.1	42.2	42.65	557	26.83	18	1.051	17.9
邓洁莹	09.12.1992	29	女	-7	-1.5	-7.75	42.8	42.5	42.65	556	25.91	15.6	0.886	15.8
刘亚婕	02.04.1993	29	女	-7.75	0	-7.75	43	42.1	42.55	515	26.74	13.9	0.995	14
曹关月	10.05.1992	29	女	-7.75	0	-7.75	43.8	43.4	43.6	573	26.39	14.7	1.08	15.8
周一帆	05.04.1991	30	女	-7.5	-0.5	-7.75	41.5	40.9	41.2	581	27.77	16.2	0.898	15.7
蔡皓宇	09.11.2000	21	男	-6.75	-2.25	-7.875	43.8	41.3	42.55	594	27.26	14.8	0.79	13.3
华蕾	01.04.2003	18	女	-7.25	-1.25	-7.875	43.3	44.8	44.05	543	25.75	20.2	0.733	23.5
仝小文	08.10.1986	35	女	-7.5	-0.75	-7.875	42.7	42.2	42.45	552	27.17	13.1	0.769	13.2
杨晓芳	19.10.1984	37	女	-7.5	-0.75	-7.875	57.3	46.2	51.75	530	24.69	17.6	1.181	16.3
张梦祥	13.06.1999	22	男	-7	-2	-8	41	39	40	526	28.27	15.5	0.885	17.2
赵世佳	02.05.1998	23	女	-7.75	-0.5	-8	43.9	43.4	43.65	532	26.27	19.1	0.904	14.8
智静静	03.02.1997	24	女	-8	0	-8	44.5	45.1	44.8	535	25.79	17	0.898	15.1
王彪	16.05.2002	19	男	-8.25	0	-8.25	43.9	43.2	43.55	544	26.55	13.2	0.767	14.5
王菁菁	22.08.1997	24	女	-7.75	-1	-8.25	43.1	41.8	42.45	583	26.46	16.1	0.836	15
王明茹	10.01.1997	25	女	-8	-0.5	-8.25	44.6	43.1	43.85	519	26.86	17	0.92	16.4
张梦杨	10.01.1995	26	女	-7.75	-1	-8.25	43.8	42.3	43.05	550	26.76	22	0.789	24.2
张书瑜	09.01.1993	28	女	-7.75	-1	-8.25	44.5	42.9	43.7	538	26.7	18.5	0.868	15.3
王蒙柯	29.01.1988	33	女	-7.5	-1.5	-8.25	44.4	42.8	43.6	651	26.17	17.6	0.97	14.6
刘嘉乐	22.10.2003	18	男	-8.25	-0.5	-8.5	41.6	41	41.3	570	27.93	17	0.865	16.4
李俊杰	12.12.2000	21	男	-8.25	-0.5	-8.5	44.1	42.8	43.45	539	27.84	19	0.858	17.8
郭昱麟	28.10.1995	26	男	-8	-1	-8.5	44.8	43.7	44.25	523	26.2	17.4	0.871	17.1
杜玉鹏	01.08.1995	26	女	-8	-1	-8.5	44.9	43.7	44.3	540	27.4	17	0.918	15.7
王雅楠	08.05.1989	32	女	-8.5	0	-8.5	45	44.7	44.85	556	26.24	16.4	0.841	15.6
杨晨晓	14.10.1989	32	女	-8.5	0	-8.5	45.4	44.8	45.1	542	25.81	15.2	1.022	17.1
陈琛琛	22.02.2003	18	女	-8.25	-1	-8.75	44	42.6	43.3	537	27.1	15.3	0.761	14.8
张如梦	12.08.1995	26	女	-8.75	0	-8.75	44.2	43.2	43.7	525	26.91	17.9	1.059	16.7
赵国权	08.10.2002	19	男	-8.5	-0.75	-8.875	42	41	41.5	562	28.11	19.3	0.966	14.8
李科	22.01.2000	21	男	-8.25	-1.25	-8.875	41.8	43.6	42.7	556	27.48	14.4	0.74	15.5
罗茜	27.02.1998	23	女	-8.25	-1.25	-8.875	45.1	43.7	44.4	501	25.99	15.7	0.78	16.6
陈子栋	18.04.1998	23	男	-9	0	-9	43.9	43.1	43.5	532	27.23	15	0.873	15.5
李子晗	18.08.1996	25	女	-8.25	-1.5	-9	44.5	42.8	43.65	532	26.91	18	0.854	16.8
李夏青	15.06.1994	26	女	-8.5	-1	-9	44.2	42.4	43.3	543	25.97	14.3	0.821	15.4
杨姗姗	18.03.1984	37	女	-8.75	-0.75	-9.125	44.2	43	43.6	588	26.96	15.9	0.84	12.9
任帅	12.05.2000	21	男	-8.25	-2	-9.25	44.7	42.6	43.65	562	26.59	15.2	0.745	17.5
刘薇薇	18.11.1990	31	女	-9.25	0	-9.25	42.5	42	42.25	549	26.96	13.1	0.759	13.2
翟亚男	01.12.1992	29	男	-8.25	-2.25	-9.375	45.6	43.9	44.75	529	26.89	17	0.726	16.9
许晨辉	08.06.1987	34	男	-8.5	-1.75	-9.375	43.4	41.6	42.5	569	27.64	16.7	0.817	15.9
赵乙静	12.03.1988	33	女	-9.25	-0.5	-9.5	43.4	42.5	42.95	572	26.92	17.1	0.976	14.9
张璇	24.07.1988	33	女	-9.5	0	-9.5	42.3	41.8	42.05	561	26.56	19	1.193	16.5
石晓歌	05.03.1993	28	女	-9.5	-0.5	-9.75	42.5	41.5	42	572	26.94	18.3	0.987	16.5
杨欢	11.11.1989	33	女	-9.75	0	-9.75	41.9	42.3	42.1	533	27.81	15.9	0.99	15.6
贾洪滨	10.09.2000	20	男	-9.25	-1.5	-10	42.8	41	41.9	494	28	16	0.814	18.1
杨一飞	08.07.1999	22	男	-9.5	-1	-10	40.9	40.5	40.7	507	28.53	15.2	0.772	13.5
党剑豪	30.01.1996	26	男	-9	-2	-10	44.5	42.9	43.7	505	26.54	19.4	0.898	19.1
余思源	13.10.1988	33	男	-10	0	-10	43	42.9	42.95	512	27.13	16.8	0.711	16.3
王思雨	28.06.1999	22	女	-9.5	-1	-10	45.3	44.3	44.8	507	26.33	11.6	0.668	11.9
王梓颖	13.06.1998	23	女	-10	0	-10	44.7	43.6	44.15	543	26.83	20.5	0.669	22.2
赵婧利	09.11.1996	24	女	-10	0	-10	45.6	44.5	45.05	511	26.25	12.9	0.882	14.9
叶佳辰	20.02.1996	25	女	-8.5	-3	-10	45.1	42.3	43.7	516	27.1	18.3	0.711	17.3
孟蝶	14.10.1989	31	女	-10	0	-10	45.3	44.5	44.9	524	26.88	19.1	0.916	17.2
徐丽娜	29.04.1984	37	女	-10	0	-10	43.6	42.8	43.2	539	26.82	11.5	0.768	13.1
贾敬瑞	18.02.1998	23	男	-9	-2.25	-10.125	44.3	41.7	43	538	28.13	17.4	0.767	16.5
李漫	06.09.1995	25	女	-9.75	-0.75	-10.125	47	45.5	46.25	505	25.81	16.2	0.674	17.8
胡贺	12.10.2001	20	男	-9.5	-1.5	-10.25	43.3	41.4	42.35	550	28.21	14.3	0.684	16.2
刘思远	19.12.1999	21	男	-9	-2.5	-10.25	45.2	42.8	44	534	26.96	14.5	0.644	16.7
赵航	06.09.1986	34	男	-10	-0.5	-10.25	42.6	42	42.3	594	28.66	15.1	0.78	15.3
范梦佳	21.03.2002	19	女	-9	-2.5	-10.25	46.2	43.7	44.95	562	26.67	14.3	0.778	17.1
韩金言	02.07.1996	25	女	-9.5	-1.75	-10.375	46.7	44.7	45.7	528	26.26	17.6	0.774	16.9
何益祥	06.03.2001	20	男	-10.5	0	-10.5	40.7	40	40.35	470	29.67	16	0.747	17.5
徐子文	22.09.1996	24	男	-10.5	0	-10.5	44.7	43.6	44.15	515	26.84	17.9	0.812	18.9
郑欣玥	19.05.1999	22	女	-10.5	0	-10.5	43.4	41.7	42.55	496	27.89	18.6	0.852	18.2
王丹	17.03.1999	22	女	-10.5	0	-10.5	43.2	41.3	42.25	510	28.03	16.7	0.864	16.9
李媛媛	17.08.1995	26	女	-10	-1	-10.5	40.5	39.4	39.95	590	28.91	15.5	0.673	13.3
郭淑君	12.02.1993	28	女	-10.5	0	-10.5	43.5	42.8	43.15	496	28.6	14.3	0.698	16.4
包天天	23.11.1994	28	女	-10	-1	-10.5	43.3	45.4	44.35	559	27.44	16.6	0.733	16.2
郭家灿	26.06.1996	25	女	-9.75	-1.75	-10.625	45.3	43.6	44.45	561	26.95	18.7	0.746	18.5
陈秋雨	01.10.2001	21	女	-10.75	0	-10.75	44.1	44.5	44.3	536	27.22	17	0.755	18.8
孙坤伟	26.06.1996	25	女	-10.75	0	-10.75	43.2	42	42.6	529	27.68	15.5	0.973	16.8
陈少杰	04.09.1982	39	女	-10.25	-1.25	-10.875	43.7	42.1	42.9	532	27.7	15.6	0.828	13.3
徐梓善	28.02.1994	27	男	-11	0	-11	42.9	41.7	42.3	581	28.41	16	0.773	14.9
周长安	12.07.1993	28	男	-10	-2	-11	44.6	42.4	43.5	582	27.88	16.3	0.845	15.9
刘昀	28.05.1996	25	女	-10	-2	-11	42.4	40.5	41.45	528	27.78	16.4	0.726	15.2
李安琪	13.09.1992	29	女	-10	-2	-11	45.7	42.9	44.3	526	27.18	16.3	0.851	18.4
范培卡	22.03.1989	32	女	-11	0	-11	45.5	44.2	44.85	502	26.82	11.6	0.825	14.6
常守龙	28.01.2002	19	男	-11	-0.75	-11.375	41.2	40.4	40.8	581	28.78	19	0.81	21.7
段雯煜	26.08.1997	23	男	-9.5	-3.75	-11.375	45.5	42	43.75	543	28.62	17.9	0.823	19.2
刘天然	16.10.1989	31	男	-10.5	-1.75	-11.375	43.3	41.5	42.4	513	29.24	11.4	0.685	12.5
邢磊	08.12.1989	31	男	-10.5	-1.75	-11.375	45.7	43.6	44.65	513	27.35	16.6	0.689	17.7
万荣荣	12.01.1985	36	女	-11	-0.75	-11.375	44.2	43.4	43.8	524	28.12	16.8	0.791	15
乔路杰	26.05.1999	22	男	-10.5	-2	-11.5	45.8	43.7	44.75	525	27.22	14.7	0.618	17.5
庄浩杰	01.10.1999	23	男	-10.5	-2	-11.5	41.8	44.4	43.1	541	28.73	16.1	0.802	18.6
马超西	01.02.1994	27	男	-11.5	0	-11.5	43.2	42.6	42.9	573	28.59	21.5	0.791	18
蒲缇子	27.02.2002	20	女	-10.25	-2.5	-11.5	42.5	45.4	43.95	524	26.41	14.8	0.773	14.4
周璇雨	03.11.1996	24	女	-10.5	-2	-11.5	44.7	42.7	43.7	491	27.77	12.7	0.597	17
胡梦云	22.08.1997	24	女	-10.5	-2	-11.5	43.1	41.3	42.2	536	29.38	18.4	0.798	17.8
刘佳	18.08.1991	29	女	-11.5	0	-11.5	45.7	44	44.85	564	26.45	15	0.752	14.5
王羿苏	17.03.1991	30	女	-11.5	0	-11.5	42.9	42.2	42.55	528	28.28	12.3	0.731	13
田玮	14.10.1984	37	女	-10.5	-2	-11.5	46.6	44.4	45.5	533	27.67	20.2	0.822	20.9
魏海涛	09.03.1989	32	男	-11	-1.5	-11.75	45.7	44.4	45.05	568	26.86	20.3	0.862	17.2
孙瑛	29.03.1983	38	女	-11	-1.5	-11.75	42.8	44.3	43.55	523	27.07	15.1	0.818	14.8
顾鹏涛	07.09.2001	20	男	-11	-1.75	-11.875	43.3	41.3	42.3	551	28.19	16.6	0.902	17.6
张静菲	23.06.1996	25	女	-12	0	-12	44.7	44.3	44.5	511	26.77	11.1	0.703	15.1
孟柯	10.08.1996	25	女	-12	0	-12	44.4	43.5	43.95	525	28.23	12.5	0.882	14.4
郭佳佳	13.11.1994	27	女	-12	0	-12	44.9	44.3	44.6	514	26.96	15.3	0.632	13.9
杨婉璐	20.04.1993	28	女	-10.5	-3	-12	46	43.7	44.85	511	27.12	10.9	0.538	11.7
张欣宇	13.02.1990	31	女	-12	0	-12	45.4	44.2	44.8	541	27.87	16	0.73	15.2
曹湘悦	03.10.2003	18	女	-12	-1	-12.5	45.1	43.9	44.5	535	27.58	16.8	0.671	17.2
任田静	16.06.1996	25	女	-12.5	0	-12.5	41.9	42.7	42.3	520	28.84	17.2	1.137	18.2
李亚文	16.02.1993	28	女	-12.5	0	-12.5	43.4	44	43.7	540	27.46	17.8	0.897	16.4
董见飞	12.06.1994	27	男	-11.25	-3.25	-12.875	44.1	41	42.55	506	28.13	16.2	0.647	15.5
朱孝文	09.05.2002	24	男	-12	-2	-13	43.9	42.1	43	542	29.29	12.3	0.635	15.7
康永辉	20.06.2001	20	男	-12	-2	-13	42.7	41.3	42	482	29.97	14.4	0.599	18.7
曹博天	03.01.1998	23	男	-13	0	-13	42	41.2	41.6	535	30.32	18.2	0.883	16.4
赵准	21.10.1981	34	男	-13	0	-13	44.5	43.5	44	535	29.22	14.8	0.827	16.2
杜文婷	03.06.1999	22	女	-12	-2	-13	43.6	41.4	42.5	491	30.19	15.3	0.63	15.9
豆亚丽	10.09.1994	27	女	-13	0	-13	43	42.2	42.6	515	28.31	18.2	0.713	16.8
郭淑芹	20.03.1989	32	女	-12	-2.5	-13.25	41.9	44.6	43.25	530	28.15	11.9	0.914	12.9
党曼曼	15.08.1991	30	女	-14	0	-14	43	41.9	42.45	527	28.58	15.9	0.92	18.3
甄利威	13.06.1992	29	女	-13	-2.75	-14.375	43.6	41	42.3	559	29.56	16.1	0.864	16.2
朱静芳	22.08.1991	29	女	-14.5	0	-14.5	43.4	42.1	42.75	523	30.35	13.3	0.637	17.5
朱智孟	09.06.1993	28	男	-14	-1.5	-14.75	46	43.9	44.95	532	28.42	17.7	0.715	17.6
司航宇	22.05.2003	18	男	-14	-2	-15	45.1	42.5	43.8	530	29.25	22	0.692	21.9
刘其亮	16.03.1995	26	男	-14	-2	-15	43.6	41.9	42.75	603	29.59	13.8	0.667	13.5
王亚欣	04.03.2002	19	女	-15	0	-15	43.5	42.4	42.95	510	29.67	14.3	0.581	16.8
赵艳艳	05.07.1985	37	女	-15	-3	-16.5	44.5	47.1	45.8	486	29.47	12.8	0.7	14.4
王建涛	25.06.1997	24	男	-17	0	-17	44.8	44	44.4	495	28.62	17.9	0.76	19

## Sheet: Sheet1
姓名	出生日期	Age	性别	球镜度	柱镜度	SE	K1	K2	Km	CCT	AL	IOP	SSI	bIOP
曾帅清	25.12.2001	20	男	-1.5	-1.5	-2.25	40.9	43.5	42.2	511	24.93	16	0.956	15
张涵	08.08.2000	21	男	-2.5	-0.5	-2.75	43.3	42.2	42.75	539	24.58	11	0.798	13.1
艾勤政	16.01.2000	21	男	-2	-0.5	-2.25	42.2	41.4	41.8	583	25.6	20	0.836	20.2
刘潇	28.02.2000	21	男	-2	-1	-2.5	42	40.8	41.4	505	25.21	16.3	0.84	14.4
陈子昌	24.05.2001	21	男	-0.75	-1.25	-1.375	43.9	42.2	43.05	473	23.76	13	0.903	13.8
郑龙晓	18.11.1999	21	男	-2	0	-2	41.7	41.4	41.55	543	25.08	13.7	0.922	13.1
李灏	16.04.2000	21	男	-2.5	0	-2.5	41.3	40.6	40.95	554	26.31	15.3	0.932	15.7
胡锦辉	10.08.1999	21	男	-1.5	-0.5	-1.75	43.2	42.5	42.85	546	24.01	14.3	0.963	16.5
赵世详	16.07.2000	21	男	-2.75	0	-2.75	41.9	40.9	41.4	511	24.41	14.4	1.004	16.5
沈市委	02.04.1999	22	男	-2.25	-1	-2.75	45.1	42.9	44	569	25.02	13.6	0.917	12
张成豪	07.05.1999	22	男	-2.25	0	-2.25	41.9	41.6	41.75	493	24.7	14.8	0.941	13.6
郭士杰	24.04.1999	22	男	-1.5	-0.75	-1.875	41.4	41.8	41.6	511	24.39	12.5	0.949	13.1
王亚州	17.11.1999	22	男	-2.25	-0.75	-2.625	41.8	41.2	41.5	558	25.32	14.8	0.97	12.6
耿纪威	02.05.1999	22	男	-2.5	-0.5	-2.75	39.5	40	39.75	587	25.84	17.2	1.029	15.5
徐阳	29.07.1998	23	男	-1.75	0	-1.75	44.5	43.3	43.9	568	23.95	13.9	0.866	14.4
唐明强	18.04.1998	23	男	-2.5	-0.75	-2.875	42.5	42.4	42.45	535	25.59	12.7	0.879	14.4
田化松	17.04.2001	20	男	-2.75	0	-2.75	44.1	45.5	44.8	502	24.74	14	0.891	17.1
弓元奎	21.01.2001	20	男	-2.75	0	-2.75	43.5	43.1	43.3	526	24.99	11.2	0.894	15.5
潘科旭	09.10.2000	21	男	-1.5	-0.75	-1.875	42.5	41.8	42.15	542	24.81	15.5	0.918	16.6
韩栋梁	22.10.1997	24	男	-2.25	-0.75	-2.625	41.9	41.3	41.6	503	25.14	16.8	1.031	19.6
孙铖	29.01.2001	20	男	-2.5	-0.75	-2.875	43.6	41.9	42.75	516	24.88	14.1	0.79	15.4
安灵浩	09.02.1993	28	男	-2	0	-2	43.1	42.3	42.7	544	24.65	15.5	1.121	15.4
安如磐	01.10.1990	30	男	-2.5	0	-2.5	39.1	38.8	38.95	503	26.37	14.4	0.795	13.3
安如磐	01.10.1990	30	男	-2.5	0	-2.5	39.1	38.8	38.95	503	26.37	14.4	0.795	13.3
李世超	10.09.1989	31	男	-2.25	-0.5	-2.5	43.5	43.2	43.35	513	24.51	12.6	0.768	15.2
吕红宇	28.02.1988	33	男	-2.75	0	-2.75	43.3	42.2	42.75	571	24.55	16.5	0.881	14.8
林青	18.01.1986	33	男	-2.25	-0.5	-2.5	43	42.2	42.6	511	25.21	10.5	0.691	10.5
吕红宇	28.02.1988	33	男	-2.75	0	-2.75	43.3	42.2	42.75	571	24.55	16.5	0.881	14.8
成志远	18.04.1986	34	男	-1.5	-1	-2	42	41.4	41.7	559	25.45	16.2	0.809	11.4
赵红义	22.11.1983	34	男	-2.25	-1.25	-2.875	43.9	42.3	43.1	591	25.04	21.6	0.971	14.3
李航	25.05.2000	21	女	-2.75	0	-2.75	42.3	41.5	41.9	524	25.39	16.4	1.242	21.9
蒋依诺	21.07.2003	18	女	-2.75	0	-2.75	44.7	43	43.85	565	24.2	15.4	0.833	13.7
翟桂贤	16.11.2003	18	女	-2.5	0	-2.5	42.9	42.1	42.5	574	25.21	14.4	0.877	15.8
张静怡	19.12.2002	18	女	-2.5	-0.5	-2.75	46.1	44.4	45.25	551	23.49	14.2	0.898	15.6
史梁玉	22.10.2003	18	女	-1.75	-0.5	-2	41.4	40.3	40.85	599	24.89	20	1.053	14.4
梁义朋	06.10.2001	20	女	-2.5	0	-2.5	42.1	41.7	41.9	542	24.89	16	1.204	14.6
许可	29.09.2001	20	女	-1	-0.5	-1.25	43.8	43.3	43.55	586	23.74	15.9	0.863	12.6
刘铭	13.06.2000	21	女	-2.25	-0.75	-2.625	41.7	41.5	41.6	600	25.03	21.9	1.082	15.7
栗桢	23.10.2000	21	女	-1.5	0	-1.5	41.8	43.3	42.55	553	23.91	14	0.864	14.1
石晓月	03.04.2001	21	女	-2.25	0	-2.25	44.5	46.9	45.7	560	23.52	19	0.968	16.9
白诗祺	23.05.2000	21	女	-2.5	0	-2.5	42.7	41.5	42.1	548	25.18	16	1.163	19.3
孙梦行	16.01.2005	22	女	-2	0	-2	42.7	43	42.85	539	24.53	15.5	1.248	17.5
祝苗苗	12.04.2000	22	女	-0.75	0	-0.75	45	43.1	44.05	569	23.27	18.6	1.289	16.1
刘笑雯	02.02.1997	24	女	-1.75	-0.75	-2.125	44	42.8	43.4	555	24.38	16.5	1.114	15.1
李雪莹	12.11.1992	25	女	-2.25	0	-2.25	43.2	42.9	43.05	531	24.36	18.9	0.879	17.8
王歌	21.02.1987	26	女	-2.5	0	-2.5	44.4	43.3	43.85	515	24.17	16.5	0.869	14.7
韩鑫岩	23.10.1995	26	女	-2.5	-0.75	-2.875	44.6	44.3	44.45	548	24.11	17.2	1.098	13.4
徐琳	16.05.1990	27	女	-2.25	-0.5	-2.5	44.8	43.6	44.2	566	23.96	13	0.871	12.1
张敏	31.12.1993	27	女	-2.5	0	-2.5	44.2	43.3	43.75	600	24.09	22	0.935	16.7
李春明	19.01.1994	27	女	-2.5	0	-2.5	43.2	42.4	42.8	528	24.15	14.9	1.161	13.7
张晨宇	22.10.1993	28	女	-2.75	0	-2.75	43.9	43.3	43.6	528	24.73	20.4	0.868	15.3
喻丽莉	10.07.1993	28	女	-2	0	-2	43	42.5	42.75	525	24.79	15.4	0.99	14.4
苏云云	22.02.1993	28	女	-2.5	-0.5	-2.75	45	45	45	538	23.74	17.7	1.141	16.4
张佩佩	13.11.1988	29	女	-2	0	-2	45.2	44.1	44.65	532	23.41	13.2	0.79	12.1
位双双	21.01.1991	30	女	-2.75	0	-2.75	43.5	42.6	43.05	545	24.64	10.3	0.836	13.9
贾晓倩	11.12.1990	30	女	-2.5	-0.5	-2.75	42.4	42.2	42.3	533	25.03	18.8	0.887	18.9
张静静	04.05.1985	33	女	-2	-1.5	-2.75	45.7	43.4	44.55	519	23.86	12.4	0.795	15.2
张艳秋	10.07.1988	33	女	-2.75	0	-2.75	42.4	42.2	42.3	581	24.71	11.8	0.899	11.3
张群	14.10.1986	34	女	-1	-1	-1.5	44.2	42.9	43.55	571	24.44	16.1	0.842	15.6
李海霞	26.06.1987	34	女	-1.5	-0.75	-1.875	44.47	43.32	43.895	504	23.77	17.4	1.199	15

## Sheet: Sheet2
姓名	出生日期	Age	性别	球镜度	柱镜度	SE	K1	K2	Km	CCT	AL	IOP	SSI	bIOP
石鸣	24.09.2002	18	男	-2.75	-0.5	-3	44.6	43.2	43.9	537	24.37	10.5	0.718	12.6
于小卉	21.04.2003	18	女	-3.5	-1	-4	44.2	41.7	42.95	525	25.34	15.2	0.771	15.2
范梦瑶	08.01.2003	18	女	-4.25	-0.75	-4.625	44.1	42	43.05	538	24.91	15.5	1.082	15.2
孙豪杰	19.03.2002	19	男	-4.5	-1	-5	43.9	45	44.45	504	24.79	14.5	1.009	16
李艳玲	19.11.2001	20	女	-5.75	-0.5	-6	43.5	44.8	44.15	573	24.99	21.8	1.093	16.8
郑俊龙	18.07.2000	21	男	-5.75	-0.5	-6	43.2	42	42.6	558	26.56	13.4	0.719	13.2
李昌灏	02.03.2000	21	男	-4	0	-4	40.4	41.5	40.95	583	25.86	13	0.774	12.1
甄浩奇	16.12.2000	21	男	-4.5	-0.5	-4.75	41.2	40.6	40.9	609	26.18	21	1.177	19.8
胡乐	30.04.2001	21	女	-5	-1.25	-5.625	45.4	43.7	44.55	546	24.76	18.8	0.983	16.7
娄新月	20.06.2000	21	女	-4	-0.5	-4.25	42.2	41.2	41.7	497	25.39	11	1.051	16
于枫凡	12.10.2000	21	女	-3.5	-0.75	-3.875	45.1	43.6	44.35	578	24.36	15.8	1.087	13.1
胡一凡	29.12.1998	22	男	-5.5	-0.5	-5.75	44.9	44.1	44.5	543	25.9	15.7	0.72	14.3
张超彬	18.06.1999	22	男	-3.5	-1.5	-4.25	45	43	44	550	25.62	22	0.771	26.7
潘雅琪	18.01.1999	22	女	-4	-0.5	-4.25	42.2	40.8	41.5	530	25.66	10.5	0.678	13.3
刘荣秀	02.07.1999	22	女	-5.25	-0.5	-5.5	43	41.9	42.45	530	25.91	18.1	0.898	16.7
周子祺	26.06.1999	22	女	-5	-0.75	-5.375	45	43	44	556	25.1	18	0.905	18.3
胡金鸽	12.04.1999	22	女	-4	0	-4	42.5	42.1	42.3	514	25.19	18.5	0.967	15.3
陈露	22.03.1998	22	女	-3	-0.75	-3.375	46.3	44.9	45.6	519	23.83	16	0.984	17.2
王晨琦	06.03.1998	23	男	-4.25	-3	-5.75	44.7	41.3	43	522	25.74	14.7	0.754	14.2
王则天	19.08.1998	23	男	-4.75	-1.5	-5.5	44.6	41.8	43.2	553	25.57	16.1	0.757	12.4
李铁岗	04.05.1998	23	男	-3.5	-0.75	-3.875	41.2	40.2	40.7	536	26.01	18.2	0.969	16.7
张强战	16.12.1998	23	男	-3.75	0	-3.75	43	42.7	42.85	563	25.04	17	1.187	16.2
包行	24.09.1997	24	男	-5	-1	-5.5	43.9	42.4	43.15	520	25.56	11.8	0.755	13.6
王孝俭	27.06.1997	24	男	-4	-0.5	-4.25	44.1	43.1	43.6	538	24.98	15	0.78	15.8
杨晨	30.03.1997	24	男	-4.75	0	-4.75	43.7	43.4	43.55	507	25.39	16.9	0.91	15.8
王昭	02.10.1996	24	男	-4	0	-4	41.8	41.3	41.55	515	25.67	15.7	1.008	17.8
杨天	15.04.1997	24	男	-2.75	-0.5	-3	43.1	41.8	42.45	508	25.38	17.5	1.033	19.1
张广昭	26.04.1996	25	男	-5.5	0	-5.5	43.9	44.4	44.15	588	25.25	16.6	0.977	15.4
刘方赛	10.05.1996	25	男	-4.25	-0.5	-4.5	45.2	44.1	44.65	575	24.33	15.7	1.118	13.5
雷丹洁	18.04.1996	25	女	-2.75	-0.5	-3	44.5	43.5	44	545	24.64	13.6	0.908	14.3
崔梦园	10.06.1996	25	女	-5.5	-0.5	-5.75	43.7	42.7	43.2	550	25.41	18.8	1.17	19.4
姚良绪	23.08.1995	26	男	-4.75	-0.75	-5.125	43	43.8	43.4	491	25.69	13.3	0.908	13.9
樊永浩	19.08.1995	26	男	-4.25	-0.75	-4.625	41.9	41	41.45	553	26.72	17	1.077	15.2
宋鹏鹤	10.04.1995	26	女	-5	-1.75	-5.875	46.5	44.3	45.4	516	24.76	12.8	0.751	12.7
李晓清	05.04.1986	26	女	-3.25	-0.5	-3.5	45.1	45.3	45.2	572	23.71	16.5	0.901	14.7
邓丽芳	06.07.1995	26	女	-4	-0.75	-4.375	43	41.4	42.2	531	25.42	14.8	1.004	13.9
梁小辉	29.07.1995	26	女	-3.5	-0.5	-3.75	45.5	44	44.75	537	24.01	14.9	1.009	15
刘佳昊	28.11.1994	27	男	-4.75	-0.5	-5	42.5	41.3	41.9	573	26.18	12.6	0.971	12.7
张宗樯	10.08.1994	27	男	-4.75	0	-4.75	41.8	41.1	41.45	576	26.59	17.8	0.974	18.7
底振威	16.02.1994	27	男	-4.5	0	-4.5	40.5	39.9	40.2	496	27.22	14.3	1.022	14.7
王梦	25.09.1994	27	女	-5.75	-0.5	-6	44	43.2	43.6	548	26.31	19.8	0.904	17.4
李颖	20.03.1994	27	女	-5.75	0	-5.75	43.4	42.6	43	539	25.73	14.2	0.905	13.2
马晨潇	26.08.1994	27	女	-4.5	-0.5	-4.75	45	43.4	44.2	535	24.81	19.8	0.928	15.1
徐佳	08.01.1995	27	女	-5.5	-1	-6	44.2	44.3	44.25	508	25	15.3	0.929	16
赵悦	26.06.1994	27	女	-3.5	-0.5	-3.75	44.9	43.9	44.4	524	24.45	18	0.939	17.2
王小宏	08.05.1994	27	女	-5.25	-0.5	-5.5	43.7	42.9	43.3	550	25.86	15.6	1.017	13.6
刘明珠	01.07.1994	27	女	-5.5	0	-5.5	43.4	42.6	43	551	25.97	20.2	1.038	16
夏晖	08.02.1993	28	男	-4	-1	-4.5	45.1	43.6	44.35	529	24.84	14.8	0.834	14.9
陈业博	25.02.1993	28	男	-4.25	0	-4.25	42.4	42.1	42.25	553	25.76	15	1.021	16.1
范俊杰	26.07.1993	28	男	-6	0	-6	41.7	41.6	41.65	533	26.67	19.9	1.123	18.8
董猛	15.12.1992	28	女	-4.25	0	-4.25	43.6	43.1	43.35	547	25.12	14.2	0.996	15.9
瞿思琳	18.10.1993	28	女	-4.25	-0.5	-4.5	44.9	44.3	44.6	516	24.19	18.1	1.001	17.3
赵刚	15.09.1992	29	男	-4.25	-0.5	-4.5	43.4	41.9	42.65	502	25.87	13.1	0.929	15
何鑫佩	04.03.1992	29	女	-4.25	-0.5	-4.5	45.6	44.3	44.95	537	24.76	19.9	0.964	18.3
弓浩然	05.12.1990	31	男	-4.5	-0.5	-4.75	42.3	41.9	42.1	506	25.68	15	0.926	15.1
程婉婷	03.10.1990	31	女	-4.5	0	-4.5	44.9	43.9	44.4	533	24.44	16.2	0.987	13.3
黄丹	03.12.1989	31	女	-3.75	-0.5	-4	42.6	42.2	42.4	561	25.39	15.1	1.003	14.4
郑方方	29.05.1990	31	女	-2.75	-1	-3.25	48.1	46.1	47.1	520	23.45	20.8	1.046	17.8
陈彬	12.03.1989	33	男	-5.25	-0.75	-5.625	43.2	41.8	42.5	535	26.47	12	0.73	13.1
杨光	17.08.1987	34	男	-3	-0.5	-3.25	45.5	44.5	45	518	24.24	15	0.824	13.6

## Sheet: Sheet3
姓名	出生日期	Age	性别	球镜度	柱镜度	SE	K1	K2	Km	CCT	AL	IOP	SSI	bIOP
杜晨锐	21.10.2003	18	男	-6.75	-1.5	-7.5	42.6	40.2	41.4	548	26.86	12.7	0.801	12.7
陈琛琛	22.02.2003	18	女	-8.25	-1	-8.75	44	42.6	43.3	537	27.1	15.3	0.761	14.8
吕俊杰	25.06.2001	20	男	-7	-1.5	-7.75	42.9	40.1	41.5	533	27.58	17.2	0.733	15
郭海润	14.01.2002	20	男	-7	-0.75	-7.375	43.7	42.6	43.15	562	26.75	20.5	0.811	21.2
李铮	25.09.2001	20	男	-7	-1.25	-7.625	43.9	42.5	43.2	515	26.66	16.2	0.901	15.7
吴峰	16.10.2001	20	男	-6.5	0	-6.5	42.3	41.8	42.05	504	26.47	13.7	0.908	14.7
张家雯	13.02.2002	20	女	-7.5	0	-7.5	44.9	44.1	44.5	541	25.78	18.5	0.809	15.2
付晗	20.07.2001	20	女	-6.5	-0.75	-6.875	44.5	43	43.75	544	25.18	19	0.937	16.8
徐龙飞	30.03.2000	21	男	-6.5	-1	-7	43.7	42	42.85	586	27.04	14	0.672	14
李科	22.01.2000	21	男	-8.25	-1.25	-8.875	41.8	43.6	42.7	556	27.48	14.4	0.74	15.5
任帅	12.05.2000	21	男	-8.25	-2	-9.25	44.7	42.6	43.65	562	26.59	15.2	0.745	17.5
蔡皓宇	09.11.2000	21	男	-6.75	-2.25	-7.875	43.8	41.3	42.55	594	27.26	14.8	0.79	13.3
范金帅	20.08.2000	21	男	-6.5	-1	-7	41	39.5	40.25	554	26.51	19.2	0.916	14.7
范柯棋	28.12.1999	22	男	-5.5	-1.5	-6.25	43	41.4	42.2	547	26.49	13.1	0.674	12.5
张梦祥	13.06.1999	22	男	-7	-2	-8	41	39	40	526	28.27	15.5	0.885	17.2
汤书洁	29.08.1999	22	女	-5.75	-1	-6.25	44.2	43.3	43.75	532	26.56	12.9	0.812	15
陈子栋	18.04.1998	23	男	-9	0	-9	43.9	43.1	43.5	532	27.23	15	0.873	15.5
李东	02.09.1998	23	男	-6	-0.5	-6.25	43.7	42.5	43.1	547	26.91	18.3	1.041	17.7
罗茜	27.02.1998	23	女	-8.25	-1.25	-8.875	45.1	43.7	44.4	501	25.99	15.7	0.78	16.6
赵世佳	02.05.1998	23	女	-7.75	-0.5	-8	43.9	43.4	43.65	532	26.27	19.1	0.904	14.8
刘玉龙	08.04.1997	24	男	-7	-0.5	-7.25	44.1	43	43.55	605	26.49	19	0.972	16.7
王露	12.02.1997	24	女	-6.75	0	-6.75	43.5	42.5	43	515	26.25	14.6	0.816	13.3
王菁菁	22.08.1997	24	女	-7.75	-1	-8.25	43.1	41.8	42.45	583	26.46	16.1	0.836	15
智静静	03.02.1997	24	女	-8	0	-8	44.5	45.1	44.8	535	25.79	17	0.898	15.1
舒鑫钰	20.04.1996	25	女	-7	-1.25	-7.625	45.4	44	44.7	536	25.39	18	0.816	19.1
李子晗	18.08.1996	25	女	-8.25	-1.5	-9	44.5	42.8	43.65	532	26.91	18	0.854	16.8
张静静	18.01.1989	32	女	-6	-1	-6.5	43.2	41.4	42.3	569	26.92	16.3	0.902	17.3
许晴晴	23.08.1996	25	女	-6.25	-0.5	-6.5	44.3	44	44.15	512	25.15	13.9	0.907	15.1
毕洁坤	07.11.1996	25	女	-6.75	-0.5	-7	44.7	43.8	44.25	508	25.78	16.1	0.986	16
李佩瑶	11.01.1996	25	女	-5.5	-1.25	-6.125	44.3	43.6	43.95	557	25.24	16.9	1.048	16
刘佳辉	29.07.1996	25	女	-5.5	-1.75	-6.375	43.4	40.9	42.15	534	26.81	16.8	1.06	17.2
连新燕	18.05.1996	25	女	-6.5	0	-6.5	40.9	41.2	41.05	563	26.88	15.9	1.107	15.5
马梁盛	03.11.1995	26	男	-6.75	0	-6.75	40.8	40.2	40.5	530	28.27	13.1	0.801	13.9
郭昱麟	28.10.1995	26	男	-8	-1	-8.5	44.8	43.7	44.25	523	26.2	17.4	0.871	17.1
张豪	30.06.1995	26	男	-6.25	-1	-6.75	40.9	39.3	40.1	523	27.45	16	0.991	18.6
刘静	02.10.1995	26	女	-6.25	-0.25	-6.375	42.9	42	42.45	499	26.13	14.1	0.82	14.7
王艺芳	31.01.1996	26	女	-6.5	-0.75	-6.875	42.2	42.1	42.15	532	26.47	13.3	0.82	13.5
李夏青	15.06.1994	26	女	-8.5	-1	-9	44.2	42.4	43.3	543	25.97	14.3	0.821	15.4
杜玉鹏	01.08.1995	26	女	-8	-1	-8.5	44.9	43.7	44.3	540	27.4	17	0.918	15.7
郭梦圆	05.08.1994	26	女	-6.5	0	-6.5	45.6	45.2	45.4	551	23.67	19.8	0.991	21
张如梦	12.08.1995	26	女	-8.75	0	-8.75	44.2	43.2	43.7	525	26.91	17.9	1.059	16.7
刘鑫悦	03.12.1995	26	女	-6.5	-0.75	-6.875	43.4	43.1	43.25	572	25.4	14.9	1.069	15
张志鑫	15.12.1994	27	男	-7.5	0	-7.5	41.8	41.2	41.5	517	27.23	18.4	0.785	13.8
杨清宇	29.06.1994	27	男	-6.5	-1	-7	43	42.3	42.65	604	27.3	17	0.816	16.5
葛慧玲	26.06.1995	27	女	-7.5	-0.5	-7.75	44.8	44.2	44.5	528	24.09	13.8	0.976	13.7
张甜	17.11.1994	27	女	-6.5	-0.5	-6.75	42.5	42	42.25	537	27.25	21	1.003	16.7
陈艳丽	20.10.1994	27	女	-6.5	-0.5	-6.75	45.4	45	45.2	549	25.32	16	1.036	15.9
李雨霏	29.06.1993	27	女	-7	-0.5	-7.25	43.2	42.9	43.05	534	26.28	19.8	1.083	18.5
史大林	24.10.1994	28	男	-6.25	-0.5	-6.5	45.7	44.5	45.1	523	25.39	13.5	0.695	12.4
武玉帅	15.03.1993	28	男	-6.75	-0.75	-7.125	42.4	41.6	42	513	26.98	14.8	0.848	17.1
刘销雷	08.03.1993	28	男	-6	-0.5	-6.25	46.6	45.4	46	510	24.36	13.4	0.849	13.4
祖程博	26.01.1993	28	男	-6	-0.75	-6.375	45	44.2	44.6	522	25.81	19.4	0.958	19.4
石晓歌	05.03.1993	28	女	-9.5	-0.5	-9.75	42.5	41.5	42	572	26.94	18.3	0.987	16.5
翟亚男	01.12.1992	29	男	-8.25	-2.25	-9.375	45.6	43.9	44.75	529	26.89	17	0.726	16.9
杨龙龙	24.02.1992	29	男	-5.75	-0.75	-6.125	44.8	43.8	44.3	569	25.48	18.7	0.855	16.9
李春阳	25.03.1991	30	男	-7.5	0	-7.5	43.5	42.8	43.15	534	26.99	14.5	0.703	12
倪鹏	08.11.1988	33	男	-7.25	-0.75	-7.625	42.9	41.5	42.2	565	27.39	20.3	0.907	19.3
范赛宁	28.08.1987	34	男	-6.5	-0.75	-6.875	42.3	41.3	41.8	545	27.68	12.9	0.785	11
许晨辉	08.06.1987	34	男	-8.5	-1.75	-9.375	43.4	41.6	42.5	569	27.64	16.7	0.817	15.9
杨帆	07.09.1987	34	女	-6.5	-0.5	-6.75	44.4	43.3	43.85	519	25.85	13.6	0.783	14.2

## Sheet: Sheet4
姓名	出生日期	Age	性别	球镜度	柱镜度	SE	K1	K2	Km	CCT	AL	IOP	SSI	bIOP
司航宇	22.05.2003	18	男	-14	-2	-15	45.1	42.5	43.8	530	29.25	22	0.692	21.9
曹湘悦	03.10.2003	18	女	-12	-1	-12.5	45.1	43.9	44.5	535	27.58	16.8	0.671	17.2
常守龙	28.01.2002	19	男	-11	-0.75	-11.375	41.2	40.4	40.8	581	28.78	19	0.81	21.7
范梦佳	21.03.2002	19	女	-9	-2.5	-10.25	46.2	43.7	44.95	562	26.67	14.3	0.778	17.1
康永辉	20.06.2001	20	男	-12	-2	-13	42.7	41.3	42	482	29.97	14.4	0.599	18.7
胡贺	12.10.2001	20	男	-9.5	-1.5	-10.25	43.3	41.4	42.35	550	28.21	14.3	0.684	16.2
何益祥	06.03.2001	20	男	-10.5	0	-10.5	40.7	40	40.35	470	29.67	16	0.747	17.5
贾洪滨	10.09.2000	20	男	-9.25	-1.5	-10	42.8	41	41.9	494	28	16	0.814	18.1
顾鹏涛	07.09.2001	20	男	-11	-1.75	-11.875	43.3	41.3	42.3	551	28.19	16.6	0.902	17.6
蒲缇子	27.02.2002	20	女	-10.25	-2.5	-11.5	42.5	45.4	43.95	524	26.41	14.8	0.773	14.4
刘思远	19.12.1999	21	男	-9	-2.5	-10.25	45.2	42.8	44	534	26.96	14.5	0.644	16.7
陈秋雨	01.10.2001	21	女	-10.75	0	-10.75	44.1	44.5	44.3	536	27.22	17	0.755	18.8
乔路杰	26.05.1999	22	男	-10.5	-2	-11.5	45.8	43.7	44.75	525	27.22	14.7	0.618	17.5
杨一飞	08.07.1999	22	男	-9.5	-1	-10	40.9	40.5	40.7	507	28.53	15.2	0.772	13.5
杜文婷	03.06.1999	22	女	-12	-2	-13	43.6	41.4	42.5	491	30.19	15.3	0.63	15.9
王思雨	28.06.1999	22	女	-9.5	-1	-10	45.3	44.3	44.8	507	26.33	11.6	0.668	11.9
郑欣玥	19.05.1999	22	女	-10.5	0	-10.5	43.4	41.7	42.55	496	27.89	18.6	0.852	18.2
王丹	17.03.1999	22	女	-10.5	0	-10.5	43.2	41.3	42.25	510	28.03	16.7	0.864	16.9
贾敬瑞	18.02.1998	23	男	-9	-2.25	-10.125	44.3	41.7	43	538	28.13	17.4	0.767	16.5
庄浩杰	01.10.1999	23	男	-10.5	-2	-11.5	41.8	44.4	43.1	541	28.73	16.1	0.802	18.6
段雯煜	26.08.1997	23	男	-9.5	-3.75	-11.375	45.5	42	43.75	543	28.62	17.9	0.823	19.2
曹博天	03.01.1998	23	男	-13	0	-13	42	41.2	41.6	535	30.32	18.2	0.883	16.4
王梓颖	13.06.1998	23	女	-10	0	-10	44.7	43.6	44.15	543	26.83	20.5	0.669	22.2
朱孝文	09.05.2002	24	男	-12	-2	-13	43.9	42.1	43	542	29.29	12.3	0.635	15.7
王建涛	25.06.1997	24	男	-17	0	-17	44.8	44	44.4	495	28.62	17.9	0.76	19
徐子文	22.09.1996	24	男	-10.5	0	-10.5	44.7	43.6	44.15	515	26.84	17.9	0.812	18.9
胡梦云	22.08.1997	24	女	-10.5	-2	-11.5	43.1	41.3	42.2	536	29.38	18.4	0.798	17.8
赵婧利	09.11.1996	24	女	-10	0	-10	45.6	44.5	45.05	511	26.25	12.9	0.882	14.9
刘其亮	16.03.1995	26	男	-14	-2	-15	43.6	41.9	42.75	603	29.59	13.8	0.667	13.5
李漫	06.09.1995	25	女	-9.75	-0.75	-10.125	47	45.5	46.25	505	25.81	16.2	0.674	17.8
张静菲	23.06.1996	25	女	-12	0	-12	44.7	44.3	44.5	511	26.77	11.1	0.703	15.1
叶佳辰	20.02.1996	25	女	-8.5	-3	-10	45.1	42.3	43.7	516	27.1	18.3	0.711	17.3
刘昀	28.05.1996	25	女	-10	-2	-11	42.4	40.5	41.45	528	27.78	16.4	0.726	15.2
郭家灿	26.06.1996	25	女	-9.75	-1.75	-10.625	45.3	43.6	44.45	561	26.95	18.7	0.746	18.5
韩金言	02.07.1996	25	女	-9.5	-1.75	-10.375	46.7	44.7	45.7	528	26.26	17.6	0.774	16.9
孟柯	10.08.1996	25	女	-12	0	-12	44.4	43.5	43.95	525	28.23	12.5	0.882	14.4
孙坤伟	26.06.1996	25	女	-10.75	0	-10.75	43.2	42	42.6	529	27.68	15.5	0.973	16.8
任田静	16.06.1996	25	女	-12.5	0	-12.5	41.9	42.7	42.3	520	28.84	17.2	1.137	18.2
党剑豪	30.01.1996	26	男	-9	-2	-10	44.5	42.9	43.7	505	26.54	19.4	0.898	19.1
李媛媛	17.08.1995	26	女	-10	-1	-10.5	40.5	39.4	39.95	590	28.91	15.5	0.673	13.3
董见飞	12.06.1994	27	男	-11.25	-3.25	-12.875	44.1	41	42.55	506	28.13	16.2	0.647	15.5
徐梓善	28.02.1994	27	男	-11	0	-11	42.9	41.7	42.3	581	28.41	16	0.773	14.9
马超西	01.02.1994	27	男	-11.5	0	-11.5	43.2	42.6	42.9	573	28.59	21.5	0.791	18
郭佳佳	13.11.1994	27	女	-12	0	-12	44.9	44.3	44.6	514	26.96	15.3	0.632	13.9
豆亚丽	10.09.1994	27	女	-13	0	-13	43	42.2	42.6	515	28.31	18.2	0.713	16.8
朱智孟	09.06.1993	28	男	-14	-1.5	-14.75	46	43.9	44.95	532	28.42	17.7	0.715	17.6
周长安	12.07.1993	28	男	-10	-2	-11	44.6	42.4	43.5	582	27.88	16.3	0.845	15.9
郭淑君	12.02.1993	28	女	-10.5	0	-10.5	43.5	42.8	43.15	496	28.6	14.3	0.698	16.4
李亚文	16.02.1993	28	女	-12.5	0	-12.5	43.4	44	43.7	540	27.46	17.8	0.897	16.4
甄利威	13.06.1992	29	女	-13	-2.75	-14.375	43.6	41	42.3	559	29.56	16.1	0.864	16.2
王羿苏	17.03.1991	30	女	-11.5	0	-11.5	42.9	42.2	42.55	528	28.28	12.3	0.731	13
党曼曼	15.08.1991	30	女	-14	0	-14	43	41.9	42.45	527	28.58	15.9	0.92	18.3
刘天然	16.10.1989	31	男	-10.5	-1.75	-11.375	43.3	41.5	42.4	513	29.24	11.4	0.685	12.5
邢磊	08.12.1989	31	男	-10.5	-1.75	-11.375	45.7	43.6	44.65	513	27.35	16.6	0.689	17.7
孟蝶	14.10.1989	31	女	-10	0	-10	45.3	44.5	44.9	524	26.88	19.1	0.916	17.2
魏海涛	09.03.1989	32	男	-11	-1.5	-11.75	45.7	44.4	45.05	568	26.86	20.3	0.862	17.2
郭淑芹	20.03.1989	32	女	-12	-2.5	-13.25	41.9	44.6	43.25	530	28.15	11.9	0.914	12.9
余思源	13.10.1988	33	男	-10	0	-10	43	42.9	42.95	512	27.13	16.8	0.711	16.3
赵准	21.10.1981	34	男	-13	0	-13	44.5	43.5	44	535	29.22	14.8	0.827	16.2
赵航	06.09.1986	34	男	-10	-0.5	-10.25	42.6	42	42.3	594	28.66	15.1	0.78	15.3

## Sheet: final data
Group	Age(years)	Gender	Spherical(D)	Cylinder(D)	SE(D)	K1(D)	K2(D)	Km(D)	CCT(μm)	AL(mm)	IOP(mmHg)	SSI	bIOP(mmHg)
1	30	Female	-2.75	0	-2.75	43.5	42.6	43.05	545	24.64	10.3	0.836	13.9
1	33	Male	-2.25	-0.5	-2.5	43	42.2	42.6	511	25.21	10.5	0.691	10.5
1	21	Male	-2.5	-0.5	-2.75	43.3	42.2	42.75	539	24.58	11	0.798	13.1
1	20	Male	-2.75	0	-2.75	43.5	43.1	43.3	526	24.99	11.2	0.894	15.5
1	33	Female	-2.75	0	-2.75	42.4	42.2	42.3	581	24.71	11.8	0.899	11.3
1	33	Female	-2	-1.5	-2.75	45.7	43.4	44.55	519	23.86	12.4	0.795	15.2
1	22	Male	-1.5	-0.75	-1.875	41.4	41.8	41.6	511	24.39	12.5	0.949	13.1
1	31	Male	-2.25	-0.5	-2.5	43.5	43.2	43.35	513	24.51	12.6	0.768	15.2
1	23	Male	-2.5	-0.75	-2.875	42.5	42.4	42.45	535	25.59	12.7	0.879	14.4
1	21	Male	-0.75	-1.25	-1.375	43.9	42.2	43.05	473	23.76	13	0.903	13.8
1	27	Female	-2.25	-0.5	-2.5	44.8	43.6	44.2	566	23.96	13	0.871	12.1
1	29	Female	-2	0	-2	45.2	44.1	44.65	532	23.41	13.2	0.79	12.1
1	22	Male	-2.25	-1	-2.75	45.1	42.9	44	569	25.02	13.6	0.917	12
1	21	Male	-2	0	-2	41.7	41.4	41.55	543	25.08	13.7	0.922	13.1
1	23	Male	-1.75	0	-1.75	44.5	43.3	43.9	568	23.95	13.9	0.866	14.4
1	20	Male	-2.75	0	-2.75	44.1	45.5	44.8	502	24.74	14	0.891	17.1
1	21	Female	-1.5	0	-1.5	41.8	43.3	42.55	553	23.91	14	0.864	14.1
1	20	Male	-2.5	-0.75	-2.875	43.6	41.9	42.75	516	24.88	14.1	0.79	15.4
1	18	Female	-2.5	-0.5	-2.75	46.1	44.4	45.25	551	23.49	14.2	0.898	15.6
1	21	Male	-1.5	-0.5	-1.75	43.2	42.5	42.85	546	24.01	14.3	0.963	16.5
1	21	Male	-2.75	0	-2.75	41.9	40.9	41.4	511	24.41	14.4	1.004	16.5
1	30	Male	-2.5	0	-2.5	39.1	38.8	38.95	503	26.37	14.4	0.795	13.3
1	30	Male	-2.5	0	-2.5	39.1	38.8	38.95	503	26.37	14.4	0.795	13.3
1	18	Female	-2.5	0	-2.5	42.9	42.1	42.5	574	25.21	14.4	0.877	15.8
1	22	Male	-2.25	0	-2.25	41.9	41.6	41.75	493	24.7	14.8	0.941	13.6
1	22	Male	-2.25	-0.75	-2.625	41.8	41.2	41.5	558	25.32	14.8	0.97	12.6
1	27	Female	-2.5	0	-2.5	43.2	42.4	42.8	528	24.15	14.9	1.161	13.7
1	21	Male	-2.5	0	-2.5	41.3	40.6	40.95	554	26.31	15.3	0.932	15.7
1	18	Female	-2.75	0	-2.75	44.7	43	43.85	565	24.2	15.4	0.833	13.7
1	28	Female	-2	0	-2	43	42.5	42.75	525	24.79	15.4	0.99	14.4
1	21	Male	-1.5	-0.75	-1.875	42.5	41.8	42.15	542	24.81	15.5	0.918	16.6
1	28	Male	-2	0	-2	43.1	42.3	42.7	544	24.65	15.5	1.121	15.4
1	22	Female	-2	0	-2	42.7	43	42.85	539	24.53	15.5	1.248	17.5
1	20	Female	-1	-0.5	-1.25	43.8	43.3	43.55	586	23.74	15.9	0.863	12.6
1	20	Male	-1.5	-1.5	-2.25	40.9	43.5	42.2	511	24.93	16	0.956	15
1	20	Female	-2.5	0	-2.5	42.1	41.7	41.9	542	24.89	16	1.204	14.6
1	21	Female	-2.5	0	-2.5	42.7	41.5	42.1	548	25.18	16	1.163	19.3
1	34	Female	-1	-1	-1.5	44.2	42.9	43.55	571	24.44	16.1	0.842	15.6
1	34	Male	-1.5	-1	-2	42	41.4	41.7	559	25.45	16.2	0.809	11.4
1	21	Male	-2	-1	-2.5	42	40.8	41.4	505	25.21	16.3	0.84	14.4
1	21	Female	-2.75	0	-2.75	42.3	41.5	41.9	524	25.39	16.4	1.242	21.9
1	33	Male	-2.75	0	-2.75	43.3	42.2	42.75	571	24.55	16.5	0.881	14.8
1	33	Male	-2.75	0	-2.75	43.3	42.2	42.75	571	24.55	16.5	0.881	14.8
1	24	Female	-1.75	-0.75	-2.125	44	42.8	43.4	555	24.38	16.5	1.114	15.1
1	26	Female	-2.5	0	-2.5	44.4	43.3	43.85	515	24.17	16.5	0.869	14.7
1	24	Male	-2.25	-0.75	-2.625	41.9	41.3	41.6	503	25.14	16.8	1.031	19.6
1	22	Male	-2.5	-0.5	-2.75	39.5	40	39.75	587	25.84	17.2	1.029	15.5
1	26	Female	-2.5	-0.75	-2.875	44.6	44.3	44.45	548	24.11	17.2	1.098	13.4
1	34	Female	-1.5	-0.75	-1.875	44.47	43.32	43.895	504	23.77	17.4	1.199	15
1	28	Female	-2.5	-0.5	-2.75	45	45	45	538	23.74	17.7	1.141	16.4
1	22	Female	-0.75	0	-0.75	45	43.1	44.05	569	23.27	18.6	1.289	16.1
1	30	Female	-2.5	-0.5	-2.75	42.4	42.2	42.3	533	25.03	18.8	0.887	18.9
1	25	Female	-2.25	0	-2.25	43.2	42.9	43.05	531	24.36	18.9	0.879	17.8
1	21	Female	-2.25	0	-2.25	44.5	46.9	45.7	560	23.52	19	0.968	16.9
1	21	Male	-2	-0.5	-2.25	42.2	41.4	41.8	583	25.6	20	0.836	20.2
1	18	Female	-1.75	-0.5	-2	41.4	40.3	40.85	599	24.89	20	1.053	14.4
1	28	Female	-2.75	0	-2.75	43.9	43.3	43.6	528	24.73	20.4	0.868	15.3
1	34	Male	-2.25	-1.25	-2.875	43.9	42.3	43.1	591	25.04	21.6	0.971	14.3
1	21	Female	-2.25	-0.75	-2.625	41.7	41.5	41.6	600	25.03	21.9	1.082	15.7
1	27	Female	-2.5	0	-2.5	44.2	43.3	43.75	600	24.09	22	0.935	16.7
2	18	Male	-2.75	-0.5	-3	44.6	43.2	43.9	537	24.37	10.5	0.718	12.6
2	22	Female	-4	-0.5	-4.25	42.2	40.8	41.5	530	25.66	10.5	0.678	13.3
2	21	Female	-4	-0.5	-4.25	42.2	41.2	41.7	497	25.39	11	1.051	16
2	24	Male	-5	-1	-5.5	43.9	42.4	43.15	520	25.56	11.8	0.755	13.6
2	33	Male	-5.25	-0.75	-5.625	43.2	41.8	42.5	535	26.47	12	0.73	13.1
2	27	Male	-4.75	-0.5	-5	42.5	41.3	41.9	573	26.18	12.6	0.971	12.7
2	26	Female	-5	-1.75	-5.875	46.5	44.3	45.4	516	24.76	12.8	0.751	12.7
2	21	Male	-4	0	-4	40.4	41.5	40.95	583	25.86	13	0.774	12.1
2	29	Male	-4.25	-0.5	-4.5	43.4	41.9	42.65	502	25.87	13.1	0.929	15
2	26	Male	-4.75	-0.75	-5.125	43	43.8	43.4	491	25.69	13.3	0.908	13.9
2	21	Male	-5.75	-0.5	-6	43.2	42	42.6	558	26.56	13.4	0.719	13.2
2	25	Female	-2.75	-0.5	-3	44.5	43.5	44	545	24.64	13.6	0.908	14.3
2	27	Female	-5.75	0	-5.75	43.4	42.6	43	539	25.73	14.2	0.905	13.2
2	28	Female	-4.25	0	-4.25	43.6	43.1	43.35	547	25.12	14.2	0.996	15.9
2	27	Male	-4.5	0	-4.5	40.5	39.9	40.2	496	27.22	14.3	1.022	14.7
2	19	Male	-4.5	-1	-5	43.9	45	44.45	504	24.79	14.5	1.009	16
2	23	Male	-4.25	-3	-5.75	44.7	41.3	43	522	25.74	14.7	0.754	14.2
2	26	Female	-4	-0.75	-4.375	43	41.4	42.2	531	25.42	14.8	1.004	13.9
2	28	Male	-4	-1	-4.5	45.1	43.6	44.35	529	24.84	14.8	0.834	14.9
2	26	Female	-3.5	-0.5	-3.75	45.5	44	44.75	537	24.01	14.9	1.009	15
2	24	Male	-4	-0.5	-4.25	44.1	43.1	43.6	538	24.98	15	0.78	15.8
2	28	Male	-4.25	0	-4.25	42.4	42.1	42.25	553	25.76	15	1.021	16.1
2	31	Male	-4.5	-0.5	-4.75	42.3	41.9	42.1	506	25.68	15	0.926	15.1
2	34	Male	-3	-0.5	-3.25	45.5	44.5	45	518	24.24	15	0.824	13.6
2	31	Female	-3.75	-0.5	-4	42.6	42.2	42.4	561	25.39	15.1	1.003	14.4
2	18	Female	-3.5	-1	-4	44.2	41.7	42.95	525	25.34	15.2	0.771	15.2
2	27	Female	-5.5	-1	-6	44.2	44.3	44.25	508	25	15.3	0.929	16
2	18	Female	-4.25	-0.75	-4.625	44.1	42	43.05	538	24.91	15.5	1.082	15.2
2	27	Female	-5.25	-0.5	-5.5	43.7	42.9	43.3	550	25.86	15.6	1.017	13.6
2	22	Male	-5.5	-0.5	-5.75	44.9	44.1	44.5	543	25.9	15.7	0.72	14.3
2	24	Male	-4	0	-4	41.8	41.3	41.55	515	25.67	15.7	1.008	17.8
2	25	Male	-4.25	-0.5	-4.5	45.2	44.1	44.65	575	24.33	15.7	1.118	13.5
2	21	Female	-3.5	-0.75	-3.875	45.1	43.6	44.35	578	24.36	15.8	1.087	13.1
2	22	Female	-3	-0.75	-3.375	46.3	44.9	45.6	519	23.83	16	0.984	17.2
2	23	Male	-4.75	-1.5	-5.5	44.6	41.8	43.2	553	25.57	16.1	0.757	12.4
2	31	Female	-4.5	0	-4.5	44.9	43.9	44.4	533	24.44	16.2	0.987	13.3
2	26	Female	-3.25	-0.5	-3.5	45.1	45.3	45.2	572	23.71	16.5	0.901	14.7
2	25	Male	-5.5	0	-5.5	43.9	44.4	44.15	588	25.25	16.6	0.977	15.4
2	24	Male	-4.75	0	-4.75	43.7	43.4	43.55	507	25.39	16.9	0.91	15.8
2	23	Male	-3.75	0	-3.75	43	42.7	42.85	563	25.04	17	1.187	16.2
2	26	Male	-4.25	-0.75	-4.625	41.9	41	41.45	553	26.72	17	1.077	15.2
2	24	Male	-2.75	-0.5	-3	43.1	41.8	42.45	508	25.38	17.5	1.033	19.1
2	27	Male	-4.75	0	-4.75	41.8	41.1	41.45	576	26.59	17.8	0.974	18.7
2	22	Female	-5	-0.75	-5.375	45	43	44	556	25.1	18	0.905	18.3
2	27	Female	-3.5	-0.5	-3.75	44.9	43.9	44.4	524	24.45	18	0.939	17.2
2	22	Female	-5.25	-0.5	-5.5	43	41.9	42.45	530	25.91	18.1	0.898	16.7
2	28	Female	-4.25	-0.5	-4.5	44.9	44.3	44.6	516	24.19	18.1	1.001	17.3
2	23	Male	-3.5	-0.75	-3.875	41.2	40.2	40.7	536	26.01	18.2	0.969	16.7
2	22	Female	-4	0	-4	42.5	42.1	42.3	514	25.19	18.5	0.967	15.3
2	21	Female	-5	-1.25	-5.625	45.4	43.7	44.55	546	24.76	18.8	0.983	16.7
2	25	Female	-5.5	-0.5	-5.75	43.7	42.7	43.2	550	25.41	18.8	1.17	19.4
2	27	Female	-5.75	-0.5	-6	44	43.2	43.6	548	26.31	19.8	0.904	17.4
2	27	Female	-4.5	-0.5	-4.75	45	43.4	44.2	535	24.81	19.8	0.928	15.1
2	28	Male	-6	0	-6	41.7	41.6	41.65	533	26.67	19.9	1.123	18.8
2	29	Female	-4.25	-0.5	-4.5	45.6	44.3	44.95	537	24.76	19.9	0.964	18.3
2	27	Female	-5.5	0	-5.5	43.4	42.6	43	551	25.97	20.2	1.038	16
2	31	Female	-2.75	-1	-3.25	48.1	46.1	47.1	520	23.45	20.8	1.046	17.8
2	21	Male	-4.5	-0.5	-4.75	41.2	40.6	40.9	609	26.18	21	1.177	19.8
2	20	Female	-5.75	-0.5	-6	43.5	44.8	44.15	573	24.99	21.8	1.093	16.8
2	22	Male	-3.5	-1.5	-4.25	45	43	44	550	25.62	22	0.771	26.7
3	18	Male	-6.75	-1.5	-7.5	42.6	40.2	41.4	548	26.86	12.7	0.801	12.7
3	22	Female	-5.75	-1	-6.25	44.2	43.3	43.75	532	26.56	12.9	0.812	15
3	34	Male	-6.5	-0.75	-6.875	42.3	41.3	41.8	545	27.68	12.9	0.785	11
3	22	Male	-5.5	-1.5	-6.25	43	41.4	42.2	547	26.49	13.1	0.674	12.5
3	26	Male	-6.75	0	-6.75	40.8	40.2	40.5	530	28.27	13.1	0.801	13.9
3	26	Female	-6.5	-0.75	-6.875	42.2	42.1	42.15	532	26.47	13.3	0.82	13.5
3	28	Male	-6	-0.5	-6.25	46.6	45.4	46	510	24.36	13.4	0.849	13.4
3	28	Male	-6.25	-0.5	-6.5	45.7	44.5	45.1	523	25.39	13.5	0.695	12.4
3	34	Female	-6.5	-0.5	-6.75	44.4	43.3	43.85	519	25.85	13.6	0.783	14.2
3	20	Male	-6.5	0	-6.5	42.3	41.8	42.05	504	26.47	13.7	0.908	14.7
3	27	Female	-7.5	-0.5	-7.75	44.8	44.2	44.5	528	24.09	13.8	0.976	13.7
3	25	Female	-6.25	-0.5	-6.5	44.3	44	44.15	512	25.15	13.9	0.907	15.1
3	21	Male	-6.5	-1	-7	43.7	42	42.85	586	27.04	14	0.672	14
3	26	Female	-6.25	-0.25	-6.375	42.9	42	42.45	499	26.13	14.1	0.82	14.7
3	26	Female	-8.5	-1	-9	44.2	42.4	43.3	543	25.97	14.3	0.821	15.4
3	21	Male	-8.25	-1.25	-8.875	41.8	43.6	42.7	556	27.48	14.4	0.74	15.5
3	30	Male	-7.5	0	-7.5	43.5	42.8	43.15	534	26.99	14.5	0.703	12
3	24	Female	-6.75	0	-6.75	43.5	42.5	43	515	26.25	14.6	0.816	13.3
3	21	Male	-6.75	-2.25	-7.875	43.8	41.3	42.55	594	27.26	14.8	0.79	13.3
3	28	Male	-6.75	-0.75	-7.125	42.4	41.6	42	513	26.98	14.8	0.848	17.1
3	26	Female	-6.5	-0.75	-6.875	43.4	43.1	43.25	572	25.4	14.9	1.069	15
3	23	Male	-9	0	-9	43.9	43.1	43.5	532	27.23	15	0.873	15.5
3	21	Male	-8.25	-2	-9.25	44.7	42.6	43.65	562	26.59	15.2	0.745	17.5
3	18	Female	-8.25	-1	-8.75	44	42.6	43.3	537	27.1	15.3	0.761	14.8
3	22	Male	-7	-2	-8	41	39	40	526	28.27	15.5	0.885	17.2
3	23	Female	-8.25	-1.25	-8.875	45.1	43.7	44.4	501	25.99	15.7	0.78	16.6
3	25	Female	-6.5	0	-6.5	40.9	41.2	41.05	563	26.88	15.9	1.107	15.5
3	26	Male	-6.25	-1	-6.75	40.9	39.3	40.1	523	27.45	16	0.991	18.6
3	27	Female	-6.5	-0.5	-6.75	45.4	45	45.2	549	25.32	16	1.036	15.9
3	24	Female	-7.75	-1	-8.25	43.1	41.8	42.45	583	26.46	16.1	0.836	15
3	25	Female	-6.75	-0.5	-7	44.7	43.8	44.25	508	25.78	16.1	0.986	16
3	20	Male	-7	-1.25	-7.625	43.9	42.5	43.2	515	26.66	16.2	0.901	15.7
3	32	Female	-6	-1	-6.5	43.2	41.4	42.3	569	26.92	16.3	0.902	17.3
3	34	Male	-8.5	-1.75	-9.375	43.4	41.6	42.5	569	27.64	16.7	0.817	15.9
3	25	Female	-5.5	-1.75	-6.375	43.4	40.9	42.15	534	26.81	16.8	1.06	17.2
3	25	Female	-5.5	-1.25	-6.125	44.3	43.6	43.95	557	25.24	16.9	1.048	16
3	24	Female	-8	0	-8	44.5	45.1	44.8	535	25.79	17	0.898	15.1
3	26	Female	-8	-1	-8.5	44.9	43.7	44.3	540	27.4	17	0.918	15.7
3	27	Male	-6.5	-1	-7	43	42.3	42.65	604	27.3	17	0.816	16.5
3	29	Male	-8.25	-2.25	-9.375	45.6	43.9	44.75	529	26.89	17	0.726	16.9
3	20	Male	-7	-1.5	-7.75	42.9	40.1	41.5	533	27.58	17.2	0.733	15
3	26	Male	-8	-1	-8.5	44.8	43.7	44.25	523	26.2	17.4	0.871	17.1
3	26	Female	-8.75	0	-8.75	44.2	43.2	43.7	525	26.91	17.9	1.059	16.7
3	25	Female	-7	-1.25	-7.625	45.4	44	44.7	536	25.39	18	0.816	19.1
3	25	Female	-8.25	-1.5	-9	44.5	42.8	43.65	532	26.91	18	0.854	16.8
3	23	Male	-6	-0.5	-6.25	43.7	42.5	43.1	547	26.91	18.3	1.041	17.7
3	28	Female	-9.5	-0.5	-9.75	42.5	41.5	42	572	26.94	18.3	0.987	16.5
3	27	Male	-7.5	0	-7.5	41.8	41.2	41.5	517	27.23	18.4	0.785	13.8
3	20	Female	-7.5	0	-7.5	44.9	44.1	44.5	541	25.78	18.5	0.809	15.2
3	29	Male	-5.75	-0.75	-6.125	44.8	43.8	44.3	569	25.48	18.7	0.855	16.9
3	20	Female	-6.5	-0.75	-6.875	44.5	43	43.75	544	25.18	19	0.937	16.8
3	24	Male	-7	-0.5	-7.25	44.1	43	43.55	605	26.49	19	0.972	16.7
3	23	Female	-7.75	-0.5	-8	43.9	43.4	43.65	532	26.27	19.1	0.904	14.8
3	21	Male	-6.5	-1	-7	41	39.5	40.25	554	26.51	19.2	0.916	14.7
3	28	Male	-6	-0.75	-6.375	45	44.2	44.6	522	25.81	19.4	0.958	19.4
3	26	Female	-6.5	0	-6.5	45.6	45.2	45.4	551	23.67	19.8	0.991	21
3	27	Female	-7	-0.5	-7.25	43.2	42.9	43.05	534	26.28	19.8	1.083	18.5
3	33	Male	-7.25	-0.75	-7.625	42.9	41.5	42.2	565	27.39	20.3	0.907	19.3
3	20	Male	-7	-0.75	-7.375	43.7	42.6	43.15	562	26.75	20.5	0.811	21.2
3	27	Female	-6.5	-0.5	-6.75	42.5	42	42.25	537	27.25	21	1.003	16.7
4	25	Female	-12	0	-12	44.7	44.3	44.5	511	26.77	11.1	0.703	15.1
4	31	Male	-10.5	-1.75	-11.375	43.3	41.5	42.4	513	29.24	11.4	0.685	12.5
4	22	Female	-9.5	-1	-10	45.3	44.3	44.8	507	26.33	11.6	0.668	11.9
4	32	Female	-12	-2.5	-13.25	41.9	44.6	43.25	530	28.15	11.9	0.914	12.9
4	24	Male	-12	-2	-13	43.9	42.1	43	542	29.29	12.3	0.635	15.7
4	30	Female	-11.5	0	-11.5	42.9	42.2	42.55	528	28.28	12.3	0.731	13
4	25	Female	-12	0	-12	44.4	43.5	43.95	525	28.23	12.5	0.882	14.4
4	24	Female	-10	0	-10	45.6	44.5	45.05	511	26.25	12.9	0.882	14.9
4	26	Male	-14	-2	-15	43.6	41.9	42.75	603	29.59	13.8	0.667	13.5
4	19	Female	-9	-2.5	-10.25	46.2	43.7	44.95	562	26.67	14.3	0.778	17.1
4	20	Male	-9.5	-1.5	-10.25	43.3	41.4	42.35	550	28.21	14.3	0.684	16.2
4	28	Female	-10.5	0	-10.5	43.5	42.8	43.15	496	28.6	14.3	0.698	16.4
4	20	Male	-12	-2	-13	42.7	41.3	42	482	29.97	14.4	0.599	18.7
4	21	Male	-9	-2.5	-10.25	45.2	42.8	44	534	26.96	14.5	0.644	16.7
4	22	Male	-10.5	-2	-11.5	45.8	43.7	44.75	525	27.22	14.7	0.618	17.5
4	20	Female	-10.25	-2.5	-11.5	42.5	45.4	43.95	524	26.41	14.8	0.773	14.4
4	34	Male	-13	0	-13	44.5	43.5	44	535	29.22	14.8	0.827	16.2
4	34	Male	-10	-0.5	-10.25	42.6	42	42.3	594	28.66	15.1	0.78	15.3
4	22	Male	-9.5	-1	-10	40.9	40.5	40.7	507	28.53	15.2	0.772	13.5
4	22	Female	-12	-2	-13	43.6	41.4	42.5	491	30.19	15.3	0.63	15.9
4	27	Female	-12	0	-12	44.9	44.3	44.6	514	26.96	15.3	0.632	13.9
4	25	Female	-10.75	0	-10.75	43.2	42	42.6	529	27.68	15.5	0.973	16.8
4	26	Female	-10	-1	-10.5	40.5	39.4	39.95	590	28.91	15.5	0.673	13.3
4	30	Female	-14	0	-14	43	41.9	42.45	527	28.58	15.9	0.92	18.3
4	20	Male	-10.5	0	-10.5	40.7	40	40.35	470	29.67	16	0.747	17.5
4	20	Male	-9.25	-1.5	-10	42.8	41	41.9	494	28	16	0.814	18.1
4	27	Male	-11	0	-11	42.9	41.7	42.3	581	28.41	16	0.773	14.9
4	23	Male	-10.5	-2	-11.5	41.8	44.4	43.1	541	28.73	16.1	0.802	18.6
4	29	Female	-13	-2.75	-14.375	43.6	41	42.3	559	29.56	16.1	0.864	16.2
4	25	Female	-9.75	-0.75	-10.125	47	45.5	46.25	505	25.81	16.2	0.674	17.8
4	27	Male	-11.25	-3.25	-12.875	44.1	41	42.55	506	28.13	16.2	0.647	15.5
4	28	Male	-10	-2	-11	44.6	42.4	43.5	582	27.88	16.3	0.845	15.9
4	25	Female	-10	-2	-11	42.4	40.5	41.45	528	27.78	16.4	0.726	15.2
4	20	Male	-11	-1.75	-11.875	43.3	41.3	42.3	551	28.19	16.6	0.902	17.6
4	31	Male	-10.5	-1.75	-11.375	45.7	43.6	44.65	513	27.35	16.6	0.689	17.7
4	22	Female	-10.5	0	-10.5	43.2	41.3	42.25	510	28.03	16.7	0.864	16.9
4	18	Female	-12	-1	-12.5	45.1	43.9	44.5	535	27.58	16.8	0.671	17.2
4	33	Male	-10	0	-10	43	42.9	42.95	512	27.13	16.8	0.711	16.3
4	21	Female	-10.75	0	-10.75	44.1	44.5	44.3	536	27.22	17	0.755	18.8
4	25	Female	-12.5	0	-12.5	41.9	42.7	42.3	520	28.84	17.2	1.137	18.2
4	23	Male	-9	-2.25	-10.125	44.3	41.7	43	538	28.13	17.4	0.767	16.5
4	25	Female	-9.5	-1.75	-10.375	46.7	44.7	45.7	528	26.26	17.6	0.774	16.9
4	28	Male	-14	-1.5	-14.75	46	43.9	44.95	532	28.42	17.7	0.715	17.6
4	28	Female	-12.5	0	-12.5	43.4	44	43.7	540	27.46	17.8	0.897	16.4
4	23	Male	-9.5	-3.75	-11.375	45.5	42	43.75	543	28.62	17.9	0.823	19.2
4	24	Male	-17	0	-17	44.8	44	44.4	495	28.62	17.9	0.76	19
4	24	Male	-10.5	0	-10.5	44.7	43.6	44.15	515	26.84	17.9	0.812	18.9
4	23	Male	-13	0	-13	42	41.2	41.6	535	30.32	18.2	0.883	16.4
4	27	Female	-13	0	-13	43	42.2	42.6	515	28.31	18.2	0.713	16.8
4	25	Female	-8.5	-3	-10	45.1	42.3	43.7	516	27.1	18.3	0.711	17.3
4	24	Female	-10.5	-2	-11.5	43.1	41.3	42.2	536	29.38	18.4	0.798	17.8
4	22	Female	-10.5	0	-10.5	43.4	41.7	42.55	496	27.89	18.6	0.852	18.2
4	25	Female	-9.75	-1.75	-10.625	45.3	43.6	44.45	561	26.95	18.7	0.746	18.5
4	19	Male	-11	-0.75	-11.375	41.2	40.4	40.8	581	28.78	19	0.81	21.7
4	31	Female	-10	0	-10	45.3	44.5	44.9	524	26.88	19.1	0.916	17.2
4	26	Male	-9	-2	-10	44.5	42.9	43.7	505	26.54	19.4	0.898	19.1
4	32	Male	-11	-1.5	-11.75	45.7	44.4	45.05	568	26.86	20.3	0.862	17.2
4	23	Female	-10	0	-10	44.7	43.6	44.15	543	26.83	20.5	0.669	22.2
4	27	Male	-11.5	0	-11.5	43.2	42.6	42.9	573	28.59	21.5	0.791	18
4	18	Male	-14	-2	-15	45.1	42.5	43.8	530	29.25	22	0.692	21.9
